# Supplementary material for: Persistent and transient olfactory deficits in COVID-19 are associated to inflammation and zinc homeostasis
Source: Front Immunol. 2023 Jul 14;14:1148595. doi: 10.3389/fimmu.2023.1148595 (PMC10380959; doi:10.3389/fimmu.2023.1148595)
Supplement: Supplementary file 2 [file DataSheet_2.zip › Table 1.XLSX]

## Sheet: Foglio1
ID Primer	Sequence (5’-3’)
B2M Forward	TGCCGTGTGAACCATGTGA
B2M Reverse	CGGCATCTTCAAACCTCCAT
KRT5 Forward	ATATTGGCGCCGTGCGTG
KRT5 Reverse	GGTCCACTTGGTGTCCAGAA
CYP2J2 Forward	GCCACCCCTGACACATTCAA
CYP2J2 Reverse	GCATGCCCGCTTTCCTATTG
CYP2A13 Forward	CCTAAGGGGTTTTGGCGTGG
CYP2A13 Reverse	ATATTGGCGCCGTGCGTG
MT1E Forward	GCCTGACTGCTTGTTCGTCT
MT1E Reverse	AAGAGCAGTTGGGGTCCATT
MT1F Forward	GACTGATGCCAGGACAACCT
MT1F Reverse	AGCAAATGGGTCAAGGTGGTAT
MT1G Forward	AAAGGGGCATCGGAGAAGTG
MT1G Reverse	GCAAAGGGGTCAAGATTGTAGC
MT1F Forward	CATCTGCAAAGGGGCGTCAG
MT1H Reverse	GTTTTCATCTGACAGCAGGGC
MT2A Forward	CCCGCTCCCAGATGTAAAGA
MT2A Reverse	TAGCAAACGGTCACGGTCAG
PLAUR For	CCCTCGCGACATGGGTC
PLAUR Rev	CACTCTTCCACACGGCAATC
SASH3 For	CGCTGAAACTGCAGAAAGGAG
SASH3 Rev	AAAGAGCCCACCTTGCCATT
ANGTPL2 For	GAGAACACCAACCGCCTCAT
ANGTPL2 Rev	CCCAAACCCTTGCTTGTACG
KLRD1 For	TCTCCAGCTCAGCTTCAACAA
KLRD1 Rev	CAGAGTGGTCTTAAACACTGCC
CXCL8 For	AGTTTTTGAAGAGGGCTGAGA
CXCL8 Rev	TGCTTGAAGTTTCACTGGCATC
S100A8 For	GTAGCAACTCTGGCAGGGAG
S100A8 Rev	GACAGCTGACAAGAGACATGC
S100A9 For	CCTCGGCTTTGACAGAGTG
S100A9 Rev	CACCAGCTCTTTGAATTCCCC
FCGR2A For	GCTGGGATGACTATGGAGACC
FCGR2A Rev	CTGTCTGCAGAAGCCAGCA
IL1RN For	GACCTCCTGTCCTATGAGGC
IL1RN Rev	GTCGGCAGATCGTCTCCTTT
FGFBP1 For	TGCTCAGAACAAGGTGAACGC
FGFBP1 Rev	ACCACTTTGCTGTGAAGTCCA
IL7R For	TCCAACCGGCAGCAATGTAT
IL7R Rev	AGGATCCATCTCCCCTGAGC
