# Supplementary material for: Persistent and transient olfactory deficits in COVID-19 are associated to inflammation and zinc homeostasis
Source: Front Immunol. 2023 Jul 14;14:1148595. doi: 10.3389/fimmu.2023.1148595 (PMC10380959; doi:10.3389/fimmu.2023.1148595)
Supplement: Supplementary file 2 [file DataSheet_2.zip › Table 10.XLSX]

## Sheet: Table 1
Enrichment FDR	nGenes	Pathway Genes	Fold Enrichment	Pathway	URL	Genes
0.0071812	21	903	3.19361	Regulated exocytosis	http://amigo,geneontology,org/amigo/term/GO:0045055	PLAUR SLC11A1 SYT1 RAPGEF4 TF OTOF SYT5 ADGRE3 CHI3L1 CHIT1 ITGAX FCGR2A CXCR1 S100P CEACAM3 FPR1 HSPA6 OLR1 GATA2 SERPINB10 HBB
0.00762917	22	1027	2.94173	Exocytosis	http://amigo,geneontology,org/amigo/term/GO:0006887	PLAUR SLC11A1 SYT1 RAPGEF4 TF OTOF SYT5 ADGRE3 CHI3L1 CHIT1 ITGAX FCGR2A VSNL1 CXCR1 S100P CEACAM3 FPR1 HSPA6 OLR1 GATA2 SERPINB10 HBB
0.00790955	16	652	3.36995	Myeloid cell activation involved in immune response	http://amigo,geneontology,org/amigo/term/GO:0002275	PLAUR SLC11A1 ADGRE3 CHI3L1 CHIT1 ITGAX FCGR2A CXCR1 S100P CEACAM3 FPR1 HSPA6 OLR1 GATA2 SERPINB10 HBB
0.00790955	15	584	3.52719	Neutrophil activation involved in immune response	http://amigo,geneontology,org/amigo/term/GO:0002283	PLAUR SLC11A1 ADGRE3 CHI3L1 CHIT1 ITGAX FCGR2A CXCR1 S100P CEACAM3 FPR1 HSPA6 OLR1 SERPINB10 HBB
0.00790955	16	660	3.3291	Myeloid leukocyte mediated immunity	http://amigo,geneontology,org/amigo/term/GO:0002444	PLAUR SLC11A1 ADGRE3 CHI3L1 CHIT1 ITGAX FCGR2A CXCR1 S100P CEACAM3 FPR1 HSPA6 OLR1 GATA2 SERPINB10 HBB
0.00790955	15	593	3.47366	Neutrophil mediated immunity	http://amigo,geneontology,org/amigo/term/GO:0002446	PLAUR SLC11A1 ADGRE3 CHI3L1 CHIT1 ITGAX FCGR2A CXCR1 S100P CEACAM3 FPR1 HSPA6 OLR1 SERPINB10 HBB
0.00790955	26	1489	2.39789	Secretion by cell	http://amigo,geneontology,org/amigo/term/GO:0032940	PLAUR SLC11A1 CASR SYT1 RAPGEF4 TF OTOF SYT5 ADGRE3 CHI3L1 CHIT1 IL1RN ITGAX FCGR2A ADM GJA1 VSNL1 CXCR1 S100P CEACAM3 FPR1 HSPA6 OLR1 GATA2 SERPINB10 HBB
0.00790955	15	597	3.45038	Neutrophil activation	http://amigo,geneontology,org/amigo/term/GO:0042119	PLAUR SLC11A1 ADGRE3 CHI3L1 CHIT1 ITGAX FCGR2A CXCR1 S100P CEACAM3 FPR1 HSPA6 OLR1 SERPINB10 HBB
0.00790955	16	639	3.43851	Leukocyte degranulation	http://amigo,geneontology,org/amigo/term/GO:0043299	PLAUR SLC11A1 ADGRE3 CHI3L1 CHIT1 ITGAX FCGR2A CXCR1 S100P CEACAM3 FPR1 HSPA6 OLR1 GATA2 SERPINB10 HBB
0.00790955	15	576	3.57618	Neutrophil degranulation	http://amigo,geneontology,org/amigo/term/GO:0043312	PLAUR SLC11A1 ADGRE3 CHI3L1 CHIT1 ITGAX FCGR2A CXCR1 S100P CEACAM3 FPR1 HSPA6 OLR1 SERPINB10 HBB
0.00790955	4	24	22.8876	Ossification involved in bone maturation	http://amigo,geneontology,org/amigo/term/GO:0043931	PHOSPHO1 RFLNA FAT4 CCDC154
0.00848989	15	606	3.39914	Granulocyte activation	http://amigo,geneontology,org/amigo/term/GO:0036230	PLAUR SLC11A1 ADGRE3 CHI3L1 CHIT1 ITGAX FCGR2A CXCR1 S100P CEACAM3 FPR1 HSPA6 OLR1 SERPINB10 HBB
0.00848989	4	27	20.3445	Bone maturation	http://amigo,geneontology,org/amigo/term/GO:0070977	PHOSPHO1 RFLNA FAT4 CCDC154
0.00941115	27	1636	2.26637	Secretion	http://amigo,geneontology,org/amigo/term/GO:0046903	PLAUR SLC11A1 CASR SYT1 RAPGEF4 TF OTOF SYT5 ADGRE3 CHI3L1 CHIT1 IL1RN ITGAX FCGR2A ADM GJA1 VSNL1 CXCR1 S100P CEACAM3 FPR1 HSPA6 OLR1 NLRP6 GATA2 SERPINB10 HBB
0.00941115	26	1545	2.31098	Export from cell	http://amigo,geneontology,org/amigo/term/GO:0140352	PLAUR SLC11A1 CASR SYT1 RAPGEF4 TF OTOF SYT5 ADGRE3 CHI3L1 CHIT1 IL1RN ITGAX FCGR2A ADM GJA1 VSNL1 CXCR1 S100P CEACAM3 FPR1 HSPA6 OLR1 GATA2 SERPINB10 HBB
0.0120898	4	31	17.7194	Animal organ maturation	http://amigo,geneontology,org/amigo/term/GO:0048799	PHOSPHO1 RFLNA FAT4 CCDC154
0.0250027	5	71	9.6708	CAMP-mediated signaling	http://amigo,geneontology,org/amigo/term/GO:0019933	RAPGEF4 ADGRG6 RGS2 RNF157 ADM
0.0250027	3	15	27.4651	Bone mineralization involved in bone maturation	http://amigo,geneontology,org/amigo/term/GO:0035630	PHOSPHO1 RFLNA CCDC154
0.0261479	18	944	2.61849	MAPK cascade	http://amigo,geneontology,org/amigo/term/GO:0000165	CASR TF CSF2RB DOK5 FAM83D PDGFRB RGS2 EREG SHC2 CHI3L1 IL2RA C5AR2 GFRA1 FGF17 GFRA2 RASGRP4 ADRA1D NLRP6
0.0273826	16	785	2.79899	Myeloid leukocyte activation	http://amigo,geneontology,org/amigo/term/GO:0002274	PLAUR SLC11A1 ADGRE3 CHI3L1 CHIT1 ITGAX FCGR2A CXCR1 S100P CEACAM3 FPR1 HSPA6 OLR1 GATA2 SERPINB10 HBB
0.0280311	29	1982	2.0093	Locomotion	http://amigo,geneontology,org/amigo/term/GO:0040011	PLAUR CASR ADD2 TF DOK5 FAM83D PHACTR1 PDGFRB USP9Y EREG C5AR2 FGFBP1 ITGA11 ITGAX GPM6A SLC7A11 GFRA1 GJA1 TMSB15B FGF17 CXCR1 S100P GFRA2 CEACAM3 FPR1 OLR1 GATA2 L1CAM CCDC39
0.0334296	18	975	2.53524	Leukocyte mediated immunity	http://amigo,geneontology,org/amigo/term/GO:0002443	PLAUR SLC11A1 ULBP2 ADGRE3 CHI3L1 CHIT1 ITGAX FCGR2A CXCR1 S100P IL7R CEACAM3 FPR1 HSPA6 OLR1 GATA2 SERPINB10 HBB
0.0523244	16	843	2.60641	Leukocyte activation involved in immune response	http://amigo,geneontology,org/amigo/term/GO:0002366	PLAUR SLC11A1 ADGRE3 CHI3L1 CHIT1 ITGAX FCGR2A CXCR1 S100P CEACAM3 FPR1 HSPA6 OLR1 GATA2 SERPINB10 HBB
0.0527851	16	847	2.5941	Cell activation involved in immune response	http://amigo,geneontology,org/amigo/term/GO:0002263	PLAUR SLC11A1 ADGRE3 CHI3L1 CHIT1 ITGAX FCGR2A CXCR1 S100P CEACAM3 FPR1 HSPA6 OLR1 GATA2 SERPINB10 HBB
0.0759229	2	6	45.7751	Chitin metabolic process	http://amigo,geneontology,org/amigo/term/GO:0006030	CHI3L1 CHIT1
0.0759229	2	6	45.7751	Chitin catabolic process	http://amigo,geneontology,org/amigo/term/GO:0006032	CHI3L1 CHIT1
0.0759229	5	98	7.00639	Cyclic-nucleotide-mediated signaling	http://amigo,geneontology,org/amigo/term/GO:0019935	RAPGEF4 ADGRG6 RGS2 RNF157 ADM
0.0903923	24	1658	1.98782	Cell activation	http://amigo,geneontology,org/amigo/term/GO:0001775	PLAUR SLC11A1 MYL9 PDGFRB ULBP2 ADGRE3 CHI3L1 CHIT1 IL2RA ITGAX FCGR2A SLC7A11 SAMSN1 CXCR1 S100P IL7R LGALS9B CEACAM3 FPR1 HSPA6 OLR1 GATA2 SERPINB10 HBB
0.098488	2	7	39.2358	Glutathione transmembrane transport	http://amigo,geneontology,org/amigo/term/GO:0034775	SLC7A11 GJA1
0.101871	4	63	8.71907	Regulation of vasoconstriction	http://amigo,geneontology,org/amigo/term/GO:0019229	CASR ADM GJA1 ADRA1D
0.102388	12	583	2.82659	Wound healing	http://amigo,geneontology,org/amigo/term/GO:0042060	PLAUR SLC11A1 MYL9 WFDC1 PDGFRB EREG HABP2 SLC7A11 GJA1 NLRP6 GATA2 HBB
0.118437	2	8	34.3313	Tripeptide transmembrane transport	http://amigo,geneontology,org/amigo/term/GO:0035443	SLC7A11 GJA1
0.135744	19	1245	2.09573	Immune effector process	http://amigo,geneontology,org/amigo/term/GO:0002252	PLAUR SLC11A1 ULBP2 ADGRE3 CHI3L1 CHIT1 C5AR2 ITGAX FCGR2A CXCR1 S100P IL7R CEACAM3 FPR1 HSPA6 OLR1 GATA2 SERPINB10 HBB
0.135744	2	9	30.5167	Glutathione transport	http://amigo,geneontology,org/amigo/term/GO:0034635	SLC7A11 GJA1
0.135744	7	237	4.05602	Anatomical structure maturation	http://amigo,geneontology,org/amigo/term/GO:0071695	EREG PHOSPHO1 RFLNA GATA2 BHLHA15 FAT4 CCDC154
0.135744	2	9	30.5167	Positive regulation of blood vessel endothelial cell proliferation involved in sprouting angiogenesis	http://amigo,geneontology,org/amigo/term/GO:1903589	FGFBP1 GATA2
0.137328	3	34	12.1169	Positive regulation of vasoconstriction	http://amigo,geneontology,org/amigo/term/GO:0045907	CASR GJA1 ADRA1D
0.14427	7	243	3.95587	Adenylate cyclase-modulating G protein-coupled receptor signaling pathway	http://amigo,geneontology,org/amigo/term/GO:0007188	CASR ADGRG6 RGS2 ADGRE3 ADM FPR1 ADRA1D
0.147146	2	10	27.4651	Glial cell-derived neurotrophic factor receptor signaling pathway	http://amigo,geneontology,org/amigo/term/GO:0035860	GFRA1 GFRA2
0.147146	2	10	27.4651	Tripeptide transport	http://amigo,geneontology,org/amigo/term/GO:0042939	SLC7A11 GJA1
0.147146	2	10	27.4651	Glucosamine-containing compound catabolic process	http://amigo,geneontology,org/amigo/term/GO:1901072	CHI3L1 CHIT1
0.1487	13	718	2.48639	Response to wounding	http://amigo,geneontology,org/amigo/term/GO:0009611	PLAUR SLC11A1 MYL9 WFDC1 PDGFRB EREG HABP2 ADM SLC7A11 GJA1 NLRP6 GATA2 HBB
0.15193	21	1475	1.95514	Leukocyte activation	http://amigo,geneontology,org/amigo/term/GO:0045321	PLAUR SLC11A1 ULBP2 ADGRE3 CHI3L1 CHIT1 IL2RA ITGAX FCGR2A SAMSN1 CXCR1 S100P IL7R LGALS9B CEACAM3 FPR1 HSPA6 OLR1 GATA2 SERPINB10 HBB
0.1613	5	134	5.12408	Regulation of tube size	http://amigo,geneontology,org/amigo/term/GO:0035150	CASR RGS2 ADM GJA1 ADRA1D
0.1613	5	133	5.16261	Regulation of tube diameter	http://amigo,geneontology,org/amigo/term/GO:0035296	CASR RGS2 ADM GJA1 ADRA1D
0.1613	4	82	6.6988	Vasoconstriction	http://amigo,geneontology,org/amigo/term/GO:0042310	CASR ADM GJA1 ADRA1D
0.1613	2	11	24.9682	Positive regulation of megakaryocyte differentiation	http://amigo,geneontology,org/amigo/term/GO:0045654	TESC GATA2
0.1613	3	39	10.5635	Positive regulation of heart contraction	http://amigo,geneontology,org/amigo/term/GO:0045823	RGS2 ADM ADRA1D
0.1613	5	133	5.16261	Blood vessel diameter maintenance	http://amigo,geneontology,org/amigo/term/GO:0097746	CASR RGS2 ADM GJA1 ADRA1D
0.1613	6	193	4.26918	Synaptic vesicle cycle	http://amigo,geneontology,org/amigo/term/GO:0099504	SYT1 RAPGEF4 OTOF SYT5 NLGN4Y SLC18A2
0.16854	2	12	22.8876	Complement receptor mediated signaling pathway	http://amigo,geneontology,org/amigo/term/GO:0002430	C5AR2 FPR1
0.16854	3	41	10.0482	Positive regulation of blood circulation	http://amigo,geneontology,org/amigo/term/GO:1903524	RGS2 ADM ADRA1D
0.183422	8	342	3.21229	Second-messenger-mediated signaling	http://amigo,geneontology,org/amigo/term/GO:0019932	RAPGEF4 ADGRG6 RGS2 RNF157 ADM CXCR1 FPR1 BHLHA15
0.191948	5	143	4.80158	Amino acid transport	http://amigo,geneontology,org/amigo/term/GO:0006865	SLC11A1 RGS2 SLC7A11 GJA1 SLC38A8
0.191948	5	143	4.80158	Response to estradiol	http://amigo,geneontology,org/amigo/term/GO:0032355	WFDC1 PDGFRB GGT2 ESR2 GJA1
