# Supplementary material for: Persistent and transient olfactory deficits in COVID-19 are associated to inflammation and zinc homeostasis
Source: Front Immunol. 2023 Jul 14;14:1148595. doi: 10.3389/fimmu.2023.1148595 (PMC10380959; doi:10.3389/fimmu.2023.1148595)
Supplement: Supplementary file 2 [file DataSheet_2.zip › Table 11.XLSX]

## Sheet: Foglio1
Common DEGs between G1 vs. G4 and G3 vs. G4					Common DEGs between G1 vs. G4, G2 vs. G4 and G3 vs. G4					Common DEGs between G2 vs. G4 and G3 vs. G4
Genes name	LogFC(G1/G4)	LogFC(G3/G4)			Genes name	LogFC(G1/G4)	LogFC(G2/G4)	LogFC(G3/G4)		Genes name	LogFC(G2/G4)	LogFC(G3/G4)
ATF7-NPFF	20.2614	-12.857			ATF7-NPFF	20.2614	15.8701	-12.857		STON1-GTF2A1L	7.58205	0.42357
CREG2	11.0721	10.674			CREG2	11.0721	9.11485	10.674		PDGFRB	5.75986	10.4009
STON1-GTF2A1L	7.96423	0.42357			STON1-GTF2A1L	7.96423	7.58205	0.42357		PEDS1-UBE2V1	5.0592	3.46554
PDGFRB	6.82693	10.4009			PDGFRB	6.82693	5.75986	10.4009		PRB4	4.53166	6.7784
HBB	6.65288	6.61639			HABP2	5.23837	3.90829	3.68744		TPO	4.34264	4.47552
HABP2	5.23837	3.68744			FCGBP	5.09829	3.46414	4.42071		CD8B2	4.33442	4.70189
FCGBP	5.09829	4.42071			MIR9-1HG	4.39687	3.56531	4.70028		MUC7	4.17358	4.90289
CASR	4.86161	5.1871			PGA4	4.16065	6.03081	-6.22318		HABP2	3.90829	3.68744
TEX35	4.56567	7.99935			CD8B2	4.12991	4.33442	4.70189		GSTT2	3.85301	4.04838
MIR9-1HG	4.39687	4.70028			TPO	3.97546	4.34264	4.47552		IGHG1	3.60358	5.45093
PGA4	4.16065	-6.22318			AHRR	3.71758	3.49319	4.63325		MIR9-1HG	3.56531	4.70028
CD8B2	4.12991	4.70189			LILRA2	3.69233	2.07387	3.18353		AHRR	3.49319	4.63325
TPO	3.97546	4.47552			PEDS1-UBE2V1	3.69072	5.0592	3.46554		FCGBP	3.46414	4.42071
AHRR	3.71758	4.63325			C3orf86	3.21007	2.13988	2.96512		USP17L11	3.37947	9.0708
LILRA2	3.69233	3.18353			TF	3.18048	2.77164	3.55184		OXCT2P1	3.30289	7.52754
PEDS1-UBE2V1	3.69072	3.46554			RASGRP4	3.11667	2.72861	2.9386		CYP1B1	3.1576	3.31673
MUC3A	3.30644	4.08749			SMIM6	3.11618	2.40759	3.02852		GRIN2B	3.07664	4.60754
ASPHD1	3.30118	3.21894			BMS1P10	3.11065	2.20888	3.00782		CPA4	2.93469	3.25212
NDUFA4L2	3.24159	1.99076			TM4SF1-AS1	2.72659	2.70622	3.14091		TEX55	2.80354	2.59801
C3orf86	3.21007	2.96512			ITGAX	2.65257	2.32127	2.45802		DUSP5	2.79762	2.26248
TF	3.18048	3.55184			BHLHA15	2.61913	1.39007	2.09583		TF	2.77164	3.55184
RASGRP4	3.11667	2.9386			PHACTR1	2.57693	2.39574	2.61418		RASGRP4	2.72861	2.9386
SMIM6	3.11618	3.02852			ANGPTL2	2.55756	1.15692	3.29515		TM4SF1-AS1	2.70622	3.14091
BMS1P10	3.11065	3.00782			FGFBP1	2.52884	1.53994	2.133		ADM	2.44713	2.47868
OLR1	3.09654	4.69782			SPINK7	2.49896	4.04759	-4.1121		SMIM6	2.40759	3.02852
SLC11A1	2.97042	3.33695			OXCT2P1	2.49784	3.30289	7.52754		PHACTR1	2.39574	2.61418
AMZ1	2.88544	4.17125			CPA4	2.47791	2.93469	3.25212		ITGAX	2.32127	2.45802
SORCS1	2.86692	3.48289			RGS2	2.45276	1.96522	2.47193		MUC12-AS1	2.25928	1.83528
TM4SF1-AS1	2.72659	3.14091			MUC12-AS1	2.35809	2.25928	1.83528		KBTBD11	2.20958	2.16919
ITGAX	2.65257	2.45802			HSFX2	2.31941	-11.1762	-7.83118		BMS1P10	2.20888	3.00782
BHLHA15	2.61913	2.09583			ADM	2.27288	2.44713	2.47868		C3orf86	2.13988	2.96512
PHACTR1	2.57693	2.61418			KBTBD11	2.21301	2.20958	2.16919		LILRA2	2.07387	3.18353
ANGPTL2	2.55756	3.29515			TINAGL1	2.1741	1.50885	2.53381		CD22	2.04537	3.1977
FGFBP1	2.52884	2.133			C5AR2	2.13	1.70469	2.26338		VGLL1	1.99333	1.70084
SPINK7	2.49896	-4.1121			SYT5	2.1211	1.33532	2.24916		RGS2	1.96522	2.47193
OXCT2P1	2.49784	7.52754			IL1RN	2.10928	1.4304	2.20481		RET	1.94605	2.91686
CPA4	2.47791	3.25212			FAM83C	2.06582	1.65425	2.72986		NR4A1	1.89972	1.76489
RGS2	2.45276	2.47193			FCGR2A	1.86492	1.31834	1.83265		BCL2L15	1.80647	1.92748
MUC12-AS1	2.35809	1.83528			LINC02889	1.83385	1.69841	1.75632		HLA-L	1.72673	2.49894
TESC	2.33541	2.91835			GBP2	1.60019	1.04514	1.46323		C5AR2	1.70469	2.26338
HROB	2.33071	2.50272			SRD5A3	1.43109	1.12258	1.62882		LINC02889	1.69841	1.75632
HSFX2	2.31941	-7.83118			LINC01515	-1.43431	-0.967901	-1.79908		FAM83C	1.65425	2.72986
ADM	2.27288	2.47868			MAT1A	-1.45772	-1.00043	-1.82307		GPRC5A	1.6271	1.52463
KBTBD11	2.21301	2.16919			TMEM272	-1.47023	-1.3896	-1.5751		IGSF9B	1.56252	3.26851
TINAGL1	2.1741	2.53381			VSNL1	-1.50278	-0.957106	-1.65955		FGFBP1	1.53994	2.133
C5AR2	2.13	2.26338			GJA1	-1.63008	-1.03362	-1.58342		TINAGL1	1.50885	2.53381
SYT5	2.1211	2.24916			FAM66D	-1.96027	-1.07584	-1.8808		ZC3H12A	1.48543	1.31028
IL1RN	2.10928	2.20481			SCNN1D	-2.07224	-1.32962	-2.68775		KLF4	1.46967	1.33908
FAM83C	2.06582	2.72986			WDR97	-2.07591	-1.61457	-3.57088		RP1L1	1.45508	2.05585
CBR3	2.00456	1.75827			CCDC154	-2.07663	-1.7061	-1.66231		IL1RN	1.4304	2.20481
HAL	1.9996	2.28677			CCDC158	-2.35839	-2.13371	-2.45547		BHLHA15	1.39007	2.09583
ABLIM2	1.98136	2.14745			ADAMTS3	-2.37329	-1.57329	-2.30576		SYT5	1.33532	2.24916
MYL9	1.95193	1.60463			GAS1RR	-2.39777	-1.32992	-2.44389		FCGR2A	1.31834	1.83265
FCGR2A	1.86492	1.83265			ESR2	-2.47758	-1.94612	-2.56654		MNDA	1.31777	2.13465
LINC02889	1.83385	1.75632			RFTN2	-2.75327	-1.61888	-2.43092		CSRNP1	1.28012	1.42143
GBP2	1.60019	1.46323			PHF21B	-2.92604	-4.47388	-5.30114		NAMPT	1.21713	1.57128
SRD5A3	1.43109	1.62882			FAM111B	-3.09533	-1.31122	-3.18455		ANGPTL2	1.15692	3.29515
TGFB2-OT1	1.31938	-12.069			ABCA17P	-3.49132	-2.33961	-5.09206		SRD5A3	1.12258	1.62882
LINC01515	-1.43431	-1.79908			TRMT10BP1	-3.6553	-2.29099	-2.97593		RELB	1.11867	1.61497
MAT1A	-1.45772	-1.82307			COL8A1	-4.24258	-2.90242	-2.60372		ITPRIP	1.08023	1.57249
TMEM272	-1.47023	-1.5751			MIR193BHG	-4.54833	-2.37609	-3.42106		GBP2	1.04514	1.46323
VSNL1	-1.50278	-1.65955			NLGN4Y	-4.66803	-3.33052	-5.10076		MIR223HG	1.03421	1.61679
FAT4	-1.62904	-1.45031			PRSS50	-4.69108	-5.41569	-3.15053		CIT	0.975067	1.72925
GJA1	-1.63008	-1.58342			TRGV2	-4.82469	-5.01496	-6.44489		BCL3	0.831064	1.15652
FAM66D	-1.96027	-1.8808			DDX3Y	-5.21195	-3.2487	-7.81952		PINX1	-0.138686	-11.8176
SCNN1D	-2.07224	-2.68775			USP9Y	-5.24398	-3.21273	-5.53041		CFAP157	-0.783779	-1.28013
WDR97	-2.07591	-3.57088			DMRTC1	-5.89674	-6.98948	-6.45883		ZNF132	-0.799561	-1.29033
CCDC154	-2.07663	-1.66231			L1CAM	-6.01069	-3.27338	-6.15255		CROCC2	-0.833465	-1.29982
DIPK1B	-2.11644	-2.35675			MLC1	-6.03102	-3.17509	-5.99468		MYCBPAP	-0.861409	-1.34459
CCDC158	-2.35839	-2.45547			NPIPA8	-11.3623	-12.1457	-14.6085		LINC00894	-0.869437	-1.29431
ADAMTS3	-2.37329	-2.30576			ZNF833P	-11.6363	-6.8387	-10.6035		VSNL1	-0.957106	-1.65955
GAS1RR	-2.39777	-2.44389			PINX1	-14.9545	-0.138686	-11.8176		KRT8P15	-0.965159	-1.66624
OGDHL	-2.4522	-2.10682			SPECC1L-ADORA2A	-19.2761	-6.87682	-10.51		LINC01515	-0.967901	-1.79908
ESR2	-2.47758	-2.56654								OSR1	-0.995125	-1.47174
ADD2	-2.52793	-2.31615								MAT1A	-1.00043	-1.82307
RFTN2	-2.75327	-2.43092								LINC02795	-1.0195	-1.67922
RN7SL67P	-2.86562	-4.19961								COL4A4	-1.02052	-2.01225
PHF21B	-2.92604	-5.30114								SNX31	-1.03242	-2.29192
OR52H1	-2.95441	-2.78384								GJA1	-1.03362	-1.58342
FAM111B	-3.09533	-3.18455								TAPT1-AS1	-1.05031	-1.41552
SIGLEC11	-3.19415	-4.2327								HSD17B3	-1.06964	-1.83807
AGAP14P	-3.19764	-4.04906								SLC2A1-AS1	-1.07014	-1.98459
ARF1P2	-3.218	-2.62686								FAM66D	-1.07584	-1.8808
CCDC200	-3.48775	-3.31896								LINC02809	-1.09358	-1.85892
ABCA17P	-3.49132	-5.09206								ARHGEF33	-1.13096	-1.80135
TRMT10BP1	-3.6553	-2.97593								KCTD9P4	-1.16338	-1.9814
GGT2	-4.00271	-3.44705								ACKR4P1	-1.17063	-1.75163
COL8A1	-4.24258	-2.60372								OR7A19P	-1.19416	-1.72477
LINC01060	-4.25087	-4.48679								CTAGE3P	-1.2066	-1.67921
MIR193BHG	-4.54833	-3.42106								RNF7P1	-1.2115	-2.02307
NLGN4Y	-4.66803	-5.10076								PDCL3P4	-1.23685	-1.98595
CTAGE10P	-4.67159	-4.98992								PHBP19	-1.26013	-1.56087
PRSS50	-4.69108	-3.15053								ERVK9-11	-1.27428	-2.25152
TRGV2	-4.82469	-6.44489								FAM133GP	-1.27463	-1.65835
ADRA1D	-5.17898	-6.71239								FAM111B	-1.31122	-3.18455
DDX3Y	-5.21195	-7.81952								SCNN1D	-1.32962	-2.68775
USP9Y	-5.24398	-5.53041								GAS1RR	-1.32992	-2.44389
GFRA2	-5.6587	-2.86318								LINC01266	-1.3559	-1.81002
DMRTC1	-5.89674	-6.45883								FAM133CP	-1.35948	-1.89573
FAM230J	-5.97328	-6.69179								ALDH8A1	-1.37623	-2.05803
L1CAM	-6.01069	-6.15255								AVIL	-1.38467	-2.09649
MLC1	-6.03102	-5.99468								ZNF84-DT	-1.38721	-2.6206
NPIPA8	-11.3623	-14.6085								TMEM272	-1.3896	-1.5751
ZNF833P	-11.6363	-10.6035								DM1-AS	-1.42958	-2.08046
PINX1	-14.9545	-11.8176								GPR85	-1.45425	-1.91759
SPECC1L-ADORA2A	-19.2761	-10.51								RPL29P2	-1.53528	-2.4909
OR7E125P	-43.6492	-33.4757								TNFSF4	-1.55495	-1.75793
										ADCY10P1	-1.55617	-1.57754
										ADAMTS3	-1.57329	-2.30576
										WDR97	-1.61457	-3.57088
										RFTN2	-1.61888	-2.43092
										CCDC154	-1.7061	-1.66231
										NRBF2P6	-1.77753	-1.83588
										CRYBB3	-1.78871	-2.67027
										LINC00939	-1.80063	-2.94861
										LIMK2P1	-1.90146	-2.83832
										RBMXP4	-1.91113	-3.41597
										GCNA	-1.92379	-2.29503
										ESR2	-1.94612	-2.56654
										TAS2R6P	-1.95514	-2.64427
										KCNJ5	-1.96469	-2.26307
										CCDC158	-2.13371	-2.45547
										PDCD6IPP2	-2.19831	-3.01211
										RPS3AP32	-2.25307	-3.72163
										MYH7	-2.29064	-4.2791
										TRMT10BP1	-2.29099	-2.97593
										ABCA17P	-2.33961	-5.09206
										RPS3AP29	-2.37207	-4.78034
										MIR193BHG	-2.37609	-3.42106
										TENM3-AS1	-2.43155	-3.75933
										RPL30P7	-2.52632	-4.19572
										RPS20P33	-2.67039	-3.25448
										HRH4	-2.76372	-6.13606
										COL8A1	-2.90242	-2.60372
										MLC1	-3.17509	-5.99468
										USP9Y	-3.21273	-5.53041
										DDX3Y	-3.2487	-7.81952
										L1CAM	-3.27338	-6.15255
										ADCY10	-3.29177	-4.53163
										NLGN4Y	-3.33052	-5.10076
										ITGAD	-3.54579	-8.17746
										LDHC	-3.55573	-6.3771
										ODAD2P1	-3.66549	-5.19056
										C6orf58	-3.75152	-4.98589
										CHRNG	-4.16332	-7.52452
										IPO8P1	-4.43318	-5.30937
										PHF21B	-4.47388	-5.30114
										TRGV2	-5.01496	-6.44489
										PRSS50	-5.41569	-3.15053
										ZNF833P	-6.8387	-10.6035
										SPECC1L-ADORA2A	-6.87682	-10.51
										DMRTC1	-6.98948	-6.45883
										PMS2P11	-7.18295	-4.99045
										HSFX2	-11.1762	-7.83118
										NPIPA8	-12.1457	-14.6085
										RIMBP3C	-12.7414	-10.0466
