# Supplementary material for: Persistent and transient olfactory deficits in COVID-19 are associated to inflammation and zinc homeostasis
Source: Front Immunol. 2023 Jul 14;14:1148595. doi: 10.3389/fimmu.2023.1148595 (PMC10380959; doi:10.3389/fimmu.2023.1148595)
Supplement: Supplementary file 2 [file DataSheet_2.zip › Table 12.XLSX]

## Sheet: Table 1
Enrichment FDR	nGenes	Pathway Genes	Fold Enrichment	Pathway	URL	Genes
0.00073018	25	762	3.28026	Transmembrane receptor protein tyrosine kinase signaling pathway	http://amigo,geneontology,org/amigo/term/GO:0007169	DCN FLT4 CHRNA3 MMP2 SEMA6A HIF1A RAPGEF1 GIT1 FGF1 PDGFRB KDR GAREM1 GFRA1 HHEX FGF18 SHC1 GFRA2 SHCBP1 FOXC2 SHISA2 FES EFNA5 ROR1 BCR LYN
0.00368432	29	1122	2.58422	Enzyme linked receptor protein signaling pathway	http://amigo,geneontology,org/amigo/term/GO:0007167	DCN FLT4 CHRNA3 MMP2 SEMA6A HIF1A CHRDL1 RAPGEF1 GIT1 FGF1 PDGFRB KDR GAREM1 GFRA1 HHEX FGF18 NPR2 SHC1 SHH GFRA2 SHCBP1 FOXC2 SHISA2 FES EFNA5 ROR1 BCR LEFTY1 LYN
0.00368432	7	63	11.1092	Cellular response to vascular endothelial growth factor stimulus	http://amigo,geneontology,org/amigo/term/GO:0035924	DCN FLT4 SEMA6A PDGFRB NR4A1 MT1G KDR
0.00713027	18	544	3.30824	Angiogenesis	http://amigo,geneontology,org/amigo/term/GO:0001525	DCN FLT4 MMP2 SEMA6A HIF1A FGF1 PDGFRB EPAS1 NR4A1 KDR ACKR3 COL8A1 HHEX FGF18 SHC1 SHH FOXC2 YJEFN3
0.00713027	10	170	5.88132	Phosphatidylinositol 3-kinase signaling	http://amigo,geneontology,org/amigo/term/GO:0014065	DCN PDGFRB KDR HTR2B NYAP1 ROR1 ZFP36L1 EPOR PEAR1 LYN
0.0100814	15	434	3.45561	Ameboidal-type cell migration	http://amigo,geneontology,org/amigo/term/GO:0001667	SEMA3G DCN FLT4 SEMA6A HIF1A IFNG FGF1 NR4A1 KDR HTR2B FGF18 S100P SHH KRT2 FOXC2
0.0100814	3	7	42.8496	Intramembranous ossification	http://amigo,geneontology,org/amigo/term/GO:0001957	MMP2 GIT1 FGF18
0.0100814	3	7	42.8496	Direct ossification	http://amigo,geneontology,org/amigo/term/GO:0036072	MMP2 GIT1 FGF18
0.0100814	19	635	2.9916	Blood vessel morphogenesis	http://amigo,geneontology,org/amigo/term/GO:0048514	DCN FLT4 MMP2 SEMA6A HIF1A FGF1 PDGFRB EPAS1 NR4A1 KDR ACKR3 COL8A1 HHEX FGF18 SHC1 SHH FOXC2 ZFP36L1 YJEFN3
0.0100814	34	1624	2.09323	Generation of neurons	http://amigo,geneontology,org/amigo/term/GO:0048699	SEMA3G CAMK2A CHRNA3 SEMA6A CECR2 HIF1A RAPGEF1 GIT1 ASPA SLC6A4 EIF4G2 IFNG CIT AVIL AFG3L2 SLC4A10 TENM2 GFRA1 NCAM2 IRX6 SHC1 NFASC SHH NYAP1 GFRA2 FES PCP4 EFNA5 ROR1 MYT1L TRPV2 ALKAL1 ZNF521 LYN
0.0100814	4	17	23.5253	Detoxification of inorganic compound	http://amigo,geneontology,org/amigo/term/GO:0061687	ABCC2 MT1G MT1E MT1H
0.0100814	27	1127	2.39532	Circulatory system development	http://amigo,geneontology,org/amigo/term/GO:0072359	DCN FLT4 MMP2 SEMA6A HIF1A RAPGEF1 EIF4G2 ADGRG6 FGF1 PDGFRB EPAS1 TNNT2 NR4A1 KDR HTR2B GREB1L ACKR3 COL8A1 HHEX FGF18 SHC1 SHH FOXC2 ZFP36L1 EPOR LEFTY1 YJEFN3
0.0103054	20	717	2.78891	Blood vessel development	http://amigo,geneontology,org/amigo/term/GO:0001568	DCN FLT4 MMP2 SEMA6A HIF1A RAPGEF1 FGF1 PDGFRB EPAS1 NR4A1 KDR ACKR3 COL8A1 HHEX FGF18 SHC1 SHH FOXC2 ZFP36L1 YJEFN3
0.0124666	20	748	2.67333	Vasculature development	http://amigo,geneontology,org/amigo/term/GO:0001944	DCN FLT4 MMP2 SEMA6A HIF1A RAPGEF1 FGF1 PDGFRB EPAS1 NR4A1 KDR ACKR3 COL8A1 HHEX FGF18 SHC1 SHH FOXC2 ZFP36L1 YJEFN3
0.0124666	35	1757	1.99168	Neurogenesis	http://amigo,geneontology,org/amigo/term/GO:0022008	SEMA3G CAMK2A CHRNA3 SEMA6A CECR2 HIF1A RAPGEF1 GIT1 ASPA SLC6A4 EIF4G2 IFNG ADGRG6 CIT AVIL AFG3L2 SLC4A10 TENM2 GFRA1 NCAM2 IRX6 SHC1 NFASC SHH NYAP1 GFRA2 FES PCP4 EFNA5 ROR1 MYT1L TRPV2 ALKAL1 ZNF521 LYN
0.0124666	31	1473	2.10418	Neuron differentiation	http://amigo,geneontology,org/amigo/term/GO:0030182	SEMA3G CAMK2A CHRNA3 SEMA6A CECR2 HIF1A RAPGEF1 GIT1 SLC6A4 EIF4G2 AVIL AFG3L2 SLC4A10 TENM2 GFRA1 NCAM2 IRX6 SHC1 NFASC SHH NYAP1 GFRA2 FES PCP4 EFNA5 ROR1 MYT1L TRPV2 ALKAL1 ZNF521 LYN
0.0124666	5	43	11.6259	Vascular endothelial growth factor signaling pathway	http://amigo,geneontology,org/amigo/term/GO:0038084	DCN FLT4 SEMA6A PDGFRB KDR
0.0124666	10	209	4.78385	Phosphatidylinositol-mediated signaling	http://amigo,geneontology,org/amigo/term/GO:0048015	DCN PDGFRB KDR HTR2B NYAP1 ROR1 ZFP36L1 EPOR PEAR1 LYN
0.0124666	10	213	4.69401	Inositol lipid-mediated signaling	http://amigo,geneontology,org/amigo/term/GO:0048017	DCN PDGFRB KDR HTR2B NYAP1 ROR1 ZFP36L1 EPOR PEAR1 LYN
0.0124666	13	350	3.71363	ERK1 and ERK2 cascade	http://amigo,geneontology,org/amigo/term/GO:0070371	FLT4 SEMA6A RAPGEF1 PDGFRB KDR HTR2B GAREM1 ACKR3 FGF18 SHC1 ZFP36L1 ALKAL1 LYN
0.0145979	22	886	2.48263	Tube morphogenesis	http://amigo,geneontology,org/amigo/term/GO:0035239	DCN FLT4 PGR MMP2 SEMA6A CECR2 HIF1A FGF1 PDGFRB EPAS1 NR4A1 KDR GREB1L ACKR3 COL8A1 HHEX FGF18 SHC1 SHH FOXC2 ZFP36L1 YJEFN3
0.0172231	3	10	29.9947	Hepoxilin metabolic process	http://amigo,geneontology,org/amigo/term/GO:0051121	GSTM1 ALOXE3 ALOX12B
0.0172231	3	10	29.9947	Hepoxilin biosynthetic process	http://amigo,geneontology,org/amigo/term/GO:0051122	GSTM1 ALOXE3 ALOX12B
0.0180083	12	329	3.64678	Regulation of ERK1 and ERK2 cascade	http://amigo,geneontology,org/amigo/term/GO:0070372	FLT4 SEMA6A RAPGEF1 PDGFRB KDR HTR2B GAREM1 ACKR3 FGF18 SHC1 ALKAL1 LYN
0.0180083	19	722	2.63112	Cellular response to growth factor stimulus	http://amigo,geneontology,org/amigo/term/GO:0071363	DCN FLT4 SEMA6A HIF1A CHRDL1 RAPGEF1 FGF1 PDGFRB NR4A1 MT1G KDR GAREM1 HHEX FGF18 SHC1 SHCBP1 SHISA2 ZFP36L1 LEFTY1
0.0225132	10	241	4.14865	Positive regulation of ERK1 and ERK2 cascade	http://amigo,geneontology,org/amigo/term/GO:0070374	FLT4 RAPGEF1 PDGFRB KDR HTR2B GAREM1 ACKR3 FGF18 SHC1 ALKAL1
0.022713	6	82	7.31579	Neural crest cell development	http://amigo,geneontology,org/amigo/term/GO:0014032	SEMA3G SEMA6A HIF1A HTR2B SHH FOXC2
0.0230934	4	29	13.7907	Endothelial cell chemotaxis	http://amigo,geneontology,org/amigo/term/GO:0035767	FGF1 NR4A1 KDR FGF18
0.0230934	26	1203	2.16088	Neuron development	http://amigo,geneontology,org/amigo/term/GO:0048666	SEMA3G CAMK2A CHRNA3 SEMA6A CECR2 RAPGEF1 GIT1 EIF4G2 AVIL AFG3L2 SLC4A10 TENM2 GFRA1 NCAM2 SHC1 NFASC SHH NYAP1 GFRA2 FES EFNA5 ROR1 MYT1L TRPV2 ALKAL1 LYN
0.0243725	19	750	2.53289	Response to growth factor	http://amigo,geneontology,org/amigo/term/GO:0070848	DCN FLT4 SEMA6A HIF1A CHRDL1 RAPGEF1 FGF1 PDGFRB NR4A1 MT1G KDR GAREM1 HHEX FGF18 SHC1 SHCBP1 SHISA2 ZFP36L1 LEFTY1
0.0247027	5	56	8.92701	Neural crest cell migration	http://amigo,geneontology,org/amigo/term/GO:0001755	SEMA3G SEMA6A HIF1A HTR2B SHH
0.0247027	18	699	2.57466	Chemotaxis	http://amigo,geneontology,org/amigo/term/GO:0006935	SEMA3G SEMA6A FGF1 PDGFRB NR4A1 KDR ACKR3 GFRA1 FGF18 SHC1 CXCL16 CXCR1 NFASC SHH GFRA2 FES EFNA5 LYN
0.0247027	6	87	6.89534	Mesenchymal cell development	http://amigo,geneontology,org/amigo/term/GO:0014031	SEMA3G SEMA6A HIF1A HTR2B SHH FOXC2
0.0247027	13	407	3.19354	Peptidyl-tyrosine phosphorylation	http://amigo,geneontology,org/amigo/term/GO:0018108	CRLF1 FLT4 IL12RB2 IL7 IFNG PDGFRB KDR SHC1 FES EFNA5 ROR1 ALKAL1 LYN
0.0247027	13	410	3.17018	Peptidyl-tyrosine modification	http://amigo,geneontology,org/amigo/term/GO:0018212	CRLF1 FLT4 IL12RB2 IL7 IFNG PDGFRB KDR SHC1 FES EFNA5 ROR1 ALKAL1 LYN
0.0247027	18	702	2.56365	Taxis	http://amigo,geneontology,org/amigo/term/GO:0042330	SEMA3G SEMA6A FGF1 PDGFRB NR4A1 KDR ACKR3 GFRA1 FGF18 SHC1 CXCL16 CXCR1 NFASC SHH GFRA2 FES EFNA5 LYN
0.0247027	14	465	3.01022	Positive regulation of MAPK cascade	http://amigo,geneontology,org/amigo/term/GO:0043410	FLT4 RAPGEF1 FGF1 PDGFRB KDR HTR2B GAREM1 ACKR3 FGF18 SHC1 ALOX12B ROR1 ALKAL1 TLR9
0.0247027	6	88	6.81699	Stem cell development	http://amigo,geneontology,org/amigo/term/GO:0048864	SEMA3G SEMA6A HIF1A HTR2B SHH FOXC2
0.0283419	3	14	21.4248	Detoxification of copper ion	http://amigo,geneontology,org/amigo/term/GO:0010273	MT1G MT1E MT1H
0.0283419	11	311	3.53636	Epithelial cell migration	http://amigo,geneontology,org/amigo/term/GO:0010631	DCN FLT4 HIF1A IFNG FGF1 NR4A1 KDR FGF18 S100P KRT2 FOXC2
0.0283419	6	93	6.45048	Neural crest cell differentiation	http://amigo,geneontology,org/amigo/term/GO:0014033	SEMA3G SEMA6A HIF1A HTR2B SHH FOXC2
0.0283419	11	314	3.50257	Epithelium migration	http://amigo,geneontology,org/amigo/term/GO:0090132	DCN FLT4 HIF1A IFNG FGF1 NR4A1 KDR FGF18 S100P KRT2 FOXC2
0.0283419	3	14	21.4248	Stress response to copper ion	http://amigo,geneontology,org/amigo/term/GO:1990169	MT1G MT1E MT1H
0.0285453	7	131	5.34257	Sprouting angiogenesis	http://amigo,geneontology,org/amigo/term/GO:0002040	FLT4 SEMA6A FGF1 NR4A1 KDR FOXC2 YJEFN3
0.0286904	6	94	6.38186	Regulation of neural precursor cell proliferation	http://amigo,geneontology,org/amigo/term/GO:2000177	HIF1A RAPGEF1 SLC6A4 SHH SHCBP1 LYN
0.029712	6	95	6.31468	Vascular endothelial growth factor receptor signaling pathway	http://amigo,geneontology,org/amigo/term/GO:0048010	FLT4 HIF1A KDR HHEX FGF18 FOXC2
0.0301243	11	320	3.4369	Tissue migration	http://amigo,geneontology,org/amigo/term/GO:0090130	DCN FLT4 HIF1A IFNG FGF1 NR4A1 KDR FGF18 S100P KRT2 FOXC2
0.033419	31	1639	1.89107	Cell adhesion	http://amigo,geneontology,org/amigo/term/GO:0007155	IGSF9B CDH7 SEMA6A IL7 RAPGEF1 IFNG LYPD3 KDR IL2RA ENTPD1 ACKR3 COL8A1 TENM2 CDH12 NCAM2 ITGAD SHC1 NFASC SHH OLR1 FOXC2 FES CTNNA3 EFNA5 ZFP36L1 BCR PEAR1 SELL CLDN9 LYN PCDHB16
0.033419	6	98	6.12137	Positive regulation of phosphatidylinositol 3-kinase signaling	http://amigo,geneontology,org/amigo/term/GO:0014068	DCN PDGFRB KDR ROR1 EPOR LYN
0.0346734	31	1646	1.88302	Biological adhesion	http://amigo,geneontology,org/amigo/term/GO:0022610	IGSF9B CDH7 SEMA6A IL7 RAPGEF1 IFNG LYPD3 KDR IL2RA ENTPD1 ACKR3 COL8A1 TENM2 CDH12 NCAM2 ITGAD SHC1 NFASC SHH OLR1 FOXC2 FES CTNNA3 EFNA5 ZFP36L1 BCR PEAR1 SELL CLDN9 LYN PCDHB16
0.0346734	3	16	18.7467	Positive regulation of nitric-oxide synthase biosynthetic process	http://amigo,geneontology,org/amigo/term/GO:0051770	IFNG KDR TLR9
0.0371872	21	944	2.22419	MAPK cascade	http://amigo,geneontology,org/amigo/term/GO:0000165	FLT4 CAMK2A SEMA6A RAPGEF1 FGF1 PDGFRB KDR IL2RA HTR2B GAREM1 ACKR3 GFRA1 FGF18 SHC1 GFRA2 ALOX12B ROR1 ZFP36L1 ALKAL1 TLR9 LYN
0.0380095	9	232	3.87863	Endothelial cell migration	http://amigo,geneontology,org/amigo/term/GO:0043542	DCN FLT4 HIF1A FGF1 NR4A1 KDR FGF18 S100P FOXC2
0.0383735	14	504	2.77729	Positive regulation of kinase activity	http://amigo,geneontology,org/amigo/term/GO:0033674	FLT4 CHRNA3 IFNG FGF1 PDGFRB KDR HTR2B ADCY3 FGF18 EFNA5 ROR1 ALKAL1 TLR9 LYN
0.0390465	8	187	4.27732	Regulation of cell division	http://amigo,geneontology,org/amigo/term/GO:0051302	GIT1 FGF1 ESRRB CIT HTR2B GAREM1 PLK4 SHH
0.0410326	23	1094	2.10201	Tube development	http://amigo,geneontology,org/amigo/term/GO:0035295	CRLF1 DCN FLT4 PGR MMP2 SEMA6A CECR2 HIF1A FGF1 PDGFRB EPAS1 NR4A1 KDR GREB1L ACKR3 COL8A1 HHEX FGF18 SHC1 SHH FOXC2 ZFP36L1 YJEFN3
0.041779	31	1678	1.84711	Protein phosphorylation	http://amigo,geneontology,org/amigo/term/GO:0006468	CRLF1 FLT4 CAMK2A CHRNA3 IL12RB2 IL7 MAST1 IFNG PRKAB1 FGF1 PDGFRB CIT KDR HTR2B ADCY3 PLK4 HHEX PROM2 FGF18 NPR2 SHC1 STK32C GFRA2 FES EFNA5 ROR1 BCR ALKAL1 TLR9 LEFTY1 LYN
0.041779	35	1982	1.76558	Locomotion	http://amigo,geneontology,org/amigo/term/GO:0040011	SEMA3G DCN FLT4 CAMK2A SEMA6A HIF1A IFNG FGF1 PDGFRB APC2 NR4A1 KDR HTR2B ADCY3 ACKR3 GFRA1 FGF18 SHC1 CXCL16 CXCR1 NFASC S100P RHOBTB3 SHH GFRA2 CEACAM3 KRT2 OLR1 FOXC2 WASHC1 FES CTNNA3 EFNA5 SELL LYN
0.0430332	3	18	16.6637	Stress response to metal ion	http://amigo,geneontology,org/amigo/term/GO:0097501	MT1G MT1E MT1H
0.0450459	6	108	5.55458	Positive regulation of endothelial cell migration	http://amigo,geneontology,org/amigo/term/GO:0010595	FLT4 HIF1A FGF1 KDR FGF18 FOXC2
0.0462639	7	150	4.66585	Positive regulation of epithelial cell migration	http://amigo,geneontology,org/amigo/term/GO:0010634	FLT4 HIF1A IFNG FGF1 KDR FGF18 FOXC2
0.046998	22	1045	2.10489	Neuron projection development	http://amigo,geneontology,org/amigo/term/GO:0031175	SEMA3G CAMK2A CHRNA3 SEMA6A CECR2 RAPGEF1 EIF4G2 AVIL AFG3L2 GFRA1 NCAM2 SHC1 NFASC SHH NYAP1 GFRA2 FES EFNA5 ROR1 TRPV2 ALKAL1 LYN
0.046998	16	646	2.47635	Regulation of MAPK cascade	http://amigo,geneontology,org/amigo/term/GO:0043408	FLT4 SEMA6A RAPGEF1 FGF1 PDGFRB KDR HTR2B GAREM1 ACKR3 FGF18 SHC1 ALOX12B ROR1 ALKAL1 TLR9 LYN
0.051752	4	44	9.08931	Calcium-dependent cell-cell adhesion via plasma membrane cell adhesion molecules	http://amigo,geneontology,org/amigo/term/GO:0016339	CDH7 CDH12 SELL PCDHB16
0.051752	21	985	2.13161	Growth	http://amigo,geneontology,org/amigo/term/GO:0040007	SEMA3G SEMA6A HIF1A IL7 SLC6A4 EIF4G2 IFNG FGF1 PDGFRB PAPPA2 MT1G AFG3L2 SLC4A10 SHC1 CXCL16 SHH MT1E FOXC2 ZFP36L1 TRPV2 MT1H
0.051752	10	303	3.29975	Regulation of angiogenesis	http://amigo,geneontology,org/amigo/term/GO:0045765	DCN SEMA6A HIF1A FGF1 KDR HHEX FGF18 SHC1 FOXC2 YJEFN3
0.051752	3	20	14.9974	Nitric-oxide synthase biosynthetic process	http://amigo,geneontology,org/amigo/term/GO:0051767	IFNG KDR TLR9
0.051752	3	20	14.9974	Regulation of nitric-oxide synthase biosynthetic process	http://amigo,geneontology,org/amigo/term/GO:0051769	IFNG KDR TLR9
0.0556466	26	1355	1.91848	Regulation of phosphorylation	http://amigo,geneontology,org/amigo/term/GO:0042325	CRLF1 FLT4 CHRNA3 HIF1A IL7 GIT1 IFNG FGF1 PDGFRB ESRRB CIT KDR HTR2B ADCY3 HHEX PROM2 FGF18 SHC1 GFRA2 WASHC1 EFNA5 ROR1 ALKAL1 TLR9 LEFTY1 LYN
0.0556466	19	862	2.20379	Positive regulation of phosphorylation	http://amigo,geneontology,org/amigo/term/GO:0042327	CRLF1 FLT4 CHRNA3 HIF1A IFNG FGF1 PDGFRB ESRRB KDR HTR2B ADCY3 PROM2 FGF18 EFNA5 ROR1 ALKAL1 TLR9 LEFTY1 LYN
0.0556466	10	307	3.25676	Regulation of vasculature development	http://amigo,geneontology,org/amigo/term/GO:1901342	DCN SEMA6A HIF1A FGF1 KDR HHEX FGF18 SHC1 FOXC2 YJEFN3
0.056218	3	21	14.2832	Regulation of endothelial cell chemotaxis	http://amigo,geneontology,org/amigo/term/GO:2001026	FGF1 KDR FGF18
0.0570711	11	365	3.01317	Positive regulation of cell projection organization	http://amigo,geneontology,org/amigo/term/GO:0031346	RAPGEF1 EIF4G2 AVIL TENM2 PROM2 WASHC1 FES ROR1 TRPV2 ALKAL1 LYN
0.0599192	29	1590	1.82358	Cell migration	http://amigo,geneontology,org/amigo/term/GO:0016477	SEMA3G DCN FLT4 CAMK2A SEMA6A HIF1A IFNG FGF1 PDGFRB APC2 NR4A1 KDR HTR2B ACKR3 FGF18 SHC1 CXCL16 CXCR1 S100P RHOBTB3 SHH CEACAM3 KRT2 OLR1 FOXC2 WASHC1 CTNNA3 SELL LYN
0.0621578	5	81	6.17176	Positive regulation of Ras protein signal transduction	http://amigo,geneontology,org/amigo/term/GO:0046579	RAPGEF1 PDGFRB SHC1 EPOR LYN
0.0647991	5	82	6.09649	Vasculogenesis	http://amigo,geneontology,org/amigo/term/GO:0001570	PDGFRB KDR ACKR3 SHH ZFP36L1
0.0657379	33	1911	1.72654	Homeostatic process	http://amigo,geneontology,org/amigo/term/GO:0042592	DCN ABCC2 HIF1A IL7 GIT1 IFNG PRKAB1 EPAS1 ESRRB ITPR2 MT1G AVPR2 KDR IL2RA HTR2B ADCY3 AFG3L2 SLC4A10 ACKR3 TFF3 CXCR1 MT1E FOXA3 FOXC2 ALOXE3 ALOX12B EFNA5 ZFP36L1 TRPV2 POTEE MT1H TLR9 LYN
0.0672279	14	556	2.51754	Positive regulation of cell migration	http://amigo,geneontology,org/amigo/term/GO:0030335	SEMA3G FLT4 SEMA6A HIF1A IFNG FGF1 PDGFRB KDR ACKR3 FGF18 CXCL16 FOXC2 WASHC1 LYN
0.0672279	3	23	13.0412	Cellular response to zinc ion	http://amigo,geneontology,org/amigo/term/GO:0071294	MT1G MT1E MT1H
0.0709676	21	1034	2.03059	Regulation of anatomical structure morphogenesis	http://amigo,geneontology,org/amigo/term/GO:0022603	SEMA3G DCN FLT4 CHRNA3 SEMA6A HIF1A EIF4G2 FGF1 KDR HHEX FGF18 SHC1 RHOBTB3 SHH ZNF135 FOXC2 FES EFNA5 ROR1 TRPV2 YJEFN3
0.0709676	16	692	2.31173	Regulation of growth	http://amigo,geneontology,org/amigo/term/GO:0040008	SEMA3G SEMA6A HIF1A IL7 SLC6A4 EIF4G2 IFNG PAPPA2 MT1G AFG3L2 SHC1 CXCL16 MT1E FOXC2 TRPV2 MT1H
0.0709676	18	824	2.18408	Regulation of kinase activity	http://amigo,geneontology,org/amigo/term/GO:0043549	FLT4 CHRNA3 IFNG FGF1 PDGFRB CIT KDR HTR2B ADCY3 HHEX FGF18 SHC1 WASHC1 EFNA5 ROR1 ALKAL1 TLR9 LYN
0.0709676	31	1776	1.74519	Cell motility	http://amigo,geneontology,org/amigo/term/GO:0048870	SEMA3G DCN FLT4 CAMK2A SEMA6A HIF1A IFNG FGF1 PDGFRB APC2 NR4A1 KDR HTR2B ADCY3 ACKR3 FGF18 SHC1 CXCL16 CXCR1 S100P RHOBTB3 SHH CEACAM3 KRT2 OLR1 FOXC2 WASHC1 FES CTNNA3 SELL LYN
0.0709676	31	1776	1.74519	Localization of cell	http://amigo,geneontology,org/amigo/term/GO:0051674	SEMA3G DCN FLT4 CAMK2A SEMA6A HIF1A IFNG FGF1 PDGFRB APC2 NR4A1 KDR HTR2B ADCY3 ACKR3 FGF18 SHC1 CXCL16 CXCR1 S100P RHOBTB3 SHH CEACAM3 KRT2 OLR1 FOXC2 WASHC1 FES CTNNA3 SELL LYN
0.0709676	3	24	12.4978	Morphogenesis of an epithelial fold	http://amigo,geneontology,org/amigo/term/GO:0060571	CECR2 HIF1A SHH
0.0759725	2	7	28.5664	Neural fold formation	http://amigo,geneontology,org/amigo/term/GO:0001842	CECR2 HIF1A
0.0759725	2	7	28.5664	Cell chemotaxis to fibroblast growth factor	http://amigo,geneontology,org/amigo/term/GO:0035766	FGF1 FGF18
0.0759725	2	7	28.5664	Endothelial cell chemotaxis to fibroblast growth factor	http://amigo,geneontology,org/amigo/term/GO:0035768	FGF1 FGF18
0.0759725	3	25	11.9979	Positive regulation of glycolytic process	http://amigo,geneontology,org/amigo/term/GO:0045821	HIF1A IFNG ESRRB
0.0759725	18	839	2.14503	Ion homeostasis	http://amigo,geneontology,org/amigo/term/GO:0050801	DCN ABCC2 HIF1A IFNG EPAS1 ITPR2 MT1G AVPR2 KDR HTR2B AFG3L2 SLC4A10 ACKR3 CXCR1 MT1E TRPV2 MT1H LYN
0.0759725	5	89	5.61699	Positive regulation of small GTPase mediated signal transduction	http://amigo,geneontology,org/amigo/term/GO:0051057	RAPGEF1 PDGFRB SHC1 EPOR LYN
0.0759725	2	7	28.5664	Regulation of cell chemotaxis to fibroblast growth factor	http://amigo,geneontology,org/amigo/term/GO:1904847	FGF1 FGF18
0.0759725	2	7	28.5664	Xenobiotic transport across blood-brain barrier	http://amigo,geneontology,org/amigo/term/GO:1990962	ABCC2 SLC22A1
0.0759725	2	7	28.5664	Regulation of endothelial cell chemotaxis to fibroblast growth factor	http://amigo,geneontology,org/amigo/term/GO:2000544	FGF1 FGF18
0.0772292	4	54	7.40611	Positive regulation of blood vessel endothelial cell migration	http://amigo,geneontology,org/amigo/term/GO:0043536	HIF1A KDR FGF18 FOXC2
0.0825734	14	581	2.40922	Positive regulation of cell motility	http://amigo,geneontology,org/amigo/term/GO:2000147	SEMA3G FLT4 SEMA6A HIF1A IFNG FGF1 PDGFRB KDR ACKR3 FGF18 CXCL16 FOXC2 WASHC1 LYN
0.0837181	22	1133	1.94141	Animal organ morphogenesis	http://amigo,geneontology,org/amigo/term/GO:0009887	DCN PGR MMP2 SEMA6A HIF1A IL7 SLC6A4 ADGRG6 FGF1 PDGFRB PAPPA2 TNNT2 HTR2B GREB1L SLC4A10 COL8A1 FGF18 SHH PHOSPHO1 FOXC2 ROR1 LEFTY1
0.0837181	5	92	5.43383	Positive regulation of cell division	http://amigo,geneontology,org/amigo/term/GO:0051781	FGF1 CIT HTR2B GAREM1 SHH
0.0857387	7	182	3.84548	Regulation of endothelial cell migration	http://amigo,geneontology,org/amigo/term/GO:0010594	DCN FLT4 HIF1A FGF1 KDR FGF18 FOXC2
0.0857387	6	135	4.44366	Glial cell development	http://amigo,geneontology,org/amigo/term/GO:0021782	ASPA IFNG ADGRG6 SHH ROR1 LYN
0.0881959	5	94	5.31822	Ureteric bud development	http://amigo,geneontology,org/amigo/term/GO:0001657	CRLF1 FGF1 GREB1L SHH FOXC2
0.0881959	5	94	5.31822	Positive regulation of endothelial cell proliferation	http://amigo,geneontology,org/amigo/term/GO:0001938	FLT4 HIF1A NR4A1 KDR HTR2B
0.0881975	14	592	2.36445	Positive regulation of transferase activity	http://amigo,geneontology,org/amigo/term/GO:0051347	FLT4 CHRNA3 IFNG FGF1 PDGFRB KDR HTR2B ADCY3 FGF18 EFNA5 ROR1 ALKAL1 TLR9 LYN
0.0881975	2	8	24.9956	Positive regulation of Fc receptor mediated stimulatory signaling pathway	http://amigo,geneontology,org/amigo/term/GO:0060369	RAPGEF1 LYN
0.0881975	5	95	5.26223	Mesonephric epithelium development	http://amigo,geneontology,org/amigo/term/GO:0072163	CRLF1 FGF1 GREB1L SHH FOXC2
0.0881975	5	95	5.26223	Mesonephric tubule development	http://amigo,geneontology,org/amigo/term/GO:0072164	CRLF1 FGF1 GREB1L SHH FOXC2
0.0881975	20	1000	1.99965	Cell-cell adhesion	http://amigo,geneontology,org/amigo/term/GO:0098609	CDH7 IL7 RAPGEF1 IFNG IL2RA TENM2 CDH12 NCAM2 ITGAD SHC1 SHH OLR1 CTNNA3 EFNA5 ZFP36L1 PEAR1 SELL CLDN9 LYN PCDHB16
0.09044	5	96	5.20742	Positive regulation of MAP kinase activity	http://amigo,geneontology,org/amigo/term/GO:0043406	FGF1 PDGFRB HTR2B FGF18 TLR9
0.09044	14	595	2.35253	Positive regulation of cellular component movement	http://amigo,geneontology,org/amigo/term/GO:0051272	SEMA3G FLT4 SEMA6A HIF1A IFNG FGF1 PDGFRB KDR ACKR3 FGF18 CXCL16 FOXC2 WASHC1 LYN
0.090919	14	597	2.34465	Positive regulation of locomotion	http://amigo,geneontology,org/amigo/term/GO:0040017	SEMA3G FLT4 SEMA6A HIF1A IFNG FGF1 PDGFRB KDR ACKR3 FGF18 CXCL16 FOXC2 WASHC1 LYN
0.090919	6	140	4.28496	Cellular response to fibroblast growth factor stimulus	http://amigo,geneontology,org/amigo/term/GO:0044344	FGF1 NR4A1 FGF18 SHCBP1 SHISA2 ZFP36L1
0.090919	11	409	2.68901	Epithelial cell proliferation	http://amigo,geneontology,org/amigo/term/GO:0050673	FLT4 PGR HIF1A FGF1 NR4A1 KDR HTR2B COL8A1 SHH KRT2 ZFP36L1
0.0932581	19	942	2.01663	Positive regulation of phosphorus metabolic process	http://amigo,geneontology,org/amigo/term/GO:0010562	CRLF1 FLT4 CHRNA3 HIF1A IFNG FGF1 PDGFRB ESRRB KDR HTR2B ADCY3 PROM2 FGF18 EFNA5 ROR1 ALKAL1 TLR9 LEFTY1 LYN
0.0932581	6	141	4.25457	Regulation of phosphatidylinositol 3-kinase signaling	http://amigo,geneontology,org/amigo/term/GO:0014066	DCN PDGFRB KDR ROR1 EPOR LYN
0.0932581	19	942	2.01663	Positive regulation of phosphate metabolic process	http://amigo,geneontology,org/amigo/term/GO:0045937	CRLF1 FLT4 CHRNA3 HIF1A IFNG FGF1 PDGFRB ESRRB KDR HTR2B ADCY3 PROM2 FGF18 EFNA5 ROR1 ALKAL1 TLR9 LEFTY1 LYN
0.0955772	5	99	5.04962	Mesonephros development	http://amigo,geneontology,org/amigo/term/GO:0001823	CRLF1 FGF1 GREB1L SHH FOXC2
0.0955772	8	243	3.2916	Regulation of epithelial cell migration	http://amigo,geneontology,org/amigo/term/GO:0010632	DCN FLT4 HIF1A IFNG FGF1 KDR FGF18 FOXC2
0.0955772	7	192	3.64519	Lung development	http://amigo,geneontology,org/amigo/term/GO:0030324	FLT4 PGR FGF1 PDGFRB EPAS1 FGF18 SHH
0.0955772	3	30	9.99825	Regulation of vascular endothelial growth factor receptor signaling pathway	http://amigo,geneontology,org/amigo/term/GO:0030947	HIF1A HHEX FGF18
0.0955772	3	30	9.99825	Regulation of B cell differentiation	http://amigo,geneontology,org/amigo/term/GO:0045577	IL7 ZFP36L1 TLR9
0.0955772	21	1092	1.92274	Regulation of cellular component movement	http://amigo,geneontology,org/amigo/term/GO:0051270	SEMA3G DCN FLT4 CAMK2A SEMA6A HIF1A IFNG FGF1 PDGFRB TNNT2 KDR ACKR3 FGF18 CXCL16 SHH FOXC2 WASHC1 FES CTNNA3 TCP10L LYN
0.0979971	2	9	22.2183	Positive regulation of mitochondrial depolarization	http://amigo,geneontology,org/amigo/term/GO:0051901	DCN KDR
0.0979971	2	9	22.2183	Negative regulation of mesenchymal cell apoptotic process	http://amigo,geneontology,org/amigo/term/GO:2001054	HIF1A SHH
0.101016	6	146	4.10887	Placenta development	http://amigo,geneontology,org/amigo/term/GO:0001890	DCN HIF1A EPAS1 PLK4 ZFP36L1 EPOR
0.101191	7	196	3.5708	Respiratory tube development	http://amigo,geneontology,org/amigo/term/GO:0030323	FLT4 PGR FGF1 PDGFRB EPAS1 FGF18 SHH
0.101191	8	248	3.22524	Protein autophosphorylation	http://amigo,geneontology,org/amigo/term/GO:0046777	FLT4 CAMK2A PDGFRB KDR GFRA2 FES BCR LYN
0.101191	7	196	3.5708	Positive regulation of epithelial cell proliferation	http://amigo,geneontology,org/amigo/term/GO:0050679	FLT4 HIF1A FGF1 NR4A1 KDR HTR2B SHH
0.101191	6	147	4.08092	Response to fibroblast growth factor	http://amigo,geneontology,org/amigo/term/GO:0071774	FGF1 NR4A1 FGF18 SHCBP1 SHISA2 ZFP36L1
0.107928	3	32	9.37336	Cellular response to copper ion	http://amigo,geneontology,org/amigo/term/GO:0071280	MT1G MT1E MT1H
0.109973	6	150	3.9993	Transition metal ion homeostasis	http://amigo,geneontology,org/amigo/term/GO:0055076	HIF1A IFNG EPAS1 MT1G MT1E MT1H
0.110874	20	1042	1.91905	Positive regulation of cell population proliferation	http://amigo,geneontology,org/amigo/term/GO:0008284	CRLF1 FLT4 IL12RB2 MMP2 HIF1A IL7 IFNG FGF1 PDGFRB NR4A1 AVPR2 KDR IL2RA HTR2B GAREM1 FGF18 SHC1 SHH TLR9 LYN
0.110874	2	10	19.9965	Fructose 1---6-bisphosphate metabolic process	http://amigo,geneontology,org/amigo/term/GO:0030388	IFNG ALDOB
0.110874	2	10	19.9965	Glial cell-derived neurotrophic factor receptor signaling pathway	http://amigo,geneontology,org/amigo/term/GO:0035860	GFRA1 GFRA2
0.110874	23	1264	1.8193	Chemical homeostasis	http://amigo,geneontology,org/amigo/term/GO:0048878	DCN ABCC2 HIF1A IFNG EPAS1 ITPR2 MT1G AVPR2 KDR HTR2B ADCY3 AFG3L2 SLC4A10 ACKR3 CXCR1 MT1E FOXA3 ALOXE3 ALOX12B EFNA5 TRPV2 MT1H LYN
0.110874	2	10	19.9965	Cell proliferation involved in metanephros development	http://amigo,geneontology,org/amigo/term/GO:0072203	PDGFRB SHH
0.112119	6	152	3.94668	Neural precursor cell proliferation	http://amigo,geneontology,org/amigo/term/GO:0061351	HIF1A RAPGEF1 SLC6A4 SHH SHCBP1 LYN
0.119479	16	767	2.08568	Positive regulation of protein phosphorylation	http://amigo,geneontology,org/amigo/term/GO:0001934	CRLF1 FLT4 CHRNA3 IFNG FGF1 PDGFRB KDR HTR2B ADCY3 PROM2 FGF18 EFNA5 ALKAL1 TLR9 LEFTY1 LYN
0.119665	11	437	2.51672	Reproductive structure development	http://amigo,geneontology,org/amigo/term/GO:0048608	DCN PGR HIF1A PDGFRB EPAS1 GREB1L PLK4 RHOBTB3 SHH ZFP36L1 EPOR
0.119665	13	565	2.30048	Multicellular organismal homeostasis	http://amigo,geneontology,org/amigo/term/GO:0048871	IL7 PRKAB1 EPAS1 ESRRB AVPR2 ADCY3 TFF3 FOXC2 ALOXE3 ALOX12B TRPV2 POTEE TLR9
0.121974	27	1595	1.69249	Regulation of phosphate metabolic process	http://amigo,geneontology,org/amigo/term/GO:0019220	CRLF1 FLT4 CHRNA3 HIF1A IL7 GIT1 IFNG FGF1 PDGFRB ESRRB CIT KDR HTR2B ADCY3 HHEX PROM2 FGF18 SHC1 ELFN2 GFRA2 WASHC1 EFNA5 ROR1 ALKAL1 TLR9 LEFTY1 LYN
0.121974	3	35	8.56992	Long-chain fatty acid biosynthetic process	http://amigo,geneontology,org/amigo/term/GO:0042759	GSTM1 ALOXE3 ALOX12B
0.121974	2	11	18.1786	Positive regulation of monocyte differentiation	http://amigo,geneontology,org/amigo/term/GO:0045657	FES ZFP36L1
0.121974	27	1595	1.69249	Regulation of phosphorus metabolic process	http://amigo,geneontology,org/amigo/term/GO:0051174	CRLF1 FLT4 CHRNA3 HIF1A IL7 GIT1 IFNG FGF1 PDGFRB ESRRB CIT KDR HTR2B ADCY3 HHEX PROM2 FGF18 SHC1 ELFN2 GFRA2 WASHC1 EFNA5 ROR1 ALKAL1 TLR9 LEFTY1 LYN
0.121974	2	11	18.1786	Serotonin uptake	http://amigo,geneontology,org/amigo/term/GO:0051610	SLC6A4 SLC22A1
0.121974	11	440	2.49956	Reproductive system development	http://amigo,geneontology,org/amigo/term/GO:0061458	DCN PGR HIF1A PDGFRB EPAS1 GREB1L PLK4 RHOBTB3 SHH ZFP36L1 EPOR
0.121974	2	11	18.1786	Negative regulation of vascular endothelial growth factor signaling pathway	http://amigo,geneontology,org/amigo/term/GO:1900747	DCN SEMA6A
0.121974	2	11	18.1786	Positive regulation of membrane depolarization	http://amigo,geneontology,org/amigo/term/GO:1904181	DCN KDR
0.121974	2	11	18.1786	Regulation of protein neddylation	http://amigo,geneontology,org/amigo/term/GO:2000434	HIF1A EPAS1
0.121974	2	11	18.1786	Regulation of mesenchymal cell apoptotic process	http://amigo,geneontology,org/amigo/term/GO:2001053	HIF1A SHH
0.12325	8	264	3.02977	Response to toxic substance	http://amigo,geneontology,org/amigo/term/GO:0009636	ABCC2 SLC6A4 PDGFRB MT1G GSTM1 MT1E MT1H LYN
0.128897	3	36	8.33187	Branching involved in blood vessel morphogenesis	http://amigo,geneontology,org/amigo/term/GO:0001569	KDR SHH FOXC2
0.129126	5	113	4.424	Collagen metabolic process	http://amigo,geneontology,org/amigo/term/GO:0032963	MMP2 HIF1A PDGFRB MMP23B MMP17
0.129126	5	113	4.424	Negative regulation of cellular response to growth factor stimulus	http://amigo,geneontology,org/amigo/term/GO:0090288	DCN SEMA6A CHRDL1 HHEX SHISA2
0.129735	13	583	2.22945	Heart development	http://amigo,geneontology,org/amigo/term/GO:0007507	HIF1A EIF4G2 ADGRG6 PDGFRB TNNT2 HTR2B GREB1L SHC1 SHH FOXC2 ZFP36L1 EPOR LEFTY1
0.129735	15	718	2.08877	Response to wounding	http://amigo,geneontology,org/amigo/term/GO:0009611	DCN HIF1A GIT1 FGF1 PDGFRB ITPR2 KDR ENTPD1 HHEX SHH A2M FOXC2 ZFP36L1 PEAR1 LYN
0.129735	11	453	2.42783	Regulation of neuron projection development	http://amigo,geneontology,org/amigo/term/GO:0010975	SEMA3G CHRNA3 SEMA6A RAPGEF1 EIF4G2 AVIL FES ROR1 TRPV2 ALKAL1 LYN
0.129735	6	162	3.70305	Positive regulation of neuron projection development	http://amigo,geneontology,org/amigo/term/GO:0010976	RAPGEF1 AVIL FES ROR1 ALKAL1 LYN
0.129735	28	1690	1.65651	Cell projection organization	http://amigo,geneontology,org/amigo/term/GO:0030030	SEMA3G CAMK2A CHRNA3 SEMA6A CECR2 RAPGEF1 EIF4G2 TUBA4A AVIL AFG3L2 PLK4 TENM2 GFRA1 NCAM2 PROM2 SHC1 NFASC SHH NYAP1 GFRA2 CEP19 WASHC1 FES EFNA5 ROR1 TRPV2 ALKAL1 LYN
0.129735	3	37	8.10669	Monocyte differentiation	http://amigo,geneontology,org/amigo/term/GO:0030224	MT1G FES ZFP36L1
0.129735	2	12	16.6637	Interleukin-2-mediated signaling pathway	http://amigo,geneontology,org/amigo/term/GO:0038110	IL2RA SHC1
0.129735	2	12	16.6637	Xenobiotic catabolic process	http://amigo,geneontology,org/amigo/term/GO:0042178	ABCC2 GSTM1
0.129735	6	161	3.72605	Regulation of MAP kinase activity	http://amigo,geneontology,org/amigo/term/GO:0043405	FGF1 PDGFRB HTR2B FGF18 TLR9 LYN
0.129735	2	12	16.6637	Regulation of transcription from RNA polymerase II promoter in response to oxidative stress	http://amigo,geneontology,org/amigo/term/GO:0043619	HIF1A EPAS1
0.129735	6	162	3.70305	Branching morphogenesis of an epithelial tube	http://amigo,geneontology,org/amigo/term/GO:0048754	PGR FGF1 KDR GREB1L SHH FOXC2
0.129735	2	12	16.6637	Regulation of Fc receptor mediated stimulatory signaling pathway	http://amigo,geneontology,org/amigo/term/GO:0060368	RAPGEF1 LYN
0.129735	2	12	16.6637	Mesenchymal cell apoptotic process	http://amigo,geneontology,org/amigo/term/GO:0097152	HIF1A SHH
0.129735	2	12	16.6637	Acetate ester transport	http://amigo,geneontology,org/amigo/term/GO:1901374	CHRNA3 SLC22A1
0.130768	6	164	3.65789	Nucleoside diphosphate metabolic process	http://amigo,geneontology,org/amigo/term/GO:0009132	HIF1A GIT1 IFNG ESRRB ALDOB ENTPD1
0.132191	16	793	2.0173	Inorganic ion homeostasis	http://amigo,geneontology,org/amigo/term/GO:0098771	ABCC2 HIF1A IFNG EPAS1 ITPR2 MT1G AVPR2 HTR2B AFG3L2 SLC4A10 ACKR3 CXCR1 MT1E TRPV2 MT1H LYN
0.140537	21	1167	1.79917	Regulation of protein phosphorylation	http://amigo,geneontology,org/amigo/term/GO:0001932	CRLF1 FLT4 CHRNA3 IL7 IFNG FGF1 PDGFRB CIT KDR HTR2B ADCY3 HHEX PROM2 FGF18 SHC1 GFRA2 EFNA5 ALKAL1 TLR9 LEFTY1 LYN
0.140537	5	120	4.16594	Glycolytic process	http://amigo,geneontology,org/amigo/term/GO:0006096	HIF1A GIT1 IFNG ESRRB ALDOB
0.140537	5	120	4.16594	Negative regulation of angiogenesis	http://amigo,geneontology,org/amigo/term/GO:0016525	DCN SEMA6A HHEX SHC1 YJEFN3
0.140537	2	13	15.3819	Positive regulation of vascular endothelial growth factor receptor signaling pathway	http://amigo,geneontology,org/amigo/term/GO:0030949	HIF1A FGF18
0.140537	14	661	2.11763	Regulation of cell projection organization	http://amigo,geneontology,org/amigo/term/GO:0031344	SEMA3G CHRNA3 SEMA6A RAPGEF1 EIF4G2 AVIL TENM2 PROM2 WASHC1 FES ROR1 TRPV2 ALKAL1 LYN
0.140537	3	39	7.69096	Positive regulation of monooxygenase activity	http://amigo,geneontology,org/amigo/term/GO:0032770	HIF1A IFNG HTR2B
0.140537	8	278	2.87719	Protein kinase B signaling	http://amigo,geneontology,org/amigo/term/GO:0043491	RASD2 RAPGEF1 FGF1 PDGFRB KDR FGF18 ZFP36L1 PEAR1
0.140537	27	1636	1.65008	Secretion	http://amigo,geneontology,org/amigo/term/GO:0046903	ABCC2 CAMK2A CHRNA3 HIF1A GIT1 SLC6A4 IFNG ITPR2 AVPR2 TUBA4A CD68 CHIT1 SYT16 FCGR3B CXCR1 NFASC S100P CEACAM3 OLR1 A2M ALOX12B WASHC1 FES EFNA5 SELL CTAGE9 LYN
0.140537	18	948	1.8984	Regulation of transferase activity	http://amigo,geneontology,org/amigo/term/GO:0051338	FLT4 CHRNA3 IFNG FGF1 PDGFRB CIT KDR HTR2B ADCY3 HHEX FGF18 SHC1 WASHC1 EFNA5 ROR1 ALKAL1 TLR9 LYN
0.140537	7	220	3.18126	Respiratory system development	http://amigo,geneontology,org/amigo/term/GO:0060541	FLT4 PGR FGF1 PDGFRB EPAS1 FGF18 SHH
0.140537	2	13	15.3819	Cellular response to interleukin-2	http://amigo,geneontology,org/amigo/term/GO:0071352	IL2RA SHC1
0.140537	2	13	15.3819	Negative regulation of cellular response to vascular endothelial growth factor stimulus	http://amigo,geneontology,org/amigo/term/GO:1902548	DCN SEMA6A
0.142657	3	40	7.49868	Blood vessel remodeling	http://amigo,geneontology,org/amigo/term/GO:0001974	FLT4 EPAS1 FOXC2
0.142657	5	121	4.13151	ATP generation from ADP	http://amigo,geneontology,org/amigo/term/GO:0006757	HIF1A GIT1 IFNG ESRRB ALDOB
0.142657	5	121	4.13151	Negative regulation of blood vessel morphogenesis	http://amigo,geneontology,org/amigo/term/GO:2000181	DCN SEMA6A HHEX SHC1 YJEFN3
0.145079	4	78	5.12731	Multicellular organismal water homeostasis	http://amigo,geneontology,org/amigo/term/GO:0050891	AVPR2 ADCY3 ALOXE3 ALOX12B
0.145079	9	343	2.62345	Cell chemotaxis	http://amigo,geneontology,org/amigo/term/GO:0060326	FGF1 PDGFRB NR4A1 KDR ACKR3 FGF18 CXCL16 CXCR1 LYN
0.145079	12	533	2.25101	Axon development	http://amigo,geneontology,org/amigo/term/GO:0061564	SEMA3G SEMA6A EIF4G2 AFG3L2 GFRA1 NCAM2 SHC1 NFASC SHH GFRA2 EFNA5 TRPV2
0.145079	4	78	5.12731	Nephron morphogenesis	http://amigo,geneontology,org/amigo/term/GO:0072028	FGF1 PDGFRB GREB1L SHH
0.145079	27	1649	1.63707	Plasma membrane bounded cell projection organization	http://amigo,geneontology,org/amigo/term/GO:0120036	SEMA3G CAMK2A CHRNA3 SEMA6A CECR2 RAPGEF1 EIF4G2 TUBA4A AVIL AFG3L2 PLK4 TENM2 GFRA1 NCAM2 SHC1 NFASC SHH NYAP1 GFRA2 CEP19 WASHC1 FES EFNA5 ROR1 TRPV2 ALKAL1 LYN
0.145079	5	122	4.09764	Negative regulation of vasculature development	http://amigo,geneontology,org/amigo/term/GO:1901343	DCN SEMA6A HHEX SHC1 YJEFN3
0.145079	19	1028	1.84792	Positive regulation of intracellular signal transduction	http://amigo,geneontology,org/amigo/term/GO:1902533	DCN FLT4 RASD2 RAPGEF1 FGF1 PDGFRB KDR HTR2B GAREM1 ACKR3 FGF18 NPR2 SHC1 ALOX12B ROR1 EPOR ALKAL1 TLR9 LYN
0.145079	11	469	2.345	Mononuclear cell differentiation	http://amigo,geneontology,org/amigo/term/GO:1903131	IL7 RELB IFNG MT1G IL2RA HHEX SHH FES ZFP36L1 TLR9 LYN
0.145634	21	1183	1.77484	Anatomical structure formation involved in morphogenesis	http://amigo,geneontology,org/amigo/term/GO:0048646	DCN FLT4 MMP2 SEMA6A CECR2 HIF1A ADGRG6 FGF1 PDGFRB EPAS1 TNNT2 NR4A1 KDR ACKR3 COL8A1 HHEX FGF18 SHC1 SHH FOXC2 YJEFN3
0.145914	9	344	2.61582	Regulation of protein serine/threonine kinase activity	http://amigo,geneontology,org/amigo/term/GO:0071900	IFNG FGF1 PDGFRB CIT HTR2B HHEX FGF18 TLR9 LYN
0.148462	3	42	7.1416	Cellular zinc ion homeostasis	http://amigo,geneontology,org/amigo/term/GO:0006882	MT1G MT1E MT1H
0.148462	2	14	14.2832	Regulation of cerebellar granule cell precursor proliferation	http://amigo,geneontology,org/amigo/term/GO:0021936	SLC6A4 SHH
0.148462	29	1817	1.59576	Regulation of cell population proliferation	http://amigo,geneontology,org/amigo/term/GO:0042127	CRLF1 FLT4 IL12RB2 PGR MMP2 HIF1A IL7 RAPGEF1 SLC6A4 IFNG FGF1 PDGFRB NR4A1 AVPR2 KDR IL2RA HTR2B GAREM1 ACKR3 HHEX FGF18 SHC1 SHH SHCBP1 FES ZFP36L1 TLR9 LYN DUX4
0.148462	6	175	3.42797	Tissue remodeling	http://amigo,geneontology,org/amigo/term/GO:0048771	FLT4 MMP2 HIF1A IL7 EPAS1 FOXC2
0.148462	8	287	2.78697	Stem cell differentiation	http://amigo,geneontology,org/amigo/term/GO:0048863	SEMA3G SEMA6A HIF1A ESRRB HTR2B SHH A2M FOXC2
0.148462	2	14	14.2832	Response to interleukin-2	http://amigo,geneontology,org/amigo/term/GO:0070669	IL2RA SHC1
0.148462	2	14	14.2832	Inflammatory response to wounding	http://amigo,geneontology,org/amigo/term/GO:0090594	HIF1A GIT1
0.148462	3	42	7.1416	Positive regulation of ATP metabolic process	http://amigo,geneontology,org/amigo/term/GO:1903580	HIF1A IFNG ESRRB
0.152434	9	349	2.57834	Regulation of epithelial cell proliferation	http://amigo,geneontology,org/amigo/term/GO:0050678	FLT4 PGR HIF1A FGF1 NR4A1 KDR HTR2B SHH ZFP36L1
0.15272	25	1505	1.66084	Cellular response to endogenous stimulus	http://amigo,geneontology,org/amigo/term/GO:0071495	DDX11 ABCC2 CAMK2A PGR MMP2 CHRDL1 RAPGEF1 SLC6A4 FGF1 PDGFRB ESRRB ITPR2 NR4A1 HTR2B ADCY3 GAREM1 FGF18 SHC1 SHCBP1 FOXC2 HTR1F SHISA2 ZFP36L1 LEFTY1 LYN
0.15519	8	290	2.75814	Axon guidance	http://amigo,geneontology,org/amigo/term/GO:0007411	SEMA3G SEMA6A GFRA1 SHC1 NFASC SHH GFRA2 EFNA5
0.1557	10	416	2.40342	Ossification	http://amigo,geneontology,org/amigo/term/GO:0001503	MMP2 HIF1A CHRDL1 GIT1 FGF18 NPR2 SHH PHOSPHO1 FOXC2 SND1
0.1557	4	83	4.81843	Embryonic placenta development	http://amigo,geneontology,org/amigo/term/GO:0001892	HIF1A EPAS1 PLK4 ZFP36L1
0.1557	2	15	13.331	Epithelial cell maturation	http://amigo,geneontology,org/amigo/term/GO:0002070	PGR HIF1A
0.1557	4	82	4.87719	Regulation of glycolytic process	http://amigo,geneontology,org/amigo/term/GO:0006110	HIF1A GIT1 IFNG ESRRB
0.1557	2	15	13.331	Activation of transmembrane receptor protein tyrosine kinase activity	http://amigo,geneontology,org/amigo/term/GO:0007171	CHRNA3 EFNA5
0.1557	5	129	3.87529	Blood vessel endothelial cell migration	http://amigo,geneontology,org/amigo/term/GO:0043534	HIF1A NR4A1 KDR FGF18 FOXC2
0.1557	10	417	2.39766	Positive regulation of protein kinase activity	http://amigo,geneontology,org/amigo/term/GO:0045860	CHRNA3 IFNG FGF1 PDGFRB HTR2B ADCY3 FGF18 EFNA5 ALKAL1 TLR9
0.1557	5	129	3.87529	ADP metabolic process	http://amigo,geneontology,org/amigo/term/GO:0046031	HIF1A GIT1 IFNG ESRRB ALDOB
0.1557	5	128	3.90556	Cellular transition metal ion homeostasis	http://amigo,geneontology,org/amigo/term/GO:0046916	HIF1A IFNG MT1G MT1E MT1H
0.1557	3	44	6.81699	Zinc ion homeostasis	http://amigo,geneontology,org/amigo/term/GO:0055069	MT1G MT1E MT1H
0.1557	2	15	13.331	Metanephric mesenchyme development	http://amigo,geneontology,org/amigo/term/GO:0072075	PDGFRB SHH
0.1557	2	15	13.331	Glomerular mesangium development	http://amigo,geneontology,org/amigo/term/GO:0072109	PDGFRB FOXC2
0.1557	8	291	2.74866	Neuron projection guidance	http://amigo,geneontology,org/amigo/term/GO:0097485	SEMA3G SEMA6A GFRA1 SHC1 NFASC SHH GFRA2 EFNA5
0.1557	2	15	13.331	Positive regulation of endothelial cell chemotaxis	http://amigo,geneontology,org/amigo/term/GO:2001028	KDR FGF18
0.156135	9	355	2.53477	Regulation of autophagy	http://amigo,geneontology,org/amigo/term/GO:0010506	DCN HIF1A EIF4G2 IFNG PRKAB1 KDR HTR2B WASHC1 ZKSCAN3
0.157322	14	690	2.02863	Metal ion homeostasis	http://amigo,geneontology,org/amigo/term/GO:0055065	HIF1A IFNG EPAS1 ITPR2 MT1G AVPR2 HTR2B AFG3L2 ACKR3 CXCR1 MT1E TRPV2 MT1H LYN
0.157322	6	181	3.31434	Positive regulation of protein serine/threonine kinase activity	http://amigo,geneontology,org/amigo/term/GO:0071902	IFNG FGF1 PDGFRB HTR2B FGF18 TLR9
0.158472	14	691	2.02569	Cellular response to organonitrogen compound	http://amigo,geneontology,org/amigo/term/GO:0071417	DDX11 CAMK2A MMP2 RAPGEF1 SLC6A4 ITPR2 NR4A1 HTR2B ADCY3 SHC1 FOXC2 HTR1F ZFP36L1 LYN
0.160988	7	238	2.94066	Positive regulation of neurogenesis	http://amigo,geneontology,org/amigo/term/GO:0050769	HIF1A ASPA EIF4G2 IFNG SHH TRPV2 LYN
0.160988	3	45	6.6655	Cellular response to cadmium ion	http://amigo,geneontology,org/amigo/term/GO:0071276	MT1G MT1E MT1H
0.161031	8	297	2.69313	Mesenchyme development	http://amigo,geneontology,org/amigo/term/GO:0060485	SEMA3G SEMA6A HIF1A PDGFRB HTR2B SHH FOXC2 ZFP36L1
0.162916	7	239	2.92836	Regulation of chemotaxis	http://amigo,geneontology,org/amigo/term/GO:0050920	SEMA3G SEMA6A FGF1 PDGFRB KDR FGF18 LYN
0.165266	11	490	2.2445	Axonogenesis	http://amigo,geneontology,org/amigo/term/GO:0007409	SEMA3G SEMA6A EIF4G2 AFG3L2 GFRA1 SHC1 NFASC SHH GFRA2 EFNA5 TRPV2
0.165522	14	697	2.00826	Regulation of protein kinase activity	http://amigo,geneontology,org/amigo/term/GO:0045859	CHRNA3 IFNG FGF1 PDGFRB CIT HTR2B ADCY3 HHEX FGF18 SHC1 EFNA5 ALKAL1 TLR9 LYN
0.165813	4	86	4.65035	Negative regulation of autophagy	http://amigo,geneontology,org/amigo/term/GO:0010507	EIF4G2 HTR2B WASHC1 ZKSCAN3
0.165813	3	46	6.52059	Oligodendrocyte development	http://amigo,geneontology,org/amigo/term/GO:0014003	ASPA SHH LYN
0.165813	2	16	12.4978	Retina vasculature development in camera-type eye	http://amigo,geneontology,org/amigo/term/GO:0061298	HIF1A PDGFRB
0.169177	15	772	1.94266	Cellular response to nitrogen compound	http://amigo,geneontology,org/amigo/term/GO:1901699	DDX11 CAMK2A CHRNA3 MMP2 RAPGEF1 SLC6A4 ITPR2 NR4A1 HTR2B ADCY3 SHC1 FOXC2 HTR1F ZFP36L1 LYN
0.16955	4	87	4.59689	Metanephros development	http://amigo,geneontology,org/amigo/term/GO:0001656	PDGFRB GREB1L SHH FOXC2
0.16955	4	87	4.59689	Water homeostasis	http://amigo,geneontology,org/amigo/term/GO:0030104	AVPR2 ADCY3 ALOXE3 ALOX12B
0.16955	4	87	4.59689	Positive regulation of chemokine production	http://amigo,geneontology,org/amigo/term/GO:0032722	HIF1A IL7 IFNG TLR9
0.169972	13	632	2.0566	Circulatory system process	http://amigo,geneontology,org/amigo/term/GO:0003013	ABCC2 SLC6A4 KCNIP3 EPAS1 TNNT2 ITPR2 AVPR2 HTR2B NPR2 OLR1 SLC22A1 FOXC2 CTNNA3
0.169972	3	47	6.38186	Positive regulation of nucleotide metabolic process	http://amigo,geneontology,org/amigo/term/GO:0045981	HIF1A IFNG ESRRB
0.169972	3	47	6.38186	Response to copper ion	http://amigo,geneontology,org/amigo/term/GO:0046688	MT1G MT1E MT1H
0.169972	3	47	6.38186	Positive regulation of purine nucleotide metabolic process	http://amigo,geneontology,org/amigo/term/GO:1900544	HIF1A IFNG ESRRB
0.171446	6	188	3.19093	Positive regulation of leukocyte differentiation	http://amigo,geneontology,org/amigo/term/GO:1902107	IL7 IFNG IL2RA SHH FES ZFP36L1
0.171446	6	188	3.19093	Positive regulation of hemopoiesis	http://amigo,geneontology,org/amigo/term/GO:1903708	IL7 IFNG IL2RA SHH FES ZFP36L1
0.174378	25	1545	1.61784	Export from cell	http://amigo,geneontology,org/amigo/term/GO:0140352	ABCC2 CAMK2A CHRNA3 HIF1A GIT1 SLC6A4 IFNG ITPR2 TUBA4A CD68 CHIT1 SYT16 FCGR3B CXCR1 NFASC S100P CEACAM3 OLR1 A2M WASHC1 FES EFNA5 SELL CTAGE9 LYN
0.177059	2	17	11.7626	Lymphangiogenesis	http://amigo,geneontology,org/amigo/term/GO:0001946	FLT4 FOXC2
0.177292	15	781	1.92028	Cation homeostasis	http://amigo,geneontology,org/amigo/term/GO:0055080	HIF1A IFNG EPAS1 ITPR2 MT1G AVPR2 HTR2B AFG3L2 SLC4A10 ACKR3 CXCR1 MT1E TRPV2 MT1H LYN
0.180773	13	640	2.03089	Developmental growth	http://amigo,geneontology,org/amigo/term/GO:0048589	SEMA3G SEMA6A IL7 SLC6A4 EIF4G2 FGF1 PDGFRB AFG3L2 SLC4A10 SHH FOXC2 ZFP36L1 TRPV2
0.180992	5	138	3.62255	Regulation of endothelial cell proliferation	http://amigo,geneontology,org/amigo/term/GO:0001936	FLT4 HIF1A NR4A1 KDR HTR2B
0.182889	8	309	2.58854	Regulation of cellular response to growth factor stimulus	http://amigo,geneontology,org/amigo/term/GO:0090287	DCN SEMA6A HIF1A CHRDL1 FGF1 HHEX FGF18 SHISA2
0.183983	19	1085	1.75084	Cell morphogenesis	http://amigo,geneontology,org/amigo/term/GO:0000902	SEMA3G CHRNA3 CDH7 SEMA6A EIF4G2 KDR AFG3L2 GFRA1 CDH12 SHC1 NFASC RHOBTB3 SHH NYAP1 GFRA2 ZNF135 FES EFNA5 TRPV2
0.183983	5	139	3.59649	Nucleoside diphosphate phosphorylation	http://amigo,geneontology,org/amigo/term/GO:0006165	HIF1A GIT1 IFNG ESRRB ALDOB
0.183983	4	91	4.39483	Ephrin receptor signaling pathway	http://amigo,geneontology,org/amigo/term/GO:0048013	MMP2 GIT1 EFNA5 LYN
0.183983	6	193	3.10826	Morphogenesis of a branching epithelium	http://amigo,geneontology,org/amigo/term/GO:0061138	PGR FGF1 KDR GREB1L SHH FOXC2
0.183983	13	644	2.01828	Regulation of plasma membrane bounded cell projection organization	http://amigo,geneontology,org/amigo/term/GO:0120035	SEMA3G CHRNA3 SEMA6A RAPGEF1 EIF4G2 AVIL TENM2 WASHC1 FES ROR1 TRPV2 ALKAL1 LYN
0.183983	18	1010	1.78187	Regulation of cell motility	http://amigo,geneontology,org/amigo/term/GO:2000145	SEMA3G DCN FLT4 CAMK2A SEMA6A HIF1A IFNG FGF1 PDGFRB KDR ACKR3 FGF18 CXCL16 SHH FOXC2 WASHC1 FES LYN
0.187252	14	719	1.94681	Cellular ion homeostasis	http://amigo,geneontology,org/amigo/term/GO:0006873	ABCC2 HIF1A IFNG ITPR2 MT1G HTR2B AFG3L2 SLC4A10 ACKR3 CXCR1 MT1E TRPV2 MT1H LYN
0.187252	2	18	11.1092	Lipoxygenase pathway	http://amigo,geneontology,org/amigo/term/GO:0019372	ALOXE3 ALOX12B
0.187252	26	1644	1.58123	Regulation of protein modification process	http://amigo,geneontology,org/amigo/term/GO:0031399	CRLF1 FLT4 CHRNA3 RASD2 HIF1A IL7 IFNG FGF1 PDGFRB EPAS1 CIT KDR HTR2B ADCY3 HHEX PROM2 FGF18 SHC1 ELFN2 GFRA2 WASHC1 EFNA5 ALKAL1 TLR9 LEFTY1 LYN
0.187252	5	141	3.54548	Nucleotide phosphorylation	http://amigo,geneontology,org/amigo/term/GO:0046939	HIF1A GIT1 IFNG ESRRB ALDOB
0.187252	5	141	3.54548	Kidney epithelium development	http://amigo,geneontology,org/amigo/term/GO:0072073	CRLF1 FGF1 GREB1L SHH FOXC2
0.187252	2	18	11.1092	Positive regulation of mitochondrial fission	http://amigo,geneontology,org/amigo/term/GO:0090141	DCN KDR
0.189864	5	142	3.52051	Purine nucleoside diphosphate metabolic process	http://amigo,geneontology,org/amigo/term/GO:0009135	HIF1A GIT1 IFNG ESRRB ALDOB
0.189864	5	142	3.52051	Purine ribonucleoside diphosphate metabolic process	http://amigo,geneontology,org/amigo/term/GO:0009179	HIF1A GIT1 IFNG ESRRB ALDOB
0.189864	4	93	4.30032	Regulation of carbohydrate catabolic process	http://amigo,geneontology,org/amigo/term/GO:0043470	HIF1A GIT1 IFNG ESRRB
0.189864	9	378	2.38053	Regulation of neurogenesis	http://amigo,geneontology,org/amigo/term/GO:0050767	SEMA3G SEMA6A HIF1A ASPA EIF4G2 IFNG SHH TRPV2 LYN
0.190416	24	1489	1.61154	Secretion by cell	http://amigo,geneontology,org/amigo/term/GO:0032940	CAMK2A CHRNA3 HIF1A GIT1 SLC6A4 IFNG ITPR2 TUBA4A CD68 CHIT1 SYT16 FCGR3B CXCR1 NFASC S100P CEACAM3 OLR1 A2M WASHC1 FES EFNA5 SELL CTAGE9 LYN
0.190416	23	1409	1.63208	Positive regulation of catalytic activity	http://amigo,geneontology,org/amigo/term/GO:0043085	DDX11 FLT4 CHRNA3 NLRC4 HIF1A RAPGEF1 GIT1 IFNG FGF1 PDGFRB APC2 TNNT2 KDR HTR2B ALDOB ADCY3 FGF18 EFNA5 ROR1 BCR ALKAL1 TLR9 LYN
0.191934	6	197	3.04515	Regulation of lymphocyte differentiation	http://amigo,geneontology,org/amigo/term/GO:0045619	IL7 IFNG IL2RA SHH ZFP36L1 TLR9
0.192064	17	946	1.79672	Regulation of cell migration	http://amigo,geneontology,org/amigo/term/GO:0030334	SEMA3G DCN FLT4 CAMK2A SEMA6A HIF1A IFNG FGF1 PDGFRB KDR ACKR3 FGF18 CXCL16 SHH FOXC2 WASHC1 LYN
0.193615	12	583	2.05796	Wound healing	http://amigo,geneontology,org/amigo/term/GO:0042060	DCN HIF1A FGF1 PDGFRB ITPR2 KDR ENTPD1 SHH A2M FOXC2 PEAR1 LYN
0.195675	2	19	10.5245	Cell proliferation in external granule layer	http://amigo,geneontology,org/amigo/term/GO:0021924	SLC6A4 SHH
0.195675	2	19	10.5245	Cerebellar granule cell precursor proliferation	http://amigo,geneontology,org/amigo/term/GO:0021930	SLC6A4 SHH
0.195675	3	52	5.76822	Regulation of erythrocyte differentiation	http://amigo,geneontology,org/amigo/term/GO:0045646	HIF1A ZFP36L1 LYN
0.195675	2	19	10.5245	Branch elongation of an epithelium	http://amigo,geneontology,org/amigo/term/GO:0060602	FGF1 SHH
0.195675	2	19	10.5245	Kidney mesenchyme development	http://amigo,geneontology,org/amigo/term/GO:0072074	PDGFRB SHH
0.196237	7	258	2.7127	Heart morphogenesis	http://amigo,geneontology,org/amigo/term/GO:0003007	HIF1A ADGRG6 TNNT2 HTR2B SHH FOXC2 LEFTY1
0.196237	5	145	3.44767	Ribonucleoside diphosphate metabolic process	http://amigo,geneontology,org/amigo/term/GO:0009185	HIF1A GIT1 IFNG ESRRB ALDOB
0.196237	7	258	2.7127	Negative regulation of growth	http://amigo,geneontology,org/amigo/term/GO:0045926	SEMA3G SEMA6A HIF1A SLC6A4 MT1G MT1E MT1H
0.196327	10	450	2.22183	Extracellular matrix organization	http://amigo,geneontology,org/amigo/term/GO:0030198	DCN MMP2 KDR COL8A1 ITGAD A2M FOXC2 WASHC1 MMP23B MMP17
0.196327	11	518	2.12318	Regulation of cell development	http://amigo,geneontology,org/amigo/term/GO:0060284	SEMA3G SEMA6A HIF1A ASPA EIF4G2 IFNG NPR2 SHH EFNA5 TRPV2 LYN
0.196327	8	320	2.49956	Regulation of leukocyte differentiation	http://amigo,geneontology,org/amigo/term/GO:1902105	IL7 IFNG IL2RA SHH FES ZFP36L1 TLR9 LYN
0.197308	10	451	2.21691	Extracellular structure organization	http://amigo,geneontology,org/amigo/term/GO:0043062	DCN MMP2 KDR COL8A1 ITGAD A2M FOXC2 WASHC1 MMP23B MMP17
0.197308	4	96	4.16594	Kidney morphogenesis	http://amigo,geneontology,org/amigo/term/GO:0060993	FGF1 PDGFRB GREB1L SHH
0.197308	5	146	3.42406	Nephron development	http://amigo,geneontology,org/amigo/term/GO:0072006	FGF1 PDGFRB GREB1L SHH FOXC2
0.198666	3	53	5.65938	Collagen catabolic process	http://amigo,geneontology,org/amigo/term/GO:0030574	MMP2 MMP23B MMP17
0.19982	5	147	3.40076	Digestion	http://amigo,geneontology,org/amigo/term/GO:0007586	CHIT1 CAPN9 TFF3 PGA4 TLR9
0.19982	16	882	1.81374	Cellular chemical homeostasis	http://amigo,geneontology,org/amigo/term/GO:0055082	ABCC2 HIF1A IFNG ITPR2 MT1G HTR2B AFG3L2 SLC4A10 ACKR3 CXCR1 MT1E FOXA3 EFNA5 TRPV2 MT1H LYN
0.19982	5	147	3.40076	Detoxification	http://amigo,geneontology,org/amigo/term/GO:0098754	ABCC2 MT1G GSTM1 MT1E MT1H
