# Supplementary material for: Persistent and transient olfactory deficits in COVID-19 are associated to inflammation and zinc homeostasis
Source: Front Immunol. 2023 Jul 14;14:1148595. doi: 10.3389/fimmu.2023.1148595 (PMC10380959; doi:10.3389/fimmu.2023.1148595)
Supplement: Supplementary file 2 [file DataSheet_2.zip › Table 2.XLSX]

## Sheet: Foglio1
miRNA ID	P17	P21	P12	P11	P14	C6	C5	C10	C11	Log2 (G1/G4)
hsa-let-7a-5p	390.968	501.822	443.876	454.125	411.844	271.356	276.49	307.057	437.092	0.447702
hsa-let-7f-5p	167.953	234.666	213.121	227.49	207.634	106.762	130.95	149.896	188.997	0.543993
hsa-let-7g-5p	66.2677	107.002	91.959	107.749	84.4765	49.2293	61.772	57.8126	73.658	0.59388
hsa-miR-1227-5p	9.45532	9.37429	8.12612	6.173	NA	NA	NA	24.2699	18.84	-1.37994
hsa-miR-1260a	44.7679	53.5208	46.5592	47.566	57.9062	32.3339	37.4732	35.2336	29.1884	0.577148
hsa-miR-1260b	10.3905	16.1315	13.3119	17.7503	19.7953	6.72823	7.69861	7.42156	5.82762	1.16139
hsa-miR-141-3p	113.542	104.507	116.199	117.177	101.527	82.0107	92.4142	84.9408	89.1595	0.343964
hsa-miR-1587	1.64577	0.97626	1.79015	1.34628	7.47779	23.6638	14.5016	5.02066	2.57557	-2.11157
hsa-miR-1915-3p	4.25192	1.40379	2.61478	2.60943	3.96118	9.99263	6.76194	7.08068	5.73575	-1.31651
hsa-miR-22-3p	50.0658	45.943	44.1486	39.3993	45.8842	30.5479	30.7269	35.9186	24.2993	0.569951
hsa-miR-24-3p	96.382	105.423	95.0454	99.4708	82.0492	74.7482	84.7444	73.1191	83.6413	0.275121
hsa-miR-2861	2.94082	1.14576	1.98603	1.66372	5.39149	21.8369	15.3679	5.23956	2.64256	-2.10201
hsa-miR-29a-3p	109.122	142.462	142.952	161.798	105.921	69.593	82.3317	86.6933	90.3056	0.687707
hsa-miR-29c-3p	55.4846	90.3807	105.437	88.0539	54.3466	38.1546	48.4835	41.8215	49.2125	0.825962
hsa-miR-3173-3p	4.68053	4.36096	2.41114	2.60868	NA	NA	NA	8.71581	8.23607	-1.26972
hsa-miR-3189-5p	57.8394	41.9727	37.4121	24.6998	NA	NA	NA	197.324	185.272	-2.24051
hsa-miR-34a-5p	66.9091	87.7511	126.65	82.8813	89.0664	54.2496	61.4771	53.2455	60.2478	0.661671
hsa-miR-34b-5p	896.467	710.851	887.306	970.979	985.555	600.903	668.007	548.766	694.011	0.503596
hsa-miR-3622b-5p	13.3217	12.5119	9.57726	7.86501	NA	NA	NA	25.1971	21.6101	-1.11317
hsa-miR-371a-5p	11.1359	8.93055	9.46943	7.68187	NA	NA	NA	12.481	11.2714	-0.352085
hsa-miR-3934-3p	29.0134	28.0712	19.932	16.6804	NA	NA	NA	51.4335	43.0714	-1.01239
hsa-miR-4257	39.4221	29.6294	27.4471	22.1645	NA	NA	NA	50.1631	41.431	-0.626456
hsa-miR-4271	7.78602	6.114	6.7619	5.15564	NA	NA	NA	13.229	12.5335	-0.996922
hsa-miR-429	25.5773	36.9298	30.5457	35.989	22.8448	14.5891	21.4826	16.3249	20.7752	0.731708
hsa-miR-4316	4.60615	5.24448	3.23784	2.41959	NA	NA	NA	7.11269	6.13046	-0.772228
hsa-miR-4442	7.6073	4.77273	4.93513	3.97251	NA	NA	NA	10.5916	9.68285	-0.929642
hsa-miR-4481	3.27745	2.20023	1.79956	1.96776	NA	NA	NA	5.17131	4.78531	-1.10698
hsa-miR-4505	21.195	12.5892	19.0321	14.4485	34.3709	128.423	71.1437	52.0075	36.3186	-1.82405
hsa-miR-4507	4.04954	1.19854	3.55709	3.41432	8.68214	20.9339	14.3724	8.74125	4.49586	-1.53759
hsa-miR-4685-5p	13.5832	13.2311	12.3399	8.40808	NA	NA	NA	41.0406	33.4094	-1.64646
hsa-miR-4687-3p	15.4358	7.78331	9.71505	5.70409	22.716	153.271	115.814	21.1209	18.1515	-2.6513
hsa-miR-4721	7.91236	6.29857	5.91746	4.86573	NA	NA	NA	13.3057	11.9891	-1.01725
hsa-miR-4728-5p	12.3178	10.3932	10.0934	8.27433	NA	NA	NA	25.1954	20.4909	-1.15337
hsa-miR-4743-5p	3.89454	2.381	2.70866	2.3634	NA	NA	NA	12.3162	10.8744	-2.03115
hsa-miR-4784	29.3787	28.8844	22.9655	18.048	NA	NA	NA	56.9087	51.8896	-1.13213
hsa-miR-498	20.5738	17.227	22.5365	17.6219	NA	NA	NA	47.9631	37.6282	-1.13475
hsa-miR-5008-3p	3.72506	3.44118	2.97726	2.42659	NA	NA	NA	6.40824	5.34112	-0.902586
hsa-miR-5100	25.8633	30.4928	41.3619	42.0889	39.0455	55.5977	61.3868	54.8955	30.6468	-0.501271
hsa-miR-6085	11.1917	8.27438	12.3077	9.21799	15.3255	18.762	20.2167	20.8515	16.6642	-0.763704
hsa-miR-6086	247.27	134.648	135.853	99.3425	NA	NA	NA	554.33	498.328	-1.77043
hsa-miR-6089	113.239	41.1516	79.9207	57.162	132.157	405.71	253.917	215.708	119.923	-1.55419
hsa-miR-6125	6.71128	2.59588	4.59915	5.84519	12.49	26.8162	20.2542	12.7669	6.05641	-1.35315
hsa-miR-638	4.46437	1.24448	4.18962	3.57085	8.21966	19.7155	17.8548	7.08994	4.96521	-1.51605
hsa-miR-642b-3p	14.1797	9.10855	9.2953	7.35639	NA	NA	NA	17.3407	14.677	-0.681035
hsa-miR-6724-5p	3.40364	2.05982	2.22155	NA	4.66156	12.4362	8.58302	4.74523	3.42656	-1.24141
hsa-miR-6748-5p	2.79092	2.24964	1.53088	1.57325	NA	NA	NA	6.42929	5.1179	-1.50361
hsa-miR-6752-5p	30.0937	21.2453	28.1952	22.233	NA	NA	NA	49.6548	38.7581	-0.797056
hsa-miR-6756-5p	6.54448	4.67496	5.08052	3.80479	NA	NA	NA	11.441	10.8897	-1.15149
hsa-miR-6767-5p	5.87165	4.19334	4.27745	3.92366	NA	NA	NA	12.9067	12.9729	-1.50265
hsa-miR-6802-5p	3.19913	2.48319	2.22355	2.53857	NA	NA	NA	6.37763	5.81383	-1.22313
hsa-miR-6803-5p	3.82197	1.30649	3.23838	2.5891	7.53156	19.7632	14.0337	7.18121	4.13529	-1.60893
hsa-miR-6812-5p	1.80744	2.23374	2.30209	1.09555	1.82991	NA	3.96498	4.34226	3.37913	-1.07135
hsa-miR-6826-5p	24.0953	22.5259	20.7188	18.0899	3.07145	NA	NA	49.5171	44.2894	-1.40592
hsa-miR-6829-5p	7.62766	4.94096	5.39189	3.95743	NA	NA	NA	10.8398	10.4711	-0.959478
hsa-miR-8060	577.854	298.469	371.519	252.815	NA	NA	NA	1003.36	870.132	-1.32014
hsa-miR-8069	320.301	219.792	309.697	211.679	450.726	970.862	740.761	413.434	318.058	-1.01401
hsa-miR-937-5p	4.5868	1.81781	2.92904	2.13873	1.57006	NA	NA	6.44557	5.70737	-1.22002
