# Supplementary material for: Persistent and transient olfactory deficits in COVID-19 are associated to inflammation and zinc homeostasis
Source: Front Immunol. 2023 Jul 14;14:1148595. doi: 10.3389/fimmu.2023.1148595 (PMC10380959; doi:10.3389/fimmu.2023.1148595)
Supplement: Supplementary file 2 [file DataSheet_2.zip › Table 3.XLSX]

## Sheet: Foglio1
miRNA names	P22	P9	P8	C6	C5	C10	C11	Log2 (G3/G4)
hsa-miR-1260a	58.7944	54.1978	52.8835	32.3339	37.4732	35.2336	29.1884	0.720443
hsa-miR-1260b	12.3669	12.6989	10.2494	6.72823	7.69861	7.42156	5.82762	0.766689
hsa-miR-141-3p	113.621	110.5	93.7814	82.0107	92.4142	84.9408	89.1595	0.282358
hsa-miR-15a-5p	17.8392	14.836	16.9085	7.99829	9.72721	6.39363	7.98286	1.04224
hsa-miR-15b-5p	52.0033	57.3588	70.077	33.5189	36.8986	45.2554	42.8706	0.593651
hsa-miR-19b-3p	14.724	13.1681	12.2091	5.10843	6.0338	5.87626	9.49174	1.01213
hsa-miR-21-5p	540.833	669.97	757.053	316.978	378.321	498.338	280.119	0.832165
hsa-miR-23a-3p	65.5135	66.3834	65.7481	51.302	51.9211	30.7836	41.6737	0.584996
hsa-miR-23b-3p	142.772	154.943	138.033	104.685	105.278	72.5675	89.5836	0.642786
hsa-miR-27a-3p	50.6693	45.3947	55.5005	25.8625	28.7085	13.6066	16.4476	1.25581
hsa-miR-27b-3p	70.6465	59.5154	75.7951	39.9413	43.1598	30.8633	33.1516	0.900426
hsa-miR-30b-5p	20.3415	15.3323	14.5357	8.66155	12.2539	7.15934	7.88674	0.896545
hsa-miR-3189-5p	36.506	52.8986	66.6373	NA	NA	197.324	185.272	-1.87885
hsa-miR-34a-5p	72.6324	81.9127	95.3961	54.2496	61.4771	53.2455	60.2478	0.539892
hsa-miR-4442	4.70164	3.99587	5.52736	NA	NA	10.5916	9.68285	-1.09621
hsa-miR-4685-5p	10.4438	11.8859	16.2437	NA	NA	41.0406	33.4094	-1.53363
hsa-miR-4728-5p	8.54557	12.0242	15.5497	NA	NA	25.1954	20.4909	-0.923946
hsa-miR-4743-5p	3.51524	2.73971	4.83764	NA	NA	12.3162	10.8744	-1.64891
hsa-miR-6085	8.2618	11.3048	11.9071	18.762	20.2167	20.8515	16.6642	-0.866169
hsa-miR-6756-5p	5.02964	7.56725	6.93436	NA	NA	11.441	10.8897	-0.778207
hsa-miR-6767-5p	5.54587	5.72002	8.18405	NA	NA	12.9067	12.9729	-0.997012
