# Supplementary material for: Persistent and transient olfactory deficits in COVID-19 are associated to inflammation and zinc homeostasis
Source: Front Immunol. 2023 Jul 14;14:1148595. doi: 10.3389/fimmu.2023.1148595 (PMC10380959; doi:10.3389/fimmu.2023.1148595)
Supplement: Supplementary file 2 [file DataSheet_2.zip › Table 4.XLSX]

## Sheet: Foglio1
miRNA names	P17	P21	P12	P11	P14	P22	P9	P8	Log2 (G1/G3)
hsa-miR-23a-3p	50.6384	60.052	49.7867	57.3929	44.6808	65.5135	66.3834	65.7481	-0.327281
hsa-miR-23b-3p	97.0848	111.965	91.3361	104.693	116.246	142.772	154.943	138.033	-0.478279
hsa-miR-30c-5p	3.38969	6.96614	5.08511	5.76218	4.89478	11.6612	9.50503	8.8881	-0.940604
hsa-miR-6752-5p	30.0937	21.2453	28.1952	22.233	NA	28.7848	51.4902	45.382	-0.719255
