# Supplementary material for: Persistent and transient olfactory deficits in COVID-19 are associated to inflammation and zinc homeostasis
Source: Front Immunol. 2023 Jul 14;14:1148595. doi: 10.3389/fimmu.2023.1148595 (PMC10380959; doi:10.3389/fimmu.2023.1148595)
Supplement: Supplementary file 2 [file DataSheet_2.zip › Table 5.XLSX]

## Sheet: Table 1
Comparison	Total DEGs	Up	Down
G1 vs. G2	206	118	88
G1 vs. G3	637	459	178
G1 vs. G4	307	195	112
G2 vs. G3	412	316	96
G2 vs. G4	810	379	431
G3 vs. G4	676	147	529

## Sheet: G1 vs. G2
ENSEMBL Gene ID	Gene Symbol	Entrez	Description	FDR	LogFC (G1/G2)	P11	P14	P16	P17	P4	P18	P23	P25
ENSG00000284554.2			novel protein	2.93178e-30	44.8953	0	0.516793	0.437209	0	0	0	0	0
ENSG00000268738.3	HSFX2	100130086	heat shock transcription factor family, X-linked 2 [Source:HGNC Symbol;Acc:HGNC:32701]	7.96364e-20	13.4956	0.038107	0.088078	0.437246	0.590333	0.361101	0	0	0
ENSG00000226976.3	COX6A1P2		cytochrome c oxidase subunit 6A1 pseudogene 2 [Source:HGNC Symbol;Acc:HGNC:35239]	3.33377e-10	12.6558	0	1.95822	0.726894	0	0	0.266968	0	0
ENSG00000288709.1	F8A2	474383	coagulation factor VIII associated 2 [Source:HGNC Symbol;Acc:HGNC:31849]	1.02771e-37	11.1854	1.54478	1.78967	0.823736	0.713693	0	0	0	0
ENSG00000264668.2			novel protein	3.02027e-07	10.9253	0.026484	0.113609	0.093735	0.02632	0	0.015538	0	0
ENSG00000272887.1	CSPG4P5		chondroitin sulfate proteoglycan 4 pseudogene 5 [Source:HGNC Symbol;Acc:HGNC:29403]	8.17623e-08	10.0534	0	0	0.038334	0	0.01662	0	0	0.058411
ENSG00000244734.4	HBB	3043	hemoglobin subunit beta [Source:HGNC Symbol;Acc:HGNC:4827]	2.62392e-08	9.3863	0.958834	0.0425	0.236919	0.079431	0.004579	0.253835	0	0
ENSG00000260596.5	DUX4	100288687	double homeobox 4 [Source:HGNC Symbol;Acc:HGNC:50800]	4.98462e-10	9.18132	0.046464	0.208337	0.032014	0.00603	0	1.77595	0	0
ENSG00000281383.1			novel transcript, similar to YY1 associated myogenesis RNA 1 YAM1	6.36179e-08	7.87656	0	1.26961	0.181259	0	0.188818	0	0	0
ENSG00000270249.2			novel protein	0.000217936	6.59108	0.069136	0.324018	0.124037	0.259469	0	0.209789	0	0
ENSG00000270181.3	BIVM-ERCC5	100533467	BIVM-ERCC5 readthrough [Source:HGNC Symbol;Acc:HGNC:43690]	5.04646e-17	6.55798	0.00677	0.013457	0.259631	0.09318	0.021488	0.061887	0	0
ENSG00000281591.1	DBET	100419743	D4Z4 binding element transcript [Source:HGNC Symbol;Acc:HGNC:43904]	7.69951e-06	6.01916	0.004095	0.050318	0.023226	0	0	0.399517	0	0.002674
ENSG00000173868.12	PHOSPHO1	162466	phosphoethanolamine/phosphocholine phosphatase 1 [Source:HGNC Symbol;Acc:HGNC:16815]	1.48362e-07	5.98387	0	0.139796	0.743731	0.09051	0	2.26671	0.149024	0
ENSG00000273471.1			novel transcript	0.0471301	5.74975	0	0.057529	0.216045	0.11256	0	0.041721	0	0
ENSG00000241350.1	PMS2P11		PMS1 homolog 2, mismatch repair system component pseudogene 11 [Source:HGNC Symbol;Acc:HGNC:9125]	0.00129223	4.97432	0.670491	0	0.823801	0.75998	0.026164	0	0	0
ENSG00000160321.15	ZNF208	7757	zinc finger protein 208 [Source:HGNC Symbol;Acc:HGNC:12999]	8.17623e-08	4.90711	0.362214	0.82817	0.790347	0.032805	0.090764	0.128788	0.01014	0.009853
ENSG00000231390.1	SNX18P8		sorting nexin 18 pseudogene 8 [Source:HGNC Symbol;Acc:HGNC:39616]	0.0089846	4.89734	0.841149	0.524282	0.193741	0.67764	0	0.687645	0	0
ENSG00000166104.15			golgin subfamily A pseudogene	8.48678e-05	4.84398	0.009874	0.065683	0.106977	0.057	0	0.031937	0	0.007184
ENSG00000130720.13	FIBCD1	84929	fibrinogen C domain containing 1 [Source:HGNC Symbol;Acc:HGNC:25922]	0.0288719	4.41335	0.004091	0.070476	0.051395	0.009908	0	0.052466	0.018614	0
ENSG00000267281.3	ATF7-NPFF	114108587	ATF7-NPFF readthrough [Source:HGNC Symbol;Acc:HGNC:55073]	6.94674e-11	4.39128	0	0.734714	0.067181	0	0.216797	0	0	0
ENSG00000095777.17	MYO3A	53904	myosin IIIA [Source:HGNC Symbol;Acc:HGNC:7601]	0.0261777	4.09607	0.005759	0.034686	0.127647	0.041834	0.004869	0.01934	0	0.005296
ENSG00000273125.2	LINC01990	101929607	long intergenic non-protein coding RNA 1990 [Source:HGNC Symbol;Acc:HGNC:52822]	0.0264867	3.99443	0.190006	0.00668	0.196738	0.167766	0	0	0.025341	0
ENSG00000233327.11	USP32P2		ubiquitin specific peptidase 32 pseudogene 2 [Source:HGNC Symbol;Acc:HGNC:30751]	0.0130886	3.98506	0.832741	0.338121	0.740055	0.192497	0.179634	0	0.262836	0
ENSG00000244921.2	MTCYBP18		MT-CYB pseudogene 18 [Source:HGNC Symbol;Acc:HGNC:51976]	0.00621719	3.97361	0	1.51182	1.12915	0	1.04296	1.18067	0.096961	0.048796
ENSG00000163092.21	XIRP2	129446	xin actin binding repeat containing 2 [Source:HGNC Symbol;Acc:HGNC:14303]	0.000510647	3.96686	0.0043	0.001251	0.042942	0	0.012455	0.03776	0.003452	0
ENSG00000278139.1	P3R3URF-PIK3R3	110117499	P3R3URF-PIK3R3 readthrough [Source:HGNC Symbol;Acc:HGNC:54999]	0.0049708	3.95531	2.5545	4.24204	3.51046	2.28365	1.63892	0	0	3.56039
ENSG00000234210.1		101927914	novel transcript	0.0046175	3.94095	0.00887	0.032048	0.015204	0.015509	0	0.059679	0.004447	0
ENSG00000217702.3			novel transcript, antisense to BOLA3	7.62163e-08	3.76776	0.07451	0.406711	0.569245	0.134511	0.066059	0.083264	0.004229	0.031471
ENSG00000172139.15	SLC9C1	285335	solute carrier family 9 member C1 [Source:HGNC Symbol;Acc:HGNC:31401]	0.00022868	3.60636	0.416904	0.329392	0.458305	0.076353	0.018268	0.016753	0.039659	0.106314
ENSG00000267561.2			novel protein	0.0100483	3.54233	0.135861	0.052308	0.09556	0.124006	0.009193	0	0	0.072977
ENSG00000205176.3	REXO1L1P		REXO1 like 1, pseudogene [Source:HGNC Symbol;Acc:HGNC:24660]	5.85089e-06	3.49587	0.068071	0.346204	0.138756	0.005086	0.00546	2.18101	0.013418	0.010154
ENSG00000197134.13	ZNF257	113835	zinc finger protein 257 [Source:HGNC Symbol;Acc:HGNC:13498]	0.00032711	3.45808	0.451336	0.771672	1.03768	0.492607	0.064274	0.566056	0.080109	0.011611
ENSG00000256349.1			novel protein	0.000149601	3.39654	0	0.044728	0.28496	0	0.196159	0.867617	0	0
ENSG00000179148.10	ALOXE3	59344	arachidonate lipoxygenase 3 [Source:HGNC Symbol;Acc:HGNC:13743]	0.00234181	3.34397	0.021441	0.036409	0.504665	0.114569	0.00232	0.353657	0.01872	0.352242
ENSG00000225231.2	LINC02470	100506159	long intergenic non-protein coding RNA 2470 [Source:HGNC Symbol;Acc:HGNC:53409]	0.0192534	3.27744	0.120349	0.127062	0.036284	0.09577	0.006935	0.294541	0	0
ENSG00000134201.12	GSTM5	2949	glutathione S-transferase mu 5 [Source:HGNC Symbol;Acc:HGNC:4637]	0.0448006	3.262	0.130604	0.374636	0.036714	0.049269	0.007998	0.073384	0	0.042653
ENSG00000216621.8		105378052	pseudogene similar to small nuclear RNA activating complex, polypeptide 1, 43kD SNAPC1	0.000260101	3.24178	0.055319	0.183183	0.384396	0	0.077944	0.199873	0.047719	0
ENSG00000101746.16	NOL4	8715	nucleolar protein 4 [Source:HGNC Symbol;Acc:HGNC:7870]	0.0221132	3.16658	0	0.12829	0.012257	0.012387	0.004913	0.070522	0	0
ENSG00000198795.11	ZNF521	25925	zinc finger protein 521 [Source:HGNC Symbol;Acc:HGNC:24605]	0.0063623	3.11192	0.0249	0.145704	0.040474	0.008707	0.049381	0.015801	0.004748	0.007257
ENSG00000255439.6			novel protein, VKORC1 and PRSS53 readthrough	0.020745	3.09375	0.281274	0.331033	1.13532	0.05072	0.171555	0	0	0.377661
ENSG00000231035.1	RPL7L1P9		ribosomal protein L7 like 1 pseudogene 9 [Source:HGNC Symbol;Acc:HGNC:39491]	0.0471301	2.96373	0.126122	0.223153	0.359093	0.035227	0	0	0.028819	0.232804
ENSG00000164690.8	SHH	6469	sonic hedgehog signaling molecule [Source:HGNC Symbol;Acc:HGNC:10848]	0.00441023	2.96114	0.012941	0.033198	0.080206	0.067594	0.001391	0.028136	0.01898	0.005131
ENSG00000279039.1			TEC	1.59773e-07	2.95666	0.31054	0.280403	0.316291	0.082157	0.024528	0.097632	0.011513	0.041322
ENSG00000180574.3	EIF2S3B	255308	eukaryotic translation initiation factor 2 subunit gamma B [Source:HGNC Symbol;Acc:HGNC:43863]	0.00563919	2.89973	0.091528	0.129384	0.138062	0.176036	0	0.050591	0.02554	0.025087
ENSG00000266126.1			novel transcript	0.00250902	2.87553	0.97106	1.48748	0.923529	0.189567	0.101206	0.85604	0.579626	0.122627
ENSG00000134853.12	PDGFRA	5156	platelet derived growth factor receptor alpha [Source:HGNC Symbol;Acc:HGNC:8803]	0.040718	2.85624	0.097674	0.077798	0.236121	0.293357	0.001647	0.241381	0.070978	0.014885
ENSG00000145075.13	CCDC39		coiled-coil domain containing 39 [Source:HGNC Symbol;Acc:HGNC:25244]	8.17623e-08	2.85168	0.083541	0.266626	0.521337	0.012722	0.035437	0.081326	0.268454	0.025463
ENSG00000283228.1			novel transcript	0.011574	2.8298	0.006374	0	0.784003	0.65766	0.052914	0.008527	0	0.730895
ENSG00000115155.19	OTOF	9381	otoferlin [Source:HGNC Symbol;Acc:HGNC:8515]	0.000299058	2.8284	0.003338	0.063968	0.125984	0.009862	0.006259	0.029211	0.001648	0.011801
ENSG00000185633.10	NDUFA4L2	56901	NDUFA4 mitochondrial complex associated like 2 [Source:HGNC Symbol;Acc:HGNC:29836]	1.43568e-08	2.80036	0.580843	3.72383	0.775887	0.274087	0.06619	0.519899	0.059717	0.316695
ENSG00000101938.15	CHRDL1	91851	chordin like 1 [Source:HGNC Symbol;Acc:HGNC:29861]	0.00264949	2.77942	0.021978	0.056091	0.111526	0.16373	0.011279	0.006606	0.006639	0.170107
ENSG00000268416.1			novel transcript	0.0145391	2.74551	0.161083	0.502753	0.301437	0.089499	0.159102	0.132696	0.005335	0.043417
ENSG00000144460.12	NYAP2	57624	neuronal tyrosine-phosphorylated phosphoinositide-3-kinase adaptor 2 [Source:HGNC Symbol;Acc:HGNC:29291]	0.0348813	2.73122	0.004187	0.037981	0.026971	0	0.009347	0.052436	0	0
ENSG00000156076.10	WIF1	11197	WNT inhibitory factor 1 [Source:HGNC Symbol;Acc:HGNC:18081]	2.06244e-05	2.61626	0.405489	0.316687	2.1486	0.753683	0.103352	0.353008	0.148191	0.111989
ENSG00000189013.14	KIR2DL4	3805	killer cell immunoglobulin like receptor, two Ig domains and long cytoplasmic tail 4 [Source:HGNC Symbol;Acc:HGNC:6332]	0.0104761	2.61256	0.208237	0.13738	0.51761	0.20866	0.017291	0.185202	0.042047	0
ENSG00000285901.2			novel transcript	0.0221132	2.59449	0.323187	0.236033	0.26484	0.321119	0.229278	0	0.409914	0.093087
ENSG00000288694.1			novel ankyrin repeat domain 20 family member pseudogene	0.0146556	2.57783	0.074884	0.210666	0.321528	0.034942	0.032665	0.012748	0.248281	0.115115
ENSG00000260510.1			novel transcript, antisense to ACSM3	0.0494156	2.54675	2.24027	1.74677	1.727	1.04437	0.06089	0.186772	1.10656	0.135597
ENSG00000225683.6	PACRG-AS3	729658	PACRG antisense RNA 3 [Source:HGNC Symbol;Acc:HGNC:52053]	0.0146556	2.53134	0.14584	0.283971	0.08693	0.121733	0	0.288728	0.068075	0.028471
ENSG00000260644.6	HERC2P5		hect domain and RLD 2 pseudogene 5 [Source:HGNC Symbol;Acc:HGNC:4873]	0.000288157	2.52886	0.235423	0.604573	0.743773	0.166759	0.10938	0.223938	0.076255	0.090913
ENSG00000140090.18	SLC24A4	123041	solute carrier family 24 member 4 [Source:HGNC Symbol;Acc:HGNC:10978]	0.0233082	2.522	0.024956	0.015252	0.090267	0.018125	0.000719	0.084262	0.022302	0.001387
ENSG00000236138.4	DUX4L26		double homeobox 4 like 26 (pseudogene) [Source:HGNC Symbol;Acc:HGNC:50807]	0.0295832	2.51539	0.069926	0.514069	0.104665	0.030285	0.027271	4.01453	0.039979	0
ENSG00000226904.1			novel transcript	0.0137201	2.5058	0.287547	1.29577	1.53378	0.558377	0.069825	1.00711	0.673114	0.146897
ENSG00000198046.12	ZNF667	63934	zinc finger protein 667 [Source:HGNC Symbol;Acc:HGNC:28854]	0.01429	2.49274	0.890011	0.892251	0.938956	0.014476	0.286971	0.075763	0.149191	0.358657
ENSG00000272568.6		100506497	novel transcript, antisense to CPVL	0.017779	2.47062	0.10788	0.069972	0.196889	0.199778	0.003104	0.023616	0	0.052138
ENSG00000267383.7			novel transcript, antisense to ZNF486 and ZNF90	0.00234181	2.46507	4.38499	3.85143	4.616	0.404882	0.798497	1.50993	0.322834	1.08994
ENSG00000287865.1			novel transcript	0.0100965	2.44608	0.219382	0.235553	0.268768	0.130678	0.058981	0.231662	0	0.01598
ENSG00000133063.16	CHIT1	1118	chitinase 1 [Source:HGNC Symbol;Acc:HGNC:1936]	0.00502752	2.43534	0.028522	0.031339	0.248806	0.016635	0.041483	0.179427	0.035234	0.003018
ENSG00000254480.2	LINC02749	100506082	long intergenic non-protein coding RNA 2749 [Source:HGNC Symbol;Acc:HGNC:54268]	0.047102	2.40608	0.183735	0.148271	0.418711	0.140235	0.173592	0.046147	0	0.06822
ENSG00000237413.5		149047	uncharacterized MGC27382 [Source:NCBI gene (formerly Entrezgene);Acc:149047]	0.0491938	2.39899	0.129559	0.189165	0.247562	0	0.0679	0	0.089732	0.092912
ENSG00000187862.13	TTC24	164118	tetratricopeptide repeat domain 24 [Source:HGNC Symbol;Acc:HGNC:32348]	0.0266409	2.37684	0.110178	0.172522	0.259565	0.07251	0.017636	0.062809	0.072275	0.067194
ENSG00000253973.3			novel transcript	0.0336715	2.33357	0.008407	0.145997	0.073057	0.003257	0.008206	0.208989	0.005556	0.004037
ENSG00000149294.17	NCAM1	4684	neural cell adhesion molecule 1 [Source:HGNC Symbol;Acc:HGNC:7656]	0.0333237	2.30419	1.03856	0.474136	0.478152	0.158608	0.060355	0.112915	0.085363	0.233299
ENSG00000271538.6	LINC02427		long intergenic non-protein coding RNA 2427 [Source:HGNC Symbol;Acc:HGNC:53358]	0.0155418	2.28703	0.158743	0.182676	0.326526	0.45524	0.052691	0.074421	0.029897	0.027157
ENSG00000278950.1			novel transcript	0.0265384	2.28591	0.080375	0.302405	0.148968	0.179551	0.046227	0.041536	0.053778	0.031925
ENSG00000259362.2		101929457	novel transcript	0.000638644	2.2784	0.090048	0.290612	0.148345	0.120222	0.0366	0.079539	0.013386	0.046521
ENSG00000255874.2	PRECSIT	283487	p53 regulated carcinoma associated Stat3 activating long intergenic non-protein coding transcript [Source:HGNC Symbol;Acc:HGNC:27492]	0.00681484	2.27749	0.024185	0.104522	0.159104	0.089464	0.015156	0.09237	0.033586	0.018881
ENSG00000163531.17	NFASC	23114	neurofascin [Source:HGNC Symbol;Acc:HGNC:29866]	0.0230145	2.26938	1.65165	2.50658	2.58206	3.26031	0.412997	1.19297	0.989155	0.105869
ENSG00000203930.12	LINC00632		long intergenic non-protein coding RNA 632 [Source:HGNC Symbol;Acc:HGNC:27865]	0.00494968	2.20524	18.6172	29.5399	120.43	25.8415	11.7667	51.221	5.19055	14.9237
ENSG00000178233.18	TMEM151B	441151	transmembrane protein 151B [Source:HGNC Symbol;Acc:HGNC:21315]	0.0499581	2.20425	0.050213	0.079151	0.495995	0.195713	0.015182	0.159388	0.042453	0.096165
ENSG00000242550.6	SERPINB10	5273	serpin family B member 10 [Source:HGNC Symbol;Acc:HGNC:8942]	0.0246881	2.16267	1.15831	1.41296	6.50189	3.36127	0.169856	2.50513	2.52748	0.485841
ENSG00000225383.8	SFTA1P	207107	surfactant associated 1, lncRNA [Source:HGNC Symbol;Acc:HGNC:18383]	0.0364614	2.16152	0.211184	0.582201	0.233814	0.039852	0.064062	0.135065	0.023715	0.281153
ENSG00000234936.1			novel transcript	0.0335088	2.10173	0.460881	0.902269	0.698408	1.04187	0.039186	0.305732	0.252096	0.364424
ENSG00000165443.12	PHYHIPL	84457	phytanoyl-CoA 2-hydroxylase interacting protein like [Source:HGNC Symbol;Acc:HGNC:29378]	0.0233082	2.04764	0.035061	0.263346	0.181815	0.252845	0.013302	0.061035	0.138521	0.032742
ENSG00000108405.4	P2RX1	5023	purinergic receptor P2X 1 [Source:HGNC Symbol;Acc:HGNC:8533]	0.0113121	2.04184	0.051312	0.144261	0.327782	0.041035	0.031422	0.214467	0.059579	0.016037
ENSG00000103175.11	WFDC1	58189	WAP four-disulfide core domain 1 [Source:HGNC Symbol;Acc:HGNC:15466]	0.0018277	1.99664	0.445431	0.764841	1.17127	0.218775	0.321866	0.572641	0.163469	0.165795
ENSG00000248101.2			novel transcript	0.032335	1.97553	0	0.135589	0	0.51583	0.239666	0	0.780503	0.229129
ENSG00000133116.8	KL	9365	klotho [Source:HGNC Symbol;Acc:HGNC:6344]	0.0267773	1.97471	0.035766	0.075424	0.070056	0.025864	0.013619	0.055482	0.015977	0.015875
ENSG00000229196.4		100128325	novel transcript	0.00442843	1.97342	0.179393	0.248228	0.60839	0.158223	0.065573	0.123736	0.076929	0.109411
ENSG00000230795.3	HLA-K		major histocompatibility complex, class I, K (pseudogene) [Source:HGNC Symbol;Acc:HGNC:4969]	0.0469561	1.9061	0.95078	1.78091	1.32251	0.229715	0.191607	0.608075	0.53767	0.901141
ENSG00000138028.16	CGREF1	10669	cell growth regulator with EF-hand domain 1 [Source:HGNC Symbol;Acc:HGNC:16962]	0.0246881	1.88269	0.221392	0.380921	1.60784	0.354756	0.114383	0.634207	0.110724	0.245395
ENSG00000261305.2			novel transcript, overlapping LRRC61	0.0258984	1.85728	0.684041	0.914986	0.737211	0.359425	0.093855	0.334818	0.335477	0.20899
ENSG00000161055.4	SCGB3A1	92304	secretoglobin family 3A member 1 [Source:HGNC Symbol;Acc:HGNC:18384]	0.0300197	1.77954	13.2384	24.1254	39.5767	6.95742	5.53819	25.0646	6.72332	17.0436
ENSG00000113805.8	CNTN3	5067	contactin 3 [Source:HGNC Symbol;Acc:HGNC:2173]	0.040718	1.71971	2.81762	2.27664	0.496954	0.103359	0.531438	0.115829	0.111081	0.901376
ENSG00000170298.16	LGALS9B	284194	galectin 9B [Source:HGNC Symbol;Acc:HGNC:24842]	0.0471301	1.69279	3.30481	12.765	8.12934	6.39477	1.21966	8.3497	1.48807	6.17784
ENSG00000248332.6	TUB-AS1	101927917	TUB antisense RNA 1 [Source:HGNC Symbol;Acc:HGNC:51120]	0.013888	1.69069	0.290392	0.389402	0.258464	0.211949	0.054731	0.135836	0.08202	0.10944
ENSG00000171044.11	XKR6	286046	XK related 6 [Source:HGNC Symbol;Acc:HGNC:27806]	0.0104761	1.67558	0.805876	0.637899	0.52004	0.388454	0.306751	0.18135	0.180286	0.034918
ENSG00000141576.16	RNF157	114804	ring finger protein 157 [Source:HGNC Symbol;Acc:HGNC:29402]	0.0282804	1.65635	0.169404	0.372834	0.201347	0.111555	0.05387	0.149944	0.090218	0.089923
ENSG00000124249.7	KCNK15	60598	potassium two pore domain channel subfamily K member 15 [Source:HGNC Symbol;Acc:HGNC:13814]	0.0264665	1.60521	0.077125	0.258199	0.190657	0.106209	0.044074	0.07671	0.033625	0.127577
ENSG00000285668.1			novel transcript	3.02027e-07	1.55122	0	0.079923	0	0	0	0.014447	0.078092	0
ENSG00000206077.14	ZDHHC11B	653082	zinc finger DHHC-type containing 11B [Source:HGNC Symbol;Acc:HGNC:32962]	0.0124333	1.5324	8.1883	24.5059	17.6228	10.3667	8.79259	5.75045	6.63575	7.00077
ENSG00000183010.17	PYCR1	5831	pyrroline-5-carboxylate reductase 1 [Source:HGNC Symbol;Acc:HGNC:9721]	0.0146556	1.49502	1.76479	4.15638	7.34468	2.97467	1.05866	4.97751	1.66952	1.63925
ENSG00000254634.4	SMG1P6		SMG1 pseudogene 6 [Source:HGNC Symbol;Acc:HGNC:49863]	0.0336715	1.48539	0.476557	1.16836	1.06925	0.367887	0.15047	0.474713	0.573399	0.808962
ENSG00000105894.12	PTN	5764	pleiotrophin [Source:HGNC Symbol;Acc:HGNC:9630]	0.040718	1.4783	7.05002	11.5431	18.3786	10.9059	1.66702	5.75491	7.17073	9.69631
ENSG00000260691.7	ANKRD20A1	84210	ankyrin repeat domain 20 family member A1 [Source:HGNC Symbol;Acc:HGNC:23665]	0.00494968	1.46685	1.95249	1.39638	1.08313	1.44732	0.335171	0.352811	0.786815	0.43317
ENSG00000158445.10	KCNB1	3745	potassium voltage-gated channel subfamily B member 1 [Source:HGNC Symbol;Acc:HGNC:6231]	0.0159329	1.44198	0.571828	0.735519	0.742479	1.16365	0.137534	0.793832	0.371275	0.19006
ENSG00000279602.1			TEC	0.0089846	1.43863	3.01037	2.44953	3.32255	2.53103	1.11427	1.9794	0.664225	0.976497
ENSG00000101335.10	MYL9	10398	myosin light chain 9 [Source:HGNC Symbol;Acc:HGNC:15754]	0.0246881	1.41308	1.39827	6.08777	1.7795	1.09292	0.896023	0.902726	1.29822	1.54806
ENSG00000136859.10	ANGPTL2	23452	angiopoietin like 2 [Source:HGNC Symbol;Acc:HGNC:490]	0.0152926	1.40064	0.17108	0.429773	0.365519	0.096082	0.172098	0.215671	0.063659	0.148527
ENSG00000132016.11	BRME1	79173	break repair meiotic recombinase recruitment factor 1 [Source:HGNC Symbol;Acc:HGNC:28153]	0.040718	1.37323	0.63509	1.09487	2.35625	0.919873	0.577332	0.594157	0.661006	0.544579
ENSG00000135097.7	MSI1	4440	musashi RNA binding protein 1 [Source:HGNC Symbol;Acc:HGNC:7330]	0.00400987	1.33643	1.00257	1.49897	0.869579	0.520953	0.486479	0.187584	0.323134	0.556602
ENSG00000170482.17	SLC23A1	9963	solute carrier family 23 member 1 [Source:HGNC Symbol;Acc:HGNC:10974]	0.00108658	1.32431	19.6123	20.5506	20.7168	6.67859	8.52832	8.87103	5.33376	8.81998
ENSG00000153446.16	C16orf89	146556	chromosome 16 open reading frame 89 [Source:HGNC Symbol;Acc:HGNC:28687]	0.00621719	1.30608	11.602	11.9364	11.0195	2.46515	5.78282	4.22526	1.65288	7.21977
ENSG00000185567.7	AHNAK2	113146	AHNAK nucleoprotein 2 [Source:HGNC Symbol;Acc:HGNC:20125]	0.0124333	1.26178	6.42676	19.2857	12.8508	10.3483	2.076	8.34422	5.38515	9.34105
ENSG00000260092.1			TMEM231-CHST5 readthrough protein	0.0244872	1.23418	0.665655	1.38296	0.617941	0.554549	0.184573	0.645112	0.272705	0.502665
ENSG00000184371.14	CSF1	1435	colony stimulating factor 1 [Source:HGNC Symbol;Acc:HGNC:2432]	0.0246881	1.23368	0.951735	1.09495	1.14604	1.05389	0.188956	0.336497	0.58299	0.624342
ENSG00000101255.12	TRIB3	57761	tribbles pseudokinase 3 [Source:HGNC Symbol;Acc:HGNC:16228]	0.0282804	1.19517	0.541686	0.777379	0.937089	0.568548	0.400724	0.323056	0.227203	0.407652
ENSG00000170525.21	PFKFB3	5209	6-phosphofructo-2-kinase/fructose-2,6-biphosphatase 3 [Source:HGNC Symbol;Acc:HGNC:8874]	0.0471301	1.11103	3.75812	6.18522	6.50694	3.45991	1.56164	4.98309	2.66336	3.04241
ENSG00000237624.1	OXCT2P1		3-oxoacid CoA-transferase 2 pseudogene 1 [Source:HGNC Symbol;Acc:HGNC:21627]	0.0332748	-0.805052	0	0	0.016888	0	0	0.034183	0.086015	0.108407
ENSG00000242110.8	AMACR	23600	alpha-methylacyl-CoA racemase [Source:HGNC Symbol;Acc:HGNC:451]	0.0498596	-1.0009	5.53348	4.51943	4.22623	6.87148	5.85508	6.77321	5.69833	10.9455
ENSG00000111058.8	ACSS3	79611	acyl-CoA synthetase short chain family member 3 [Source:HGNC Symbol;Acc:HGNC:24723]	0.0471301	-1.02196	6.47835	6.55824	2.55513	5.57656	4.61305	7.75599	6.14905	12.884
ENSG00000130234.13	ACE2	59272	angiotensin I converting enzyme 2 [Source:HGNC Symbol;Acc:HGNC:13557]	0.0450978	-1.11019	0.329747	0.523231	0.549601	0.720302	0.542272	1.7288	1.01582	1.57609
ENSG00000260645.2			novel transcript	0.0497966	-1.1602	0.967032	1.37322	0.931766	1.87242	0.750795	3.98457	2.41887	4.60953
ENSG00000153790.12	C7orf31	136895	chromosome 7 open reading frame 31 [Source:HGNC Symbol;Acc:HGNC:21722]	0.0498596	-1.19851	0.664581	0.326049	0.535083	0.715213	0.946374	0.579593	0.854104	1.07248
ENSG00000280409.1	LINC01101	84931	long intergenic non-protein coding RNA 1101 [Source:HGNC Symbol;Acc:HGNC:25923]	0.0404423	-1.27951	1.44904	0.551455	0.447343	0.413006	2.11481	0.572549	1.79411	0.889279
ENSG00000102001.13	CACNA1F	778	calcium voltage-gated channel subunit alpha1 F [Source:HGNC Symbol;Acc:HGNC:1393]	0.0292066	-1.29167	0.300671	0.31241	0.158994	0.546678	0.177548	0.522611	0.336999	0.865609
ENSG00000197299.13	BLM	641	BLM RecQ like helicase [Source:HGNC Symbol;Acc:HGNC:1058]	0.0152003	-1.34627	0.257132	0.177176	0.346331	0.729377	0.335549	0.40735	0.639032	0.841116
ENSG00000124208.16	PEDS1-UBE2V1	387522	PEDS1-UBE2V1 readthrough [Source:HGNC Symbol;Acc:HGNC:33521]	0.00234181	-1.36847	0.100428	0	0	0.045218	0	0.114725	0.023205	0.038826
ENSG00000126787.13	DLGAP5	9787	DLG associated protein 5 [Source:HGNC Symbol;Acc:HGNC:16864]	0.040718	-1.39645	0.200193	0.187266	0.393656	0.710884	0.503763	0.588551	0.76146	0.483163
ENSG00000151006.7	PRSS53	339105	serine protease 53 [Source:HGNC Symbol;Acc:HGNC:34407]	0.0338276	-1.48162	0.157426	0.11886	0.036675	0.187262	0.105608	0.208462	0.139984	0.359775
ENSG00000057657.17	PRDM1	639	PR/SET domain 1 [Source:HGNC Symbol;Acc:HGNC:9346]	0.00621719	-1.55751	0.746387	0.354589	0.855915	1.35644	0.798377	2.41935	2.49304	0.993142
ENSG00000075673.12	ATP12A	479	ATPase H+/K+ transporting non-gastric alpha2 subunit [Source:HGNC Symbol;Acc:HGNC:13816]	0.0180981	-1.55848	2.58663	1.72845	1.18638	4.53229	1.44554	5.11318	7.58645	4.81968
ENSG00000259663.2		642366	novel transcript, antisense to ISL1	0.0288945	-1.64803	0.345023	0.250831	0.080851	0.295936	0.160116	0.389798	0.151279	0.999112
ENSG00000112769.20	LAMA4	3910	laminin subunit alpha 4 [Source:HGNC Symbol;Acc:HGNC:6484]	0.040718	-1.65265	1.31347	1.43982	0.601363	1.90719	2.36224	1.60528	2.68054	3.56895
ENSG00000169607.13	CKAP2L	150468	cytoskeleton associated protein 2 like [Source:HGNC Symbol;Acc:HGNC:26877]	0.0390392	-1.6849	0.130372	0.105991	0.138636	0.470913	0.259402	0.397897	0.346766	0.43006
ENSG00000203727.4	SAMD5	389432	sterile alpha motif domain containing 5 [Source:HGNC Symbol;Acc:HGNC:21180]	0.0391387	-1.71526	0.067387	0.094617	0.011922	0.030815	0.041201	0.084334	0.055531	0.374855
ENSG00000184227.8	ACOT1	641371	acyl-CoA thioesterase 1 [Source:HGNC Symbol;Acc:HGNC:33128]	0.046943	-1.73982	2.52352	1.45326	0.268634	1.71308	1.35244	1.12212	2.1876	3.11034
ENSG00000189057.11	FAM111B	374393	FAM111 trypsin like peptidase B [Source:HGNC Symbol;Acc:HGNC:24200]	0.0186462	-1.7841	0.236753	0.145252	0.129117	0.493875	0.251438	0.365214	0.315768	0.654253
ENSG00000130592.17	LSP1	4046	lymphocyte specific protein 1 [Source:HGNC Symbol;Acc:HGNC:6707]	0.00249992	-1.81087	3.16404	1.60258	4.64878	5.53872	4.65035	20.8321	13.9716	8.31221
ENSG00000102109.9	PCSK1N	27344	proprotein convertase subtilisin/kexin type 1 inhibitor [Source:HGNC Symbol;Acc:HGNC:17301]	0.00135472	-1.91702	0.370204	1.42953	1.28182	2.80288	0.919129	3.2195	12.9886	11.2633
ENSG00000231697.3	NANOGP5		Nanog homeobox pseudogene 5 [Source:HGNC Symbol;Acc:HGNC:23103]	0.0282804	-1.92501	0.418767	0.292457	0.116432	0.342261	0.297106	0.722288	0.88662	0.723936
ENSG00000249082.2	C5orf66-AS1	101927953	C5orf66 antisense RNA 1 [Source:HGNC Symbol;Acc:HGNC:49679]	0.0246176	-1.98591	0.085299	0.142008	0.119042	0.254087	0.225174	0.705033	0.080845	0.707858
ENSG00000022556.16	NLRP2	55655	NLR family pyrin domain containing 2 [Source:HGNC Symbol;Acc:HGNC:22948]	0.000656177	-1.99352	1.5875	0.331302	0.605794	0.762339	1.86147	1.14298	1.38905	1.6377
ENSG00000214787.10	MS4A4E	643680	membrane spanning 4-domains A4E [Source:HGNC Symbol;Acc:HGNC:14284]	0.0210639	-1.9981	0.291428	0.135391	0.114255	0.557168	0.315984	0.508768	0.364661	0.558489
ENSG00000288658.1			novel protein, ortholog of Gm2102 (M. musculus)	0.0145391	-2.02908	0.03023	0.050422	0.034572	0.101119	0.129493	0.142884	0.167659	0.266723
ENSG00000150750.9	C11orf53	341032	chromosome 11 open reading frame 53 [Source:HGNC Symbol;Acc:HGNC:30527]	0.00775219	-2.09265	0.099747	0.098987	0.530617	1.01605	0.458982	2.50789	1.40277	0.789876
ENSG00000163734.4	CXCL3	2921	C-X-C motif chemokine ligand 3 [Source:HGNC Symbol;Acc:HGNC:4604]	0.0012572	-2.15227	0.517094	0.711482	0.352058	0.714636	0.494157	2.37299	4.66775	3.39762
ENSG00000257671.1	KRT7-AS	109729127	KRT7 antisense RNA 1 [Source:HGNC Symbol;Acc:HGNC:52643]	0.040718	-2.18211	0.086449	0.034083	0.065133	0.08738	0.134589	0.158089	0.31791	0.21829
ENSG00000244151.1			novel transcript	0.0246881	-2.22047	0.217324	0.097126	0.026503	0.186393	0.065868	0.351736	0.275846	0.3896
ENSG00000258216.7			novel transcript	0.040718	-2.26889	0.139588	0.301181	0.14944	0.627509	0.409029	0.844251	1.32177	0.786069
ENSG00000279796.1			TEC	0.0498596	-2.2721	0.030947	0.021343	0.010252	0.066629	0.026544	0.042072	0.083829	0.111579
ENSG00000258677.2			novel protein, UBE2W-STAU2 readthrough	0.00748945	-2.29962	1.40456	0.682882	0	1.27891	0.651614	1.19033	1.53221	1.38402
ENSG00000236242.1	MYO16-AS1	100885782	MYO16 antisense RNA 1 [Source:HGNC Symbol;Acc:HGNC:39913]	0.0489116	-2.31993	0.107699	0.170607	0.119729	0.479967	0.202946	0.513624	1.79589	0.742217
ENSG00000174015.10	CBY2	220082	chibby family member 2 [Source:HGNC Symbol;Acc:HGNC:30720]	0.00105951	-2.36349	0.153342	0.06586	0.07731	0.664096	0.07067	0.379262	0.124347	0.340493
ENSG00000236383.8	CCDC200	100874261	coiled-coil domain containing 200 [Source:HGNC Symbol;Acc:HGNC:43658]	0.0494156	-2.3781	0.249615	0.135939	0.086976	0.438773	0.178723	0.567886	0.708562	0.327296
ENSG00000176927.15	EFCAB5	374786	EF-hand calcium binding domain 5 [Source:HGNC Symbol;Acc:HGNC:24801]	0.00417478	-2.41228	0.083577	0.110786	0.05839	0.264664	0.326293	0.19124	0.324858	0.495209
ENSG00000129195.16	PIMREG	54478	PICALM interacting mitotic regulator [Source:HGNC Symbol;Acc:HGNC:25483]	0.0342897	-2.42121	0.084295	0.085987	0	0.237775	0.183228	0.25519	0.043593	0.45941
ENSG00000075340.23	ADD2	119	adducin 2 [Source:HGNC Symbol;Acc:HGNC:244]	0.00280066	-2.44372	0.021362	0.005897	0.04486	0.050378	0.104112	0.077337	0.086852	0.097805
ENSG00000223305.1	RN7SKP30		RN7SK pseudogene 30 [Source:HGNC Symbol;Acc:HGNC:45754]	0.0223007	-2.52149	0.398886	0.736074	0.114028	0.822443	0.945164	2.51571	1.31512	1.83941
ENSG00000161640.15	SIGLEC11	114132	sialic acid binding Ig like lectin 11 [Source:HGNC Symbol;Acc:HGNC:15622]	0.0494156	-2.66806	0.083305	0.051062	0.013418	0.43155	0.013085	0.096158	0.187756	0.184632
ENSG00000158427.15	TMSB15B	286527	thymosin beta 15B [Source:HGNC Symbol;Acc:HGNC:28612]	0.00022868	-2.79899	0.239736	0.098886	0.059061	0.342538	0.526657	0.265345	0.489406	0.432904
ENSG00000248874.5	C5orf17	439936	chromosome 5 putative open reading frame 17 [Source:HGNC Symbol;Acc:HGNC:26630]	0.0372581	-2.80945	0.050807	0.042766	0.007948	0.15271	0.064769	0.155828	0.025972	0.253426
ENSG00000006606.9	CCL26	10344	C-C motif chemokine ligand 26 [Source:HGNC Symbol;Acc:HGNC:10625]	0.00694414	-2.81018	0.278737	0.131279	0.274671	0.562738	0.601461	0.44089	5.36588	0.818011
ENSG00000106565.18	TMEM176B	28959	transmembrane protein 176B [Source:HGNC Symbol;Acc:HGNC:29596]	1.03409e-06	-2.82545	0.843109	0.356543	0.436181	1.38043	4.72288	1.63365	2.49052	1.62191
ENSG00000187559.6	FOXD4L3	286380	forkhead box D4 like 3 [Source:HGNC Symbol;Acc:HGNC:18523]	0.0149401	-2.83295	0.011083	0.046657	0.01258	0.050875	0.103056	0.054559	0.11292	0.211767
ENSG00000197934.8	CYYR1-AS1	100996571	CYYR1 antisense RNA 1 [Source:HGNC Symbol;Acc:HGNC:39560]	0.0194681	-2.88954	0.014688	0.01344	0.004296	0.019788	0.025065	0.039098	0.05245	0.087421
ENSG00000285853.1			novel transcript	0.0282804	-2.9015	0.063381	0.035871	0	0.201892	0.106989	0.176808	0.040494	0.123294
ENSG00000173210.20	ABLIM3	22885	actin binding LIM protein family member 3 [Source:HGNC Symbol;Acc:HGNC:29132]	0.00234181	-3.04178	0.130007	0.023548	0.022688	0.28551	0.201611	0.228251	0.22536	0.182573
ENSG00000256146.1			novel transcript	0.0124289	-3.10255	0.127337	0.043447	0.130511	0.908151	0.349201	0.206301	0.401985	0.872689
ENSG00000145198.14	VWA5B2	90113	von Willebrand factor A domain containing 5B2 [Source:HGNC Symbol;Acc:HGNC:25144]	0.0229419	-3.17473	0.01424	0.003329	0.006196	0	0.03001	0.09608	0.040969	0.022988
ENSG00000149596.7	JPH2	57158	junctophilin 2 [Source:HGNC Symbol;Acc:HGNC:14202]	0.0105803	-3.29639	0.029873	0.017454	0.001045	0.114103	0.012798	0.188328	0.044474	0.085352
ENSG00000150625.16	GPM6A	2823	glycoprotein M6A [Source:HGNC Symbol;Acc:HGNC:4460]	0.0089846	-3.307	1.89149	0.121969	0.024078	0.036775	0.967313	0.375812	0.139966	0.644966
ENSG00000180287.17	PLD5	200150	phospholipase D family member 5 [Source:HGNC Symbol;Acc:HGNC:26879]	0.0391387	-3.31909	0.001375	0.001672	0.003223	0.003191	0.005235	0.064903	0.009022	0.033858
ENSG00000253706.5			novel transcript, antisense to PI15	0.0201545	-3.34685	0.070176	0.026129	0.024701	0.143213	0.026463	0.112309	0.247336	0.422435
ENSG00000181800.6	CELF2-AS1	414196	CELF2 antisense RNA 1 [Source:HGNC Symbol;Acc:HGNC:23515]	0.0146556	-3.34856	0.047192	0.014292	0.006648	0.067317	0.050739	0.084578	0.022904	0.108293
ENSG00000115163.15	CENPA	1058	centromere protein A [Source:HGNC Symbol;Acc:HGNC:1851]	0.00135472	-3.4754	0.035963	0.038211	0.02997	0.341721	0.334343	0.125905	0.316131	0.490647
ENSG00000233705.7	SLC26A4-AS1		SLC26A4 antisense RNA 1 [Source:HGNC Symbol;Acc:HGNC:22385]	0.000380737	-3.51902	0.130927	0.025499	0.017376	0.103282	0.022415	1.14139	2.14912	0.279316
ENSG00000166473.17	PKD1L2	114780	polycystin 1 like 2 (gene/pseudogene) [Source:HGNC Symbol;Acc:HGNC:21715]	0.00062046	-3.59597	0.021864	0.001939	0.009288	0.034977	0.034074	0.247179	0.10321	0.135361
ENSG00000230657.8	PRB4	5545	proline rich protein BstNI subfamily 4 [Source:HGNC Symbol;Acc:HGNC:9340]	0.0448006	-3.79139	0	0	0.079535	0.039997	0.027726	0.038793	0.068107	2.36372
ENSG00000214049.8	UCA1		urothelial cancer associated 1 [Source:HGNC Symbol;Acc:HGNC:37126]	0.0102881	-3.87767	0.273813	0.054299	0.546178	2.26605	5.68055	3.76295	2.32625	0.377888
ENSG00000236212.2			novel transcript	0.0390392	-3.89067	0.07077	0.012819	0	0.561585	0	0.147581	0.060222	0.900533
ENSG00000171711.3	DEFB4A	1673	defensin beta 4A [Source:HGNC Symbol;Acc:HGNC:2767]	0.0348813	-3.98586	2.15043	0	0.335241	8.17168	1.13978	18.7986	4.91484	0.915895
ENSG00000171711.3	DEFB4A	100289462	defensin beta 4A [Source:HGNC Symbol;Acc:HGNC:2767]	0.0348813	-3.98586	2.15043	0	0.335241	8.17168	1.13978	18.7986	4.91484	0.915895
ENSG00000274044.5	FAM230J	729461	family with sequence similarity 230 member J [Source:HGNC Symbol;Acc:HGNC:52448]	0.00306281	-4.10008	0.009246	0.013772	0	0.074575	0	0.00755	0.214959	0.342361
ENSG00000276462.2		440896	novel transcript	1.66008e-05	-4.17499	0.008341	0.037136	0.053118	0	1.58049	0.071862	3.10697	3.72481
ENSG00000287430.1			novel transcript	0.0461874	-4.19887	0.023066	0	0	0	0.005593	0.094465	0.196259	0.105248
ENSG00000250767.1			fumarate hydratase (FH) pseudogene	0.00255794	-4.57789	0.601546	0	0	0.097665	0.159542	0.576701	0.563813	0.568757
ENSG00000267343.2	ZNF833P		zinc finger protein 833, pseudogene [Source:HGNC Symbol;Acc:HGNC:33819]	1.47406e-05	-4.79761	0.409686	0.639195	0	0.572113	0	0	0.485312	0.579357
ENSG00000211893.4	IGHG2		immunoglobulin heavy constant gamma 2 (G2m marker) [Source:HGNC Symbol;Acc:HGNC:5526]	0.000380737	-4.88119	0.003189	0.015517	0	0.178997	0.063973	2.03831	0.136633	0.124744
ENSG00000234394.8		440896	novel transcript	0.00496532	-4.97497	0.008992	0.00322	0.021276	0.002907	1.07672	0.10251	1.34172	2.09502
ENSG00000149305.7	HTR3B	9177	5-hydroxytryptamine receptor 3B [Source:HGNC Symbol;Acc:HGNC:5298]	0.00517471	-5.29619	0.018704	0	0	0.062982	0.129724	0.005525	0.089259	0.003934
ENSG00000168546.11	GFRA2	2675	GDNF family receptor alpha 2 [Source:HGNC Symbol;Acc:HGNC:4244]	1.58647e-10	-5.97687	0.007508	0.006151	0.008851	0.059674	0.08492	0.26619	0.292421	0.150159
ENSG00000285942.1			novel protein	0.00431579	-5.98945	0.07663	0	0	0.041079	0.101271	0.086247	0	0.062792
ENSG00000273514.2	FOXD4L6	653404	forkhead box D4 like 6 [Source:HGNC Symbol;Acc:HGNC:31986]	0.00108658	-6.615	0	0	0	0	0.01726	0.075437	0.078251	0.071814
ENSG00000134207.17	SYT6	148281	synaptotagmin 6 [Source:HGNC Symbol;Acc:HGNC:18638]	5.89924e-06	-7.06161	0.010842	0.004353	0	0.012105	0.001991	0.159363	0.002702	0.144994
ENSG00000284762.1		8622	phosphodiesterase 8B [Source:NCBI gene (formerly Entrezgene);Acc:8622]	4.40877e-13	-7.1878	0.235587	0.027724	0	0	0.131601	0.041587	0.654598	0
ENSG00000134184.13	GSTM1	2944	glutathione S-transferase mu 1 [Source:HGNC Symbol;Acc:HGNC:4632]	0.0206322	-7.59858	0	0	0	0	0	0	7.46141	22.8631
ENSG00000251655.6	PRB1	5542	proline rich protein BstNI subfamily 1 [Source:HGNC Symbol;Acc:HGNC:9337]	0.0185409	-8.30293	0	0	0	0.116446	0.018974	0.06988	0.026417	0.018142
ENSG00000251655.6	PRB1	653247	proline rich protein BstNI subfamily 1 [Source:HGNC Symbol;Acc:HGNC:9337]	0.0185409	-8.30293	0	0	0	0.116446	0.018974	0.06988	0.026417	0.018142
ENSG00000255872.3			novel transcript	5.69343e-07	-9.57564	0	0	0	0.075705	0.029335	0.112086	0.017206	0
ENSG00000268643.2			novel protein	0.00517471	-12.0731	0.129058	0	0	0	0	0	0	0.069094
ENSG00000258555.6	SPECC1L-ADORA2A		SPECC1L-ADORA2A readthrough (NMD candidate) [Source:HGNC Symbol;Acc:HGNC:49185]	0.00517471	-12.3993	0.053248	0	0	0.017185	0.031049	0.112146	0	0
ENSG00000258724.1	PINX1	54984	PIN2 (TERF1) interacting telomerase inhibitor 1 [Source:HGNC Symbol;Acc:HGNC:30046]	8.18464e-29	-14.8158	0.253001	0	0	0	0	0	0.340967	0.386834
ENSG00000285238.2			novel transcript	3.30002e-09	-15.6562	0	0.004651	0	0	0	0	1.3315	0
ENSG00000260342.2			novel protein	1.2758e-08	-18.6766	0	0	0	0	0.276962	0.518615	0	0.279015
ENSG00000177306.4	OR7E125P		olfactory receptor family 7 subfamily E member 125 pseudogene [Source:HGNC Symbol;Acc:HGNC:15098]	1.58647e-10	-38.6746	1.01416	0	0	0	0.32282	0	0	0.192533

## Sheet: G1 vs. G3
ENSEMBL Gene ID	Gene Symbol	Entrez	Description	FDR	LogFC (G1/G3)	P11	P14	P16	P17	P6	P9	P8	P22
ENSG00000267281.3	ATF7-NPFF	114108587	ATF7-NPFF readthrough [Source:HGNC Symbol;Acc:HGNC:55073]	3.5834e-27	33.1183	0	0.734714	0.067181	0	0.439839	0	0.272096	0.248046
ENSG00000288616.1			elongin A3 family member D	4.65385e-17	19.6575	0	0.099002	0	0.089302	0	0	0.038801	0
ENSG00000254959.6	INMT-MINDY4		INMT-MINDY4 readthrough (NMD candidate) [Source:HGNC Symbol;Acc:HGNC:41995]	7.97632e-18	17.2661	0	0.083309	0	0.099456	0	0	0.00971	0
ENSG00000284762.1		8622	phosphodiesterase 8B [Source:NCBI gene (formerly Entrezgene);Acc:8622]	1.06349e-20	15.7498	0.235587	0.027724	0	0	0.145983	0.807927	0	0
ENSG00000225548.7	LINC01980	105377007	long intergenic non-protein coding RNA 1980 [Source:HGNC Symbol;Acc:HGNC:52808]	2.89136e-20	14.4388	0.545991	0	1.23989	0.266723	0	0	0	0
ENSG00000281453.1	TGFB2-OT1	103611157	TGFB2 overlapping transcript 1 [Source:HGNC Symbol;Acc:HGNC:50629]	1.849e-12	13.3884	1.35373	0.93282	0	0	0.940363	0	0	2.09138
ENSG00000271079.1	CTAGE15	441294	CTAGE family member 15 [Source:HGNC Symbol;Acc:HGNC:37295]	0.000433887	11.8445	0.17128	0.015935	0.282185	0.254835	0	0.238856	0	0
ENSG00000288520.1			novel protein	5.08556e-08	11.6093	0.067364	0.017575	0	0	0	0	0	0
ENSG00000144290.17	SLC4A10	57282	solute carrier family 4 member 10 [Source:HGNC Symbol;Acc:HGNC:13811]	6.53223e-10	11.2542	0.004899	0.012937	0.01696	0.084095	0.003248	0	0.00262	0.007264
ENSG00000270181.3	BIVM-ERCC5	100533467	BIVM-ERCC5 readthrough [Source:HGNC Symbol;Acc:HGNC:43690]	3.28636e-11	10.7314	0.00677	0.013457	0.259631	0.09318	0	0	0	0.078146
ENSG00000229183.10	PGA4	643847	pepsinogen A4 [Source:HGNC Symbol;Acc:HGNC:8886]	8.271e-05	10.3838	0.006252	0.018131	0.003499	0	0	0	0.039624	0
ENSG00000268738.3	HSFX2	100130086	heat shock transcription factor family, X-linked 2 [Source:HGNC Symbol;Acc:HGNC:32701]	3.38029e-28	10.1506	0.038107	0.088078	0.437246	0.590333	0.016972	0	0.023172	0.101099
ENSG00000260075.1	NSFP1		N-ethylmaleimide-sensitive factor pseudogene 1 [Source:HGNC Symbol;Acc:HGNC:31405]	0.00599091	8.95726	11.2284	1.04026	0	0	7.41169	0	0	0
ENSG00000188223.9			novel protein	0.000168613	8.92594	0.047488	0.131722	0.202925	0.211753	0	0	0.690384	0
ENSG00000187642.9	PERM1	84808	PPARGC1 and ESRR induced regulator, muscle 1 [Source:HGNC Symbol;Acc:HGNC:28208]	5.89808e-08	8.4335	0.042192	0.152809	0.037089	0.185649	0	0	0.009172	0.151058
ENSG00000133063.16	CHIT1	1118	chitinase 1 [Source:HGNC Symbol;Acc:HGNC:1936]	2.59146e-06	8.03923	0.028522	0.031339	0.248806	0.016635	0	0	0.024191	0.004042
ENSG00000183036.11	PCP4	5121	Purkinje cell protein 4 [Source:HGNC Symbol;Acc:HGNC:8742]	1.12341e-05	7.67705	0.450814	0.225385	0.198838	0.015017	0	0.041262	0	0
ENSG00000119715.15	ESRRB	2103	estrogen related receptor beta [Source:HGNC Symbol;Acc:HGNC:3473]	2.23009e-05	7.55991	0.043228	0.011211	0.033559	0.134154	0	0	0.06972	0.010595
ENSG00000179148.10	ALOXE3	59344	arachidonate lipoxygenase 3 [Source:HGNC Symbol;Acc:HGNC:13743]	2.82876e-08	7.5545	0.021441	0.036409	0.504665	0.114569	0	0	0.285105	0
ENSG00000068781.21	STON1-GTF2A1L	286749	STON1-GTF2A1L readthrough [Source:HGNC Symbol;Acc:HGNC:30651]	7.29614e-08	7.54066	0	0	0.0532	0	0	0	0.118798	0
ENSG00000186487.20	MYT1L	23040	myelin transcription factor 1 like [Source:HGNC Symbol;Acc:HGNC:7623]	0.00028145	7.15098	0.01893	0.364821	0.090812	0	0.002829	0	0.026032	0
ENSG00000279117.1			TEC	0.00625854	7.00326	0	0.400485	0.480971	0	0	0	0.684034	0
ENSG00000130561.17	SAG	6295	S-antigen visual arrestin [Source:HGNC Symbol;Acc:HGNC:10521]	4.01135e-05	6.9691	0.131131	0.01537	0.174813	0.04014	0	0.092469	0.003233	0
ENSG00000037280.16	FLT4	2324	fms related receptor tyrosine kinase 4 [Source:HGNC Symbol;Acc:HGNC:3767]	0.013622	6.9138	0.00798	0.008102	0.04036	0.001661	0	0	0.04653	0.009981
ENSG00000162621.7	LRRC53	105378803	leucine rich repeat containing 53 [Source:HGNC Symbol;Acc:HGNC:25255]	0.00546543	6.84561	0	0.022951	0.006363	0.015823	0	0	0.041164	0.008674
ENSG00000163762.7	TM4SF18	116441	transmembrane 4 L six family member 18 [Source:HGNC Symbol;Acc:HGNC:25181]	0.00238337	6.74123	0.100821	0.015245	0.039587	0.004862	0.025688	0	0.088703	0.009359
ENSG00000156886.12	ITGAD	3681	integrin subunit alpha D [Source:HGNC Symbol;Acc:HGNC:6146]	9.79697e-08	6.63885	0.010124	0.012154	0.041847	0.258803	0.004103	0.037963	0	0
ENSG00000240707.3	LINC01168	399829	long intergenic non-protein coding RNA 1168 [Source:HGNC Symbol;Acc:HGNC:49537]	0.00403513	6.62532	0.147114	0.010334	0.108972	0.101106	0	0	0	0
ENSG00000145879.11	SPINK7	84651	serine peptidase inhibitor Kazal type 7 [Source:HGNC Symbol;Acc:HGNC:24643]	2.64648e-05	6.61106	0	0.08592	0.080976	4.46711	0.110839	0	0.04182	0.897515
ENSG00000258101.2			novel transcript, antisense to TUBA1C	5.72393e-05	6.56267	0.05367	0.11442	0.190853	0.265581	0	0	0.058735	0.009789
ENSG00000244457.2	ENO1P1		enolase 1 pseudogene 1 [Source:HGNC Symbol;Acc:HGNC:3352]	1.45666e-08	6.26682	1.71772	1.4262	0	0	0	0	1.54815	1.98462
ENSG00000260596.5	DUX4	100288687	double homeobox 4 [Source:HGNC Symbol;Acc:HGNC:50800]	0.00199882	6.13304	0.046464	0.208337	0.032014	0.00603	0	0	0.039482	0.017541
ENSG00000127530.4	OR7C1	26664	olfactory receptor family 7 subfamily C member 1 [Source:HGNC Symbol;Acc:HGNC:8373]	1.52736e-05	6.08355	0.008697	0.02143	0.009443	0.005355	0.002208	0	0.022832	0.042349
ENSG00000108381.11	ASPA	443	aspartoacylase [Source:HGNC Symbol;Acc:HGNC:756]	0.00932912	6.04183	0.011513	0	0.088229	0.094986	0	0	0	0
ENSG00000248101.2			novel transcript	6.20264e-05	5.85369	0	0.135589	0	0.51583	0.277688	0.168897	0.194771	0
ENSG00000269891.2	ARHGAP19-SLIT1		ARHGAP19-SLIT1 readthrough (NMD candidate) [Source:HGNC Symbol;Acc:HGNC:48348]	0.000537972	5.64828	0.403315	0.053948	0.147705	0.263119	0.00531	0	0.011855	0
ENSG00000182477.5	OR2B8P		olfactory receptor family 2 subfamily B member 8 pseudogene [Source:HGNC Symbol;Acc:HGNC:13968]	0.001661	5.60437	0.186409	0.225358	0.123813	0.213109	0	0	0.244254	0.026144
ENSG00000120645.12	IQSEC3	440073	IQ motif and Sec7 domain ArfGEF 3 [Source:HGNC Symbol;Acc:HGNC:29193]	0.00297491	5.60423	0.004276	0.015771	0.019973	0.007526	0	0	0.005103	0.003002
ENSG00000259048.1			novel transcript, antisense to TTC6	0.000916064	5.6007	0.211339	0.389405	0	0.122031	0.181007	0	0	0.07998
ENSG00000234506.5	LINC01506	101927015	long intergenic non-protein coding RNA 1506 [Source:HGNC Symbol;Acc:HGNC:51187]	0.000218199	5.56054	0.774309	0.832991	1.65961	1.02538	0.147179	0	0.257194	0.255062
ENSG00000243422.2	RPL23AP49		ribosomal protein L23a pseudogene 49 [Source:HGNC Symbol;Acc:HGNC:35689]	0.000138631	5.54837	0.042442	0.051916	0.198621	0.293318	0	0.004102	0.007481	0.044217
ENSG00000258690.1			novel transcript, antisense to SLC25A21	0.00973059	5.50187	0.346983	0.016923	0.220061	0.334572	0.252177	0	0.327996	0.023249
ENSG00000211698.2	TRGV4		T cell receptor gamma variable 4 [Source:HGNC Symbol;Acc:HGNC:12289]	1.48918e-05	5.50141	0.636932	0	0.898665	0.432595	0	0.224816	0	0
ENSG00000272787.1			novel transcript	0.00028145	5.46028	0.318466	0.506377	0.784189	0	0	0.05277	0	0
ENSG00000288630.1			novel transcript	0.00028145	5.3606	0.382433	0.220623	0.05316	0.195639	0.176548	0	0	0
ENSG00000279578.1			TEC	0.00599091	5.34715	0.145907	0.070684	0	0.169996	0.08939	0	0.141381	0.04189
ENSG00000243284.1	VSIG8	391123	V-set and immunoglobulin domain containing 8 [Source:HGNC Symbol;Acc:HGNC:32063]	3.65737e-09	5.29825	0.491996	0.245503	0.353117	0.626086	0	0	0.117741	0.055418
ENSG00000070748.19	CHAT	1103	choline O-acetyltransferase [Source:HGNC Symbol;Acc:HGNC:1912]	0.000946793	5.28371	0.030511	0.045924	0.012666	0	0.007833	0	0.003571	0.001751
ENSG00000196436.8	NPIPB15	440348	nuclear pore complex interacting protein family member B15 [Source:HGNC Symbol;Acc:HGNC:34409]	0.0158935	5.24167	6.68952	0.080082	2.27485	5.06113	0.032978	0	5.82762	3.7364
ENSG00000225746.13	MEG8		maternally expressed 8, small nucleolar RNA host gene [Source:HGNC Symbol;Acc:HGNC:14574]	0.0107048	5.23302	0.015192	0.081462	0.065187	0.039868	0.026075	0	0.035804	0.062536
ENSG00000279623.1			novel transcript, sense intronic to DNAJC1	0.00994587	5.19394	0.071539	0.170607	0.318141	0.239983	0	0	0.290381	0.121409
ENSG00000249504.3	PCDHA14		protocadherin alpha 14 pseudogene [Source:HGNC Symbol;Acc:HGNC:2163]	0.0399271	5.11488	0.092138	0.097832	0	0	0.026798	0	0.04838	0
ENSG00000225210.10	DUXAP9	503638	double homeobox A pseudogene 9 [Source:HGNC Symbol;Acc:HGNC:32188]	0.00254714	5.11341	0.880389	3.59289	0.092164	0.443811	0.180746	0	0.395735	0.145237
ENSG00000283228.1			novel transcript	0.00135186	5.06637	0.006374	0	0.784003	0.65766	0	0	0.361817	0.186722
ENSG00000099954.19	CECR2	27443	CECR2 histone acetyl-lysine reader [Source:HGNC Symbol;Acc:HGNC:1840]	0.0164066	5.05685	0.021685	0.009578	0.009447	0	0.002746	0	0	0
ENSG00000285815.1	GET1-SH3BGR	106865373	GET1-SH3BGR readthrough [Source:HGNC Symbol;Acc:HGNC:54635]	0.00658712	5.0108	0.430597	0.325114	0.037597	0.085295	0.061493	0	0.065422	0
ENSG00000115266.12	APC2	10297	APC regulator of WNT signaling pathway 2 [Source:HGNC Symbol;Acc:HGNC:24036]	9.15231e-05	4.95645	0.006971	0.021896	0.007354	0.017928	0.005702	0	0.006853	0.002246
ENSG00000205176.3	REXO1L1P		REXO1 like 1, pseudogene [Source:HGNC Symbol;Acc:HGNC:24660]	0.000854363	4.92512	0.068071	0.346204	0.138756	0.005086	0.012828	0	0.036629	0.018677
ENSG00000236138.4	DUX4L26		double homeobox 4 like 26 (pseudogene) [Source:HGNC Symbol;Acc:HGNC:50807]	0.00380608	4.86801	0.069926	0.514069	0.104665	0.030285	0.013741	0	0.01578	0.030359
ENSG00000241014.2	GPR199P	653160	G protein-coupled receptor 199, pseudogene [Source:HGNC Symbol;Acc:HGNC:55170]	0.0148017	4.8451	0	0.172464	0.237747	0.175779	0	0.101575	0	0
ENSG00000162747.12	FCGR3B	2215	Fc fragment of IgG receptor IIIb [Source:HGNC Symbol;Acc:HGNC:3620]	0.000332469	4.8449	0.082519	0.108118	3.66682	0.944807	0	0.193235	0.018787	0
ENSG00000272760.1			novel transcript, antisense to PAXIP1	0.0122873	4.81925	1.86588	1.38975	0	0.611867	0	0	0	1.02057
ENSG00000272446.5			novel transcript	0.000687696	4.80676	1.46138	1.17961	0.93251	0.582072	0.339267	0.062036	0.086878	0
ENSG00000260515.1			novel transcript	0.00267555	4.79343	0.242792	0.332413	0.114373	0.286601	0.226116	0	0	0
ENSG00000197888.3	UGT2B17	7367	UDP glucuronosyltransferase family 2 member B17 [Source:HGNC Symbol;Acc:HGNC:12547]	0.000154065	4.78394	0.02105	0.076021	0.173478	0.070963	0.012611	0	0.006885	0
ENSG00000225684.4	FAM225B	100128385	family with sequence similarity 225 member B [Source:HGNC Symbol;Acc:HGNC:21865]	0.0247347	4.73961	0	0.03474	0	0.016679	0.052676	0	0	0.012164
ENSG00000266076.1			novel transcript	0.0180939	4.65277	0.460116	0.138131	0.08217	0	0	0	0	0.056817
ENSG00000288694.1			novel ankyrin repeat domain 20 family member pseudogene	1.73109e-05	4.56043	0.074884	0.210666	0.321528	0.034942	0	0.057201	0	0.025682
ENSG00000265366.6	GLUD1P2	414212	glutamate dehydrogenase 1 pseudogene 2 [Source:HGNC Symbol;Acc:HGNC:4337]	0.0122873	4.52353	0.541524	0.212498	0.079253	0.31957	0.020519	0	0.165932	0.445168
ENSG00000225231.2	LINC02470	100506159	long intergenic non-protein coding RNA 2470 [Source:HGNC Symbol;Acc:HGNC:53409]	0.00158389	4.47836	0.120349	0.127062	0.036284	0.09577	0	0	0.019864	0
ENSG00000259683.1			golgin A6 family-like 9 (GOLGA6L9) pseudogene	0.00605855	4.47499	1.07448	0.783318	0.440857	1.12352	0	0.196025	0.248029	0
ENSG00000239732.4	TLR9	54106	toll like receptor 9 [Source:HGNC Symbol;Acc:HGNC:15633]	0.0203538	4.42219	0.026976	0.062391	0	0.018011	0	0.019586	0	0
ENSG00000263513.6	FAM72C	554282	family with sequence similarity 72 member C [Source:HGNC Symbol;Acc:HGNC:30602]	0.0158805	4.4216	0.035898	0.108185	0.074467	0.164748	0.049827	0	0.134894	0.031405
ENSG00000258354.1			microRNA 3180-1	0.00531527	4.40336	0.085172	0.236627	0.28929	0.210883	0	0	0.257477	0
ENSG00000239219.2		100128164	novel transcript, antisense to SEC62	0.00174081	4.38627	0.017199	0.045273	0.062058	0.030754	0	0	0.021064	0
ENSG00000223617.2	LINC00370		long intergenic non-protein coding RNA 370 [Source:HGNC Symbol;Acc:HGNC:42692]	0.00174081	4.33407	0.077557	0.263596	0.234434	0.914492	0.28375	0	0.129847	0
ENSG00000239533.6	GOLGA2P2Y	84559	GOLGA2 pseudogene 2 Y-linked [Source:HGNC Symbol;Acc:HGNC:16479]	0.00403513	4.14748	0.248646	0.256766	0.032586	0.249883	0	0.041746	0.05762	0
ENSG00000239533.6	GOLGA2P2Y	401634	GOLGA2 pseudogene 2 Y-linked [Source:HGNC Symbol;Acc:HGNC:16479]	0.00403513	4.14748	0.248646	0.256766	0.032586	0.249883	0	0.041746	0.05762	0
ENSG00000281593.1			novel protein, ZNRF2-LINC01176 readthrough	0.00664876	4.14237	0.604745	0.890503	0.332238	0	0	1.27724	0	0
ENSG00000182601.7	HS3ST4	9951	heparan sulfate-glucosamine 3-sulfotransferase 4 [Source:HGNC Symbol;Acc:HGNC:5200]	0.0158805	4.04047	0.005796	0	0.05283	0.006704	0	0	0.125932	0
ENSG00000173868.12	PHOSPHO1	162466	phosphoethanolamine/phosphocholine phosphatase 1 [Source:HGNC Symbol;Acc:HGNC:16815]	1.73109e-05	4.02818	0	0.139796	0.743731	0.09051	0.00507	0	0.022667	0
ENSG00000266126.1			novel transcript	0.00210022	4.00943	0.97106	1.48748	0.923529	0.189567	0	0	0.79694	0.071755
ENSG00000255439.6			novel protein, VKORC1 and PRSS53 readthrough	0.000539804	3.97004	0.281274	0.331033	1.13532	0.05072	0.051584	0	0	0.051932
ENSG00000229694.7		100129347	long intergenic non-protein coding RNA 484 [Source:NCBI gene (formerly Entrezgene);Acc:100129347]	0.00367094	3.96712	0.040283	0.124082	0.395193	0.191728	0	0	0.02454	0.080367
ENSG00000198795.11	ZNF521	25925	zinc finger protein 521 [Source:HGNC Symbol;Acc:HGNC:24605]	0.00539601	3.95425	0.0249	0.145704	0.040474	0.008707	0	0.059045	0.00766	0
ENSG00000179097.7	HTR1F	3355	5-hydroxytryptamine receptor 1F [Source:HGNC Symbol;Acc:HGNC:5292]	0.012834	3.94496	0.330706	0.445582	0.88437	0.480572	0.1702	0.234429	0.015135	0
ENSG00000196711.9	ALKAL1	389658	ALK and LTK ligand 1 [Source:HGNC Symbol;Acc:HGNC:33775]	0.000670707	3.85585	0.110751	0.133679	0.16707	0.083583	0	0.179813	0.018316	0
ENSG00000180043.11	FAM71E2	284418	family with sequence similarity 71 member E2 [Source:HGNC Symbol;Acc:HGNC:25278]	0.00905616	3.84267	0.090769	0.082541	0.110692	0.106282	0.094237	0	0	0
ENSG00000251491.2	OR7E28P		olfactory receptor family 7 subfamily E member 28 pseudogene [Source:HGNC Symbol;Acc:HGNC:8400]	0.0489974	3.77727	0.163144	0.034216	0.304773	0.222484	0	0	0.20492	0.056317
ENSG00000198754.5	OXCT2	64064	3-oxoacid CoA-transferase 2 [Source:HGNC Symbol;Acc:HGNC:18606]	0.000270195	3.74145	0.083657	0.103954	0.112944	0.043326	0.017877	0	0.046988	0.02892
ENSG00000211804.4	TRDV1		T cell receptor delta variable 1 [Source:HGNC Symbol;Acc:HGNC:12262]	0.00200095	3.71925	2.15323	0	1.10644	2.8365	0.878958	0	0	0
ENSG00000224599.1	BMS1P12		BMS1 pseudogene 12 [Source:HGNC Symbol;Acc:HGNC:49157]	0.00381214	3.69547	0.631183	0.57854	0.312574	0.353686	0.107321	0	0	0.379906
ENSG00000256150.2	ITFG2-AS1	283440	ITFG2 antisense RNA 1 [Source:HGNC Symbol;Acc:HGNC:53128]	0.00575847	3.69336	1.51837	0.221308	1.05901	2.2588	0	0	0.759837	0.173404
ENSG00000243709.1	LEFTY1	10637	left-right determination factor 1 [Source:HGNC Symbol;Acc:HGNC:6552]	0.032142	3.65592	0.043313	0	0.932025	0.542122	0.138354	0.103113	0	0
ENSG00000214546.4			novel transcript	0.0036107	3.62397	0.351351	0.172586	0.191003	0.214276	0	0.056717	0.269567	0.05692
ENSG00000262920.5			novel transcript, antisense to RPH3AL	0.0489974	3.57625	0.204839	0.037645	0.553208	0.020691	0	0.399223	0.092327	0
ENSG00000224668.1	IPO8P1		importin 8 pseudogene 1 [Source:HGNC Symbol;Acc:HGNC:41955]	0.000138369	3.54825	0.101275	0.116269	0.029891	0.098391	0	0.060262	0	0.096815
ENSG00000262560.1			novel protein	0.0158805	3.4964	0.048003	0	0.170975	0.076172	0.026261	0.086212	0	0
ENSG00000179477.11	ALOX12B	242	arachidonate 12-lipoxygenase, 12R type [Source:HGNC Symbol;Acc:HGNC:430]	0.0317503	3.47397	0.085154	0.10338	0.068216	0.039576	0.008092	0	0.171559	0
ENSG00000163464.8	CXCR1	3577	C-X-C motif chemokine receptor 1 [Source:HGNC Symbol;Acc:HGNC:6026]	0.00721409	3.45984	0.043198	0.036517	2.54867	0.362243	0.005223	0.063183	0.051984	0
ENSG00000279080.1			novel transcript, antisense to PLA2G6	0.020526	3.44597	0.002323	0.009481	0.005296	0.000537	0.000818	0	0	0
ENSG00000286505.1			novel transcript, antisense to SLC28A1	0.00332874	3.40851	0.049409	0.043694	0.068629	0.05614	0	0.019999	0	0.011008
ENSG00000267699.2			novel protein	0.000555949	3.40401	0.727179	0.813991	0.428365	0.693299	0.086566	0	0.645418	0.081409
ENSG00000125551.19	PLGLB2	5342	plasminogen like B2 [Source:HGNC Symbol;Acc:HGNC:9073]	4.6116e-07	3.36041	1.03598	0.645127	0.467535	0.292416	0	0.116205	0	0.42797
ENSG00000228008.1			novel transcript, antisense to MON1A	0.000555949	3.31999	0.465006	0.474518	0.23493	0.471335	0.236156	0	0	0.075377
ENSG00000282572.2			novel transcript similar to family member with sequence similarity 157	0.0262545	3.31095	0.32577	0.381347	0.757932	0.074904	0	0	0.241898	0.065581
ENSG00000203635.2			novel transcript	0.000779145	3.27903	0.097261	0.083239	0.224653	0.129039	0.056343	0.005716	0	0
ENSG00000281769.1	LINC01230		long intergenic non-protein coding RNA 1230 [Source:HGNC Symbol;Acc:HGNC:49686]	0.00333856	3.17796	0.066622	0.053401	0.021844	0.062693	0	0.002321	0.012468	0.01535
ENSG00000257488.5	LINC02354		long intergenic non-protein coding RNA 2354 [Source:HGNC Symbol;Acc:HGNC:53276]	0.00256498	3.15512	0.390263	1.32358	0.080105	0.079994	0.036946	0	0.041651	0.077232
ENSG00000166897.16	ELFN2	114794	extracellular leucine rich repeat and fibronectin type III domain containing 2 [Source:HGNC Symbol;Acc:HGNC:29396]	0.0463407	3.13487	0.004697	0.038861	0.015272	0.028903	0.000756	0.015557	0.000878	0.001725
ENSG00000228653.2	HNRNPCP7		heterogeneous nuclear ribonucleoprotein C pseudogene 7 [Source:HGNC Symbol;Acc:HGNC:48818]	0.0222724	3.11873	0.085515	1.85462	0.196201	1.56137	0.068564	0.056219	0	0.225498
ENSG00000261305.2			novel transcript, overlapping LRRC61	2.3806e-06	3.03629	0.684041	0.914986	0.737211	0.359425	0.109609	0	0.077022	0.098521
ENSG00000111537.5	IFNG	3458	interferon gamma [Source:HGNC Symbol;Acc:HGNC:5438]	0.0394834	3.03484	0.598769	0.093297	0.314871	0.087016	0.130523	0.347716	0	0
ENSG00000180539.8	C9orf139		chromosome 9 putative open reading frame 139 [Source:HGNC Symbol;Acc:HGNC:31426]	0.00299523	2.99912	0.13444	0.021848	0.151938	0.106621	0.015489	0.003325	0	0.008862
ENSG00000236761.6	CTAGE9	643854	CTAGE family member 9 [Source:HGNC Symbol;Acc:HGNC:37275]	0.0149671	2.9572	0.097653	0.034328	0.049777	0.015541	0.005188	0.005731	0	0.025151
ENSG00000256940.2	PPP1R14B-AS1		PPP1R14B antisense RNA 1 [Source:HGNC Symbol;Acc:HGNC:54233]	0.00200467	2.94222	0.182272	0.178988	0.602004	0.676139	0	0.019453	0.440903	0.068397
ENSG00000259314.1			novel transcript, antisense to CRTC3	0.0427385	2.93946	0.403323	0.197666	0.077602	0.112602	0.060162	0	0	0.164685
ENSG00000245857.3		100652791	uncharacterized LOC100652791 [Source:NCBI gene (formerly Entrezgene);Acc:100652791]	0.0395322	2.93888	0.15164	0.069266	0.01596	0.01616	0	0.020021	0	0.015559
ENSG00000244137.1			novel transcript, antisense to CAPN9	0.0247347	2.9351	0.113637	0.088233	0.13259	0.138371	0.034514	0.115993	0.042601	0
ENSG00000188850.9			ribosomal protein, large, P1 (RPLP1) pseudogene	0.0115679	2.93449	0.521338	1.25864	0.638554	0.219014	0.071253	0	0.155968	0.163185
ENSG00000284060.1			pseudogene similar to part of tubulin, alpha 3c (TUBA3C)	0.0122579	2.93351	0.064753	0.281614	0	0.320094	0	0.147969	0.061979	0
ENSG00000100302.7	RASD2	23551	RASD family member 2 [Source:HGNC Symbol;Acc:HGNC:18229]	0.00302432	2.873	0.031964	0.054196	0.055701	0.052971	0.0022	0	0.022797	0.027325
ENSG00000279684.1			novel transcript	0.00971532	2.85727	0.439919	0	0.103664	0.392796	0.071447	0	0.019842	0.006576
ENSG00000284772.1			novel transcript	0.00164402	2.85439	0.3129	0.173007	0.093309	0.08967	0.035576	0	0	0.042574
ENSG00000281991.2	TMEM265	100862671	transmembrane protein 265 [Source:HGNC Symbol;Acc:HGNC:51241]	0.0219769	2.83327	1.22162	0.780041	1.36237	0.642703	0	0.293613	0.866047	0.263045
ENSG00000267120.3			novel transcript	0.00200467	2.81783	0.102523	0.08585	0.21267	0.092613	0	0.041744	0.056229	0.008835
ENSG00000154654.15	NCAM2	4685	neural cell adhesion molecule 2 [Source:HGNC Symbol;Acc:HGNC:7657]	0.00655666	2.80632	0.058462	0.020173	0.058584	0.012745	0	0.020155	0.033206	0.026881
ENSG00000101938.15	CHRDL1	91851	chordin like 1 [Source:HGNC Symbol;Acc:HGNC:29861]	0.00932912	2.80484	0.021978	0.056091	0.111526	0.16373	0	0.038382	0.11492	0.209236
ENSG00000164690.8	SHH	6469	sonic hedgehog signaling molecule [Source:HGNC Symbol;Acc:HGNC:10848]	0.00254714	2.80064	0.012941	0.033198	0.080206	0.067594	0.003047	0.002619	0.005281	0.008743
ENSG00000275426.1			novel transcript	0.0079555	2.79689	0.394898	0.725081	0.159639	0.399972	0	0	0.124953	0.243794
ENSG00000183230.18	CTNNA3	29119	catenin alpha 3 [Source:HGNC Symbol;Acc:HGNC:2511]	0.000660948	2.78316	0.234848	0.417608	0.022226	0.148895	0.018581	0.04666	0.005668	0.037809
ENSG00000273812.3			novel transcript	0.0188864	2.77354	0.045532	0.397045	0.309231	0.375584	0.03449	0	0.339153	0.076821
ENSG00000279485.1			TEC	0.0171501	2.77157	0.080167	0.204126	0.06241	0.141594	0.026121	0	0.019942	0.069952
ENSG00000267561.2			novel protein	0.0198889	2.75814	0.135861	0.052308	0.09556	0.124006	0	0.218097	0.071131	0.048854
ENSG00000232901.1	CYCSP10		CYCS pseudogene 10 [Source:HGNC Symbol;Acc:HGNC:24384]	0.00905616	2.7407	1.50829	1.84364	0.465612	1.61132	0.408088	0	0.946002	0.823513
ENSG00000286619.1			novel transcript, antisense to PM20D1	0.00222482	2.72717	6.69731	5.91055	4.42349	5.01637	3.94646	3.40946	3.39433	0.170681
ENSG00000267607.1			novel transcript, antisense to ICAM4 and ICAM1	0.0305546	2.725	0.036786	0.016984	0.016079	0.003291	0	0.003865	0	0.005229
ENSG00000283201.1		440519	zinc finger protein 724 [Source:NCBI gene (formerly Entrezgene);Acc:440519]	0.0211138	2.71456	0.369062	0.238791	0.167872	0.267312	0.099894	0	0.286951	0
ENSG00000286072.1			novel transcript	0.00460555	2.71395	0.376924	0.215782	0.229894	0.091102	0.033961	0.028103	0	0.037301
ENSG00000010319.7	SEMA3G	56920	semaphorin 3G [Source:HGNC Symbol;Acc:HGNC:30400]	0.0414085	2.6905	0.100828	0.014596	0.015814	0.014158	0	0.00118	0.003212	0.012631
ENSG00000166211.8	SPIC	121599	Spi-C transcription factor [Source:HGNC Symbol;Acc:HGNC:29549]	0.0283747	2.68639	0.290219	0.082773	0.419559	0.30935	0	0.151198	0.23571	0
ENSG00000236700.6	LINC01010		long intergenic non-protein coding RNA 1010 [Source:HGNC Symbol;Acc:HGNC:48978]	0.0331954	2.66243	0	0.01877	0.232873	0.252226	0	0.029395	0.069631	0.026268
ENSG00000188219.15	POTEE	445582	POTE ankyrin domain family member E [Source:HGNC Symbol;Acc:HGNC:33895]	0.0383459	2.64826	0.061355	0.02387	0.01405	0	0.008392	0	0	0.009607
ENSG00000172867.4	KRT2	3849	keratin 2 [Source:HGNC Symbol;Acc:HGNC:6439]	0.00369208	2.6359	0.085395	0.022463	0.217707	0.073821	0.007223	0.0441	0.004101	0.004133
ENSG00000287707.1			novel transcript	0.0391409	2.5885	0.01667	0.068557	0.070491	0.106209	0.014496	0	0	0.037558
ENSG00000287712.1			novel transcript	0.0180939	2.54261	0.288377	0.174066	0.213655	0.075672	0	0.009527	0.117343	0.08943
ENSG00000252757.1	RN7SKP96		RN7SK pseudogene 96 [Source:HGNC Symbol;Acc:HGNC:45820]	0.0060197	2.52613	3.60211	3.26024	1.05707	1.72321	0.591951	0.257441	0.577964	0.113679
ENSG00000284922.2		220074	leucine rich transmembrane and O-methyltransferase domain containing [Source:NCBI gene (formerly Entrezgene);Acc:220074]	9.34728e-12	2.51899	9.25888	8.51953	6.90046	6.97168	2.85554	0.113319	1.08481	1.35373
ENSG00000280537.2			novel protein, SLC23A3-NHEJ1 readthrough	0.0114064	2.51608	0.04617	0.03882	0.00408	0.015429	0.003592	0.006276	0	0.010122
ENSG00000213250.5	RBMS2P1		RNA binding motif single stranded interacting protein 2 pseudogene 1 [Source:HGNC Symbol;Acc:HGNC:30994]	0.000211528	2.5125	0.417432	0.347683	0.300411	0.395016	0.223263	0.028991	0.035124	0
ENSG00000136872.20	ALDOB	229	aldolase, fructose-bisphosphate B [Source:HGNC Symbol;Acc:HGNC:417]	0.0339781	2.5053	0	0.036539	0.15793	0.170006	0.005668	0.022802	0.12053	0
ENSG00000287865.1			novel transcript	0.00197965	2.49997	0.219382	0.235553	0.268768	0.130678	0.033961	0.00686	0.009501	0.028262
ENSG00000240047.2	RPS3AP32		RPS3A pseudogene 32 [Source:HGNC Symbol;Acc:HGNC:36717]	3.79373e-05	2.49578	0.926131	0.643147	0.645458	0.531661	0.207116	0.021691	0.060522	0.14956
ENSG00000204577.11	LILRB3	11025	leukocyte immunoglobulin like receptor B3 [Source:HGNC Symbol;Acc:HGNC:6607]	0.0391409	2.49116	0.277707	0.250358	3.13198	0.696789	0.022122	0.439452	0.284129	0
ENSG00000204577.11	LILRB3	102725035	leukocyte immunoglobulin like receptor B3 [Source:HGNC Symbol;Acc:HGNC:6607]	0.0391409	2.49116	0.277707	0.250358	3.13198	0.696789	0.022122	0.439452	0.284129	0
ENSG00000204577.11	LILRB3	107987425	leukocyte immunoglobulin like receptor B3 [Source:HGNC Symbol;Acc:HGNC:6607]	0.0391409	2.49116	0.277707	0.250358	3.13198	0.696789	0.022122	0.439452	0.284129	0
ENSG00000204577.11	LILRB3	107987462	leukocyte immunoglobulin like receptor B3 [Source:HGNC Symbol;Acc:HGNC:6607]	0.0391409	2.49116	0.277707	0.250358	3.13198	0.696789	0.022122	0.439452	0.284129	0
ENSG00000255250.2			novel transcript	0.0135344	2.48913	0.268833	0.175523	0.353378	0.314075	0.047871	0	0.28479	0.135849
ENSG00000267426.5			novel protein	0.00714142	2.47979	0.390129	0.229351	0.056658	0.21622	0.009912	0.017868	0.061701	0.050038
ENSG00000134460.18	IL2RA	3559	interleukin 2 receptor subunit alpha [Source:HGNC Symbol;Acc:HGNC:6008]	0.0060197	2.4787	0.083426	0.11695	0.035364	0.110496	0.013559	0	0.155582	0.016181
ENSG00000249335.2			novel transcript	0.0002211	2.47568	0.378559	0.398383	0.161731	0.438767	0.019421	0.007881	0.330496	0.109147
ENSG00000263345.1			novel transcript, antisense to SGSM2	0.0042256	2.45317	0.323175	0.305571	0.104515	0.357278	0.074319	0.050011	0.021023	0
ENSG00000249465.1	RBMXP4		RBMX pseudogene 4 [Source:HGNC Symbol;Acc:HGNC:34028]	0.00875219	2.44146	0.11664	0.154348	0.132017	0.490445	0.023598	0	0.081139	0.145105
ENSG00000225411.3			novel transcript	0.0267989	2.43815	0.084467	0.08768	0.115203	0.075837	0.009002	0.065116	0.011079	0
ENSG00000273328.5			novel transcript	3.44725e-05	2.43536	0.157314	0.278405	0.255831	0.31538	0.042102	0.444108	0.013061	0.009493
ENSG00000126895.15	AVPR2	554	arginine vasopressin receptor 2 [Source:HGNC Symbol;Acc:HGNC:897]	0.000532918	2.43028	0.129865	0.113559	0.09988	0.148228	0.005891	0.009831	0.082461	0.026327
ENSG00000254427.2	LINC02696	101928812	long intergenic non-protein coding RNA 2696 [Source:HGNC Symbol;Acc:HGNC:54210]	0.038739	2.42619	2.64631	1.32602	0.875759	0.861154	0.764588	0.01785	0.085389	0.431689
ENSG00000224614.2	TNK2-AS1		TNK2 antisense RNA 1 [Source:HGNC Symbol;Acc:HGNC:49093]	0.00683206	2.40369	0.08984	0.409229	0.060625	0.148751	0.042735	0	0.021084	0.036587
ENSG00000243295.2			novel transcript	0.0162101	2.40144	0.398892	0.430432	0.378362	0.430356	0	0.099867	0.081266	0.055121
ENSG00000259462.3	CPEB1-AS1	283692	CPEB1 antisense RNA 1 [Source:HGNC Symbol;Acc:HGNC:27523]	0.00667868	2.40007	0.665623	1.18195	0.288308	1.32388	0.162543	0.222289	0.020282	0.138719
ENSG00000241098.1	LINC01994	401103	long intergenic non-protein coding RNA 1994 [Source:HGNC Symbol;Acc:HGNC:52827]	0.00760555	2.39477	0.160856	0.163738	0.272486	0.154028	0.010436	0.025263	0.011344	0.101687
ENSG00000272417.1			novel transcript	0.0458552	2.38822	0.59388	0.341943	0.436999	0.339355	0.517957	0	0.150553	0.04984
ENSG00000056487.16	PHF21B	112885	PHD finger protein 21B [Source:HGNC Symbol;Acc:HGNC:25161]	0.0244589	2.3751	0.046141	0.030379	0.01797	0.12034	0.001945	0.002824	0.002255	0.015372
ENSG00000234353.2			immunoglobulin lambda-like polypeptide 1 (IGLL1) pseudogene	2.23009e-05	2.37304	0.731168	0.482289	0.341585	0.4841	0.132723	0.019211	0.058228	0.195451
ENSG00000091106.19	NLRC4	58484	NLR family CARD domain containing 4 [Source:HGNC Symbol;Acc:HGNC:16412]	0.0370998	2.3728	0.109839	0.012064	0.164588	0.046502	0.012079	0	0	0.026604
ENSG00000236423.6	LINC01134	100133612	long intergenic non-protein coding RNA 1134 [Source:HGNC Symbol;Acc:HGNC:49449]	0.000111856	2.37216	0.243853	0.548073	0.231852	0.353119	0.13726	0.021878	0.097356	0.054622
ENSG00000229195.1			novel transcript	0.0115121	2.36216	0.466414	2.18958	1.16217	0.550206	0.241018	0.102743	0.069985	0
ENSG00000237136.8	C4orf51	646603	chromosome 4 open reading frame 51 [Source:HGNC Symbol;Acc:HGNC:37264]	0.0169611	2.35638	0.343161	0.443021	0.374963	0.640951	0.150819	0.015602	0.084659	0.141783
ENSG00000250222.2			novel transcript	2.04618e-05	2.34354	1.77704	3.89243	3.01717	3.65218	0.468296	0.383672	0.639308	0.62893
ENSG00000256151.1	ADGRD1-AS1		ADGRD1 antisense RNA 1 [Source:HGNC Symbol;Acc:HGNC:53314]	0.00153549	2.3388	0.324715	0.212988	0.550819	1.31975	0.075606	0.251018	0	0.061515
ENSG00000228444.2			novel transcript, sense intronic to LMO7	0.0419946	2.33292	0.624145	0.252522	0.103467	0.171537	0	0.097721	0.191263	0
ENSG00000204362.6	LINC02783	400743	long intergenic non-protein coding RNA 2783 [Source:HGNC Symbol;Acc:HGNC:54303]	0.0154786	2.3307	0.024746	0.209032	0.031292	0.060936	0.013601	0.003243	0.017802	0.00657
ENSG00000279859.2			TEC	0.00217053	2.33028	0.295784	0.546257	0.232744	0.299644	0.098878	0	0.171588	0.183603
ENSG00000237818.1	RPS3AP29		RPS3A pseudogene 29 [Source:HGNC Symbol;Acc:HGNC:35531]	0.0264657	2.31486	0.261317	0.166875	0.194005	0.389345	0	0.076062	0.069806	0.136869
ENSG00000254528.7			novel transcript, antisense to FXYD6	0.0026856	2.31446	0.551269	0.391209	0.472649	0.341885	0.180987	0	0.037656	0.358981
ENSG00000273828.2			novel transcript, antisense to ELMO2	0.000855587	2.31265	0.255381	0.207906	0.127832	0.447184	0.063515	0.030548	0.018654	0.050398
ENSG00000249001.5			novel transcript	0.0282128	2.30764	0.646088	0.474123	0.15328	0.478718	0	0.587244	0.16477	0
ENSG00000280002.1			novel transcript	0.00200095	2.30109	0.150139	0.17796	0.117512	0.519673	0.083892	0.028348	0	0.023491
ENSG00000222005.9	LINC01118	388948	long intergenic non-protein coding RNA 1118 [Source:HGNC Symbol;Acc:HGNC:49261]	0.0419305	2.28604	0.100383	0.13716	0.107216	0.024852	0.005957	0	0.049438	0.026681
ENSG00000273272.2			novel transcript	0.00267555	2.27358	0.305238	0.100096	0.614201	0.989349	0.237863	0.12661	0.125203	0
ENSG00000236389.1			novel transcript	0.0033545	2.27321	0.63049	0.271587	0.380822	0.62901	0.066087	0.149107	0.172697	0.024258
ENSG00000287003.1			novel transcript	4.85961e-07	2.25752	1.89903	2.07883	2.29105	2.4315	1.42512	0.007636	0.516915	1.23409
ENSG00000285901.2			novel transcript	0.00786986	2.25166	0.323187	0.236033	0.26484	0.321119	0.20753	0.232602	0.450449	0.057788
ENSG00000135914.6	HTR2B	3357	5-hydroxytryptamine receptor 2B [Source:HGNC Symbol;Acc:HGNC:5294]	0.0122622	2.23775	0.051115	0.101673	0.189971	0.122556	0	0.056689	0.025557	0.025536
ENSG00000253875.2			novel transcript	0.00100102	2.23637	0.175039	0.152335	0.061437	0.094464	0.025952	0	0.076223	0.054014
ENSG00000205683.12	DPF3	8110	double PHD fingers 3 [Source:HGNC Symbol;Acc:HGNC:17427]	0.00197387	2.23067	0.14608	0.223248	0.191575	0.075143	0.022616	0.080668	0.008572	0.016477
ENSG00000223466.2	LINC01825		long intergenic non-protein coding RNA 1825 [Source:HGNC Symbol;Acc:HGNC:52631]	0.0426414	2.23044	0.202483	0.056854	0.176448	0.068075	0.022998	0.097656	0.012764	0
ENSG00000242841.1	KRT8P35		keratin 8 pseudogene 35 [Source:HGNC Symbol;Acc:HGNC:39869]	0.000709335	2.22645	0.242878	0.232432	0.228804	0.23344	0.022803	0.012279	0.102095	0.059685
ENSG00000150656.15	CNDP1	84735	carnosine dipeptidase 1 [Source:HGNC Symbol;Acc:HGNC:20675]	0.0148017	2.22637	0.121015	0.125642	0.14348	0.13488	0.009168	0.02196	0.090274	0.043974
ENSG00000170909.13	OSCAR	126014	osteoclast associated Ig-like receptor [Source:HGNC Symbol;Acc:HGNC:29960]	0.03116	2.2183	0.033845	0.058994	0.131672	0.124828	0.010641	0	0.070914	0.011596
ENSG00000260209.1			novel transcript	0.0227037	2.17244	0.189187	0.287313	0.079042	0.27476	0	0.02301	0.088175	0.03079
ENSG00000254606.1			novel transcript	0.0458552	2.16929	0.586772	0.46091	0	0.19582	0.059632	0.024835	0.101434	0.032825
ENSG00000070808.17	CAMK2A	815	calcium/calmodulin dependent protein kinase II alpha [Source:HGNC Symbol;Acc:HGNC:1460]	0.0230268	2.16497	0.18231	0.060592	0.127318	0.059412	0.002025	0.005104	0.018202	0.043785
ENSG00000287821.1			novel transcript	0.0262545	2.16191	0.396813	0.217676	0.168479	0.306006	0.141613	0	0.054634	0.131926
ENSG00000153157.13	SYCP2L	221711	synaptonemal complex protein 2 like [Source:HGNC Symbol;Acc:HGNC:21537]	0.000555949	2.15939	0.169051	0.288387	0.239726	0.090524	0.036165	0.039073	0.046096	0.01377
ENSG00000267083.1	KRT18P61		keratin 18 pseudogene 61 [Source:HGNC Symbol;Acc:HGNC:48888]	0.0197394	2.15828	0.094323	0.158944	0.056601	0.280814	0	0.050257	0.0459	0.044592
ENSG00000265907.2			novel transcript, antisense to LPIN2	0.0273404	2.15793	0.268197	0.192832	0.040963	0.065519	0.006568	0.242802	0.018749	0.011136
ENSG00000206195.11	DUXAP8	503637	double homeobox A pseudogene 8 [Source:HGNC Symbol;Acc:HGNC:32187]	0.00358168	2.11487	0.644302	1.27902	0.568214	0.404926	0.086144	0.117294	0.196598	0.143651
ENSG00000163467.12	TSACC	128229	TSSK6 activating cochaperone [Source:HGNC Symbol;Acc:HGNC:30636]	0.0281677	2.10944	0.643855	0.366494	0.403572	0.541231	0.023329	0.071785	0.032528	0.402112
ENSG00000225931.3			novel transcript	0.0262959	2.1003	0.027606	0.157312	0.128384	0.128097	0.021032	0.005658	0.081065	0.053292
ENSG00000242220.9	TCP10L	140290	t-complex 10 like [Source:HGNC Symbol;Acc:HGNC:11657]	3.27071e-05	2.07981	0.706483	0.669841	0.363414	0.210775	0.113973	0.080814	0.135838	0.103665
ENSG00000258337.1			novel transcript, sense intronic to MED13L	0.0386593	2.07882	0.153372	0.1513	0.049165	0.088663	0.021526	0.036015	0.032915	0
ENSG00000205358.4	MT1H	4496	metallothionein 1H [Source:HGNC Symbol;Acc:HGNC:7400]	0.00197387	2.07463	6.87609	3.82985	2.43143	2.05671	0.246952	0.485463	0.673991	3.77761
ENSG00000272056.1			novel transcript, antisense to AGBL5	0.0295139	2.07222	0.56274	0.699382	0.071517	0.481362	0.135572	0.258879	0.058321	0
ENSG00000244361.1	RPL30P7		ribosomal protein L30 pseudogene 7 [Source:HGNC Symbol;Acc:HGNC:36402]	0.0419751	2.0693	1.30186	0.793324	0.491196	1.01386	0.244853	0.139844	0.190514	0.09368
ENSG00000248751.6			novel protein	0.00413806	2.04971	0.212384	0.189905	0.092262	0.16107	0.03409	0.017318	0.049649	0.069406
ENSG00000100053.10	CRYBB3	1417	crystallin beta B3 [Source:HGNC Symbol;Acc:HGNC:2400]	0.020526	2.03084	0.114502	0.208823	0.276888	0.434462	0	0.053206	0.212406	0.210046
ENSG00000198221.10	AFDN-DT		AFDN divergent transcript [Source:HGNC Symbol;Acc:HGNC:21236]	0.000147268	2.03073	0.283261	0.216209	0.471898	0.192642	0.033521	0.156621	0.043754	0.028245
ENSG00000234690.7	EPCAM-DT	101927043	EPCAM divergent transcript [Source:HGNC Symbol;Acc:HGNC:52639]	0.0140178	2.03057	0.33953	0.189159	0.431629	0.241232	0.033608	0.118451	0.059813	0.03724
ENSG00000287275.1			novel transcript	0.0419305	2.02928	0.072982	0.027463	0.067766	0.021159	0.028297	0	0.009366	0.004608
ENSG00000278769.1			novel transcript, antisense to CDAN1	0.000638095	2.02491	0.883021	0.954516	0.711286	0.668945	0.120938	0.100741	0.112332	0.299424
ENSG00000108576.10	SLC6A4	6532	solute carrier family 6 member 4 [Source:HGNC Symbol;Acc:HGNC:11050]	0.0391409	2.02455	0.030312	0.13443	0.007763	0.012572	0.003276	0.002765	0.010688	0.045865
ENSG00000280179.1		102724398	novel transcript	0.04879	2.02362	0.058993	0.042696	0.028765	0.103937	0	0.036864	0	0.067089
ENSG00000269226.7		286527	thymosin beta 15B [Source:NCBI gene (formerly Entrezgene);Acc:286527]	0.00560183	2.00829	0.588227	0.505702	0.435671	0.599271	0.233125	0.325679	0	0.05334
ENSG00000145283.8	SLC10A6	345274	solute carrier family 10 member 6 [Source:HGNC Symbol;Acc:HGNC:30603]	0.0279027	2.00806	0.136488	0.288295	0.229251	0.248233	0.139661	0	0.204978	0.048551
ENSG00000229299.2			novel transcript	0.00116734	1.99646	0.371401	0.442395	0.110114	0.134355	0.130115	0.003978	0	0.148786
ENSG00000273437.1			novel transcript	0.00150534	1.99471	2.56683	2.54997	3.49915	3.0233	0	0.451805	1.74369	2.07537
ENSG00000258782.3			novel transcript	0.00222482	1.977	1.05377	1.03291	0.971174	0.495719	0.247322	0.416875	0	0.198928
ENSG00000228312.1	GAPDHP45		glyceraldehyde 3 phosphate dehydrogenase pseudogene 45 [Source:HGNC Symbol;Acc:HGNC:37802]	0.0262545	1.97697	0.448747	2.42405	0.922682	0.843306	0.24506	0.532256	0	0.237128
ENSG00000257322.6			novel transcript, antisense to novel protein	0.0063839	1.97534	1.07928	0.200971	0.477893	0.630778	0.351567	0.095415	0	0.067161
ENSG00000233862.7			novel transcript	0.047402	1.97059	0.157212	0.267125	0.470833	0.425688	0.063424	0.027055	0.022908	0.093316
ENSG00000187715.13	KBTBD12	166348	kelch repeat and BTB domain containing 12 [Source:HGNC Symbol;Acc:HGNC:25731]	0.00195395	1.96836	1.99272	1.93934	1.25082	0.499149	0.347561	0.236051	0.288317	0.346782
ENSG00000285665.1	TOP1P1		DNA topoisomerase I pseudogene 1 [Source:HGNC Symbol;Acc:HGNC:11987]	0.0469623	1.9618	0.42725	0.686804	0.236974	0.636963	0.154479	0	0.113203	0.360802
ENSG00000172139.15	SLC9C1	285335	solute carrier family 9 member C1 [Source:HGNC Symbol;Acc:HGNC:31401]	0.0334175	1.96158	0.416904	0.329392	0.458305	0.076353	0.071011	0.042162	0.022687	0.175442
ENSG00000287766.1			novel transcript	0.00243255	1.94419	0.512694	0.439405	0.349776	0.198864	0.033617	0.135922	0.149113	0.074539
ENSG00000218792.2	HSPD1P16		heat shock protein family D (Hsp60) member 1 pseudogene 16 [Source:HGNC Symbol;Acc:HGNC:35128]	0.0180939	1.9391	2.26964	1.81801	0.367834	0.739092	0.322492	0.113411	0.436451	0.246767
ENSG00000267508.6	ZNF285	26974	zinc finger protein 285 [Source:HGNC Symbol;Acc:HGNC:13079]	0.00890754	1.92917	0.386718	0.655449	0.331815	0.094608	0.108061	0.008738	0.002198	0.415857
ENSG00000255910.2			novel transcript	0.00472157	1.91732	0.329572	0.611105	0.188341	0.922823	0.042212	0.160228	0.183248	0.04046
ENSG00000286833.1			novel transcript	0.0394608	1.91604	0.353721	0.229521	0.445287	0.453211	0.065342	0.090508	0.104418	0.062288
ENSG00000201684.1	RN7SKP239		RN7SK pseudogene 239 [Source:HGNC Symbol;Acc:HGNC:45963]	0.0285068	1.90754	1.35239	4.3577	1.70725	2.85952	0.403502	1.5624	0.467626	0.232585
ENSG00000256596.1			novel transcript	0.0326565	1.90145	0.14339	0.135433	0.064136	0.176677	0.025257	0.005054	0.041229	0.020384
ENSG00000258903.2			novel transcript	0.0394608	1.90026	0.126697	0.200387	0.090855	0.286772	0.008186	0.156547	0.051042	0.013697
ENSG00000285715.1			novel transcript, antisense to TACC2	0.0316837	1.89991	0.119973	0.283412	0.353606	0.463591	0.087117	0.014485	0.200496	0.020181
ENSG00000170956.17	CEACAM3	1084	CEA cell adhesion molecule 3 [Source:HGNC Symbol;Acc:HGNC:1815]	0.0440376	1.88882	0.075681	0.13619	1.05557	0.161712	0.007043	0.034156	0.067694	0.070351
ENSG00000282416.1			novel pseudogene	0.0177979	1.8802	0.755673	0.466343	2.32313	0.454184	0.871936	0	0.51828	0
ENSG00000204173.11	LRRC37A5P	652972	leucine rich repeat containing 37 member A5, pseudogene [Source:HGNC Symbol;Acc:HGNC:23369]	0.0428619	1.87749	0.451239	0.14015	0.153578	0.306023	0.206817	0.011534	0.063459	0.015578
ENSG00000232489.1	MFAP1P1		microfibril associated protein 1 pseudogene 1 [Source:HGNC Symbol;Acc:HGNC:39694]	0.00293647	1.86977	0.223782	0.40397	0.192271	0.206061	0.10692	0.054504	0.065859	0.018513
ENSG00000288548.1			novel transcript	0.0458593	1.86637	0.161778	0.083053	0.129311	0.258827	0.09078	0.057168	0.011287	0.011199
ENSG00000286453.1			novel transcript	0.0171777	1.86276	0.195122	0.180705	0.108368	0.230427	0.053175	0.108383	0.040098	0
ENSG00000170608.3	FOXA3	3171	forkhead box A3 [Source:HGNC Symbol;Acc:HGNC:5023]	0.000629746	1.86087	0.541304	2.42902	3.44081	3.37922	0.34808	0.932047	0.585771	0.204568
ENSG00000234772.2	LINC00412		long intergenic non-protein coding RNA 412 [Source:HGNC Symbol;Acc:HGNC:42745]	0.0262545	1.85339	0.575197	1.30564	0.585214	0.604244	0.320502	0	0.138655	0.656267
ENSG00000249580.1	MTATP6P22		MT-ATP6 pseudogene 22 [Source:HGNC Symbol;Acc:HGNC:52178]	0.00358168	1.85083	0.930012	1.06249	0.356639	0.797118	0.293157	0.122293	0.124449	0.121409
ENSG00000288568.1		101928737	novel transcript	0.0358991	1.84702	0.19828	0.256455	0.118511	0.154574	0.006484	0.0458	0.074881	0.049075
ENSG00000284657.1			novel transcript	0.0494409	1.84406	0.324377	0.423563	0.19329	0.109036	0.125623	0	0.061295	0.157758
ENSG00000205456.11	TP53TG3D	729264	TP53 target 3D [Source:HGNC Symbol;Acc:HGNC:44657]	0.0120521	1.82857	0.474469	0.595184	0.459197	0.374088	0.411809	0.097875	0.007139	0.083735
ENSG00000205456.11	TP53TG3D	102723655	TP53 target 3D [Source:HGNC Symbol;Acc:HGNC:44657]	0.0120521	1.82857	0.474469	0.595184	0.459197	0.374088	0.411809	0.097875	0.007139	0.083735
ENSG00000205456.11	TP53TG3D	102723713	TP53 target 3D [Source:HGNC Symbol;Acc:HGNC:44657]	0.0120521	1.82857	0.474469	0.595184	0.459197	0.374088	0.411809	0.097875	0.007139	0.083735
ENSG00000205456.11	TP53TG3D	102724101	TP53 target 3D [Source:HGNC Symbol;Acc:HGNC:44657]	0.0120521	1.82857	0.474469	0.595184	0.459197	0.374088	0.411809	0.097875	0.007139	0.083735
ENSG00000205456.11	TP53TG3D	102724127	TP53 target 3D [Source:HGNC Symbol;Acc:HGNC:44657]	0.0120521	1.82857	0.474469	0.595184	0.459197	0.374088	0.411809	0.097875	0.007139	0.083735
ENSG00000254288.1			novel transcript	0.00028145	1.82135	1.91922	0.685005	1.35666	2.39476	0.801754	0.215344	0.497988	0.219898
ENSG00000279039.1			TEC	0.00126675	1.81061	0.31054	0.280403	0.316291	0.082157	0.035835	0.055898	0.017521	0.063455
ENSG00000168477.19	TNXB	7148	tenascin XB [Source:HGNC Symbol;Acc:HGNC:11976]	0.0190313	1.81	0.734847	0.970059	0.37573	0.56899	0.0545	0.086052	0.401981	0.206768
ENSG00000255310.2			novel transcript	0.000390694	1.80564	0.734693	0.42788	0.669185	0.264247	0.184002	0.027265	0.08352	0.247089
ENSG00000249884.8	RNF103-CHMP3	100526767	RNF103-CHMP3 readthrough [Source:HGNC Symbol;Acc:HGNC:38847]	0.0194949	1.80288	0.721174	0.929134	0.57667	0.25576	0.175181	0.040884	0.322159	0.093622
ENSG00000285966.1			novel transcript	0.0220673	1.79746	0.065219	0.07377	0.070609	0.071788	0.02663	0.044449	0.003813	0.007477
ENSG00000164406.8	LEAP2	116842	liver enriched antimicrobial peptide 2 [Source:HGNC Symbol;Acc:HGNC:29571]	0.00197965	1.78899	0.958771	0.708708	0.36412	0.663474	0.190927	0.101937	0.140756	0.214428
ENSG00000251034.2			novel transcript	1.18083e-05	1.78884	0.654186	0.985685	0.516364	0.446544	0.191073	0.131872	0.072187	0.362503
ENSG00000260644.6	HERC2P5		hect domain and RLD 2 pseudogene 5 [Source:HGNC Symbol;Acc:HGNC:4873]	0.0165198	1.77975	0.235423	0.604573	0.743773	0.166759	0.073839	0.170465	0.034909	0.083631
ENSG00000260440.3	LINC01544		long intergenic non-protein coding RNA 1544 [Source:HGNC Symbol;Acc:HGNC:51312]	0.0371866	1.77531	0.119172	0.110153	0.018896	0.077793	0.019996	0.013392	0.008135	0.020165
ENSG00000159387.8	IRX6	79190	iroquois homeobox 6 [Source:HGNC Symbol;Acc:HGNC:14675]	0.0219769	1.77047	0.112932	0.038996	0.126307	0.071717	0.004629	0.037531	0.103053	0.021643
ENSG00000156427.8	FGF18	8817	fibroblast growth factor 18 [Source:HGNC Symbol;Acc:HGNC:3674]	0.0316837	1.76553	0.04654	0.104572	0.073192	0.052372	0.062167	0.012905	0.004424	0.00442
ENSG00000237478.2			pseudogene similar to part of ribosomal protein S11 (RPS11)	0.00658712	1.76491	3.83928	6.28672	3.7249	2.55379	1.08823	0.825956	0.47482	1.40088
ENSG00000272721.5	EIF2B5-DT		EIF2B5 divergent transcript [Source:HGNC Symbol;Acc:HGNC:55202]	0.02727	1.75977	1.49331	1.01708	1.39684	1.21639	0.636732	0.12279	0.167281	0.586518
ENSG00000185837.3	HDHD5-AS1	100130717	HDHD5 antisense RNA 1 [Source:HGNC Symbol;Acc:HGNC:1842]	0.023742	1.75154	1.05434	0.588491	1.10946	0.656101	0.144162	0.298425	0.060708	0.506531
ENSG00000240480.1	RPL29P2	118432	ribosomal protein L29 pseudogene 2 [Source:HGNC Symbol;Acc:HGNC:17334]	0.0024548	1.7487	0.752669	1.21936	1.16612	1.92374	0.718577	0.134196	0.149167	0.312859
ENSG00000175003.15	SLC22A1	6580	solute carrier family 22 member 1 [Source:HGNC Symbol;Acc:HGNC:10963]	0.00617223	1.74148	1.19238	0.772189	2.09562	0.74133	0.185168	0.308477	0.915038	0.144778
ENSG00000284735.1			novel transcript	0.00572303	1.73477	0.289301	0.563699	0.533438	0.318164	0.093883	0.139649	0.151449	0.038925
ENSG00000160180.17	TFF3	7033	trefoil factor 3 [Source:HGNC Symbol;Acc:HGNC:11757]	0.023742	1.73236	90.2727	333.428	515.902	217.603	72.4745	59.6392	41.8518	34.9932
ENSG00000163531.17	NFASC	23114	neurofascin [Source:HGNC Symbol;Acc:HGNC:29866]	0.0314265	1.72564	1.65165	2.50658	2.58206	3.26031	1.14505	0.026235	1.12433	1.10934
ENSG00000273162.1			novel transcript	0.0110943	1.71183	0.372077	0.356122	0.421972	0.678179	0.044388	0.354722	0.082986	0.194613
ENSG00000267152.1			novel transcript	0.00074913	1.70603	0.904115	1.68331	0.907618	1.53982	0.23851	0.235511	0.329378	0.667309
ENSG00000287242.1			novel transcript, antisense to SCARB1	0.0384755	1.69399	0.150473	0.05438	0.045343	0.188771	0.004892	0.047333	0.05934	0.010709
ENSG00000185031.6	SLC2A3P2		solute carrier family 2 member 3 pseudogene 2 [Source:HGNC Symbol;Acc:HGNC:31074]	0.0179013	1.69039	0.327186	0.291179	0.113856	0.215203	0.095942	0.017184	0	0.141582
ENSG00000174226.9	SNX31	169166	sorting nexin 31 [Source:HGNC Symbol;Acc:HGNC:28605]	6.45286e-05	1.68831	0.905408	0.954084	0.539567	0.395422	0.047274	0.155318	0.572328	1.0887
ENSG00000287180.1			novel transcript, antisense to FAM172A	0.0332584	1.68331	0.256758	0.110728	0.117699	0.181125	0.017849	0.058573	0.019692	0.068488
ENSG00000260005.6			novel transcript, antisense to C17orf56	0.00907641	1.67272	0.022442	0.018677	0.144137	0.099282	0.022072	0.024711	0.008014	0.004702
ENSG00000140839.12	CLEC18B	497190	C-type lectin domain family 18 member B [Source:HGNC Symbol;Acc:HGNC:33849]	0.0386593	1.67256	0.226615	0.872386	0.419328	0.569165	0.082777	0.008096	0.240987	0.496302
ENSG00000267303.1			novel transcript	0.0136943	1.67176	3.02552	4.3645	4.90661	5.71404	4.09184	0	5.06304	4.11403
ENSG00000286790.1			novel transcript, antisense to SYT17	0.020526	1.66878	0.858218	0.563988	0.299091	0.236644	0.233558	0.203869	0.038725	0.063608
ENSG00000267127.7			novel protein	0.00254714	1.6628	0.36616	0.671685	0.295427	0.396472	0.116448	0.049935	0.062912	0.195254
ENSG00000237007.4	KRT18P52		keratin 18 pseudogene 52 [Source:HGNC Symbol;Acc:HGNC:37888]	0.0406757	1.65424	0.292059	0.544527	0.158965	0.42237	0.138104	0.028854	0.060347	0.11727
ENSG00000224687.2	RASAL2-AS1	100302401	RASAL2 antisense RNA 1 [Source:HGNC Symbol;Acc:HGNC:44170]	0.0103836	1.64607	0.190608	0.23043	0.222139	0.352964	0.011919	0.106587	0.144236	0.146157
ENSG00000236871.7	LINC00106	751580	long intergenic non-protein coding RNA 106 [Source:HGNC Symbol;Acc:HGNC:31843]	0.0419946	1.6438	1.46662	1.31056	0.762681	1.44358	0.231358	0.036779	0.366231	1.49827
ENSG00000279096.2			TEC	0.0361429	1.639	0.086583	0.13105	0.112342	0.096986	0.025832	0.036253	0.014891	0.014618
ENSG00000259648.1			high mobility group box 1 (HMGB1) pseudogene	0.0323705	1.63093	0.119819	0.251608	0.132853	0.232505	0.043926	0.157096	0.047583	0.009587
ENSG00000251463.2	FKBP4P1		FKBP prolyl isomerase 4 pseudogene 1 [Source:HGNC Symbol;Acc:HGNC:44038]	0.00118351	1.6278	0.495103	0.655359	0.271031	0.31257	0.07674	0.143679	0.190197	0.151401
ENSG00000223418.1	LIMK2P1		LIMK2 pseudogene 1 [Source:HGNC Symbol;Acc:HGNC:54893]	0.0102315	1.627	0.732639	0.429579	0.277716	0.348521	0.473741	0.050957	0.017586	0.139859
ENSG00000260160.1			novel transcript	0.0334175	1.61508	1.02617	1.00918	1.05495	0.788757	0.218087	0.33495	0.082302	0.481783
ENSG00000288585.1			novel transcript	0.042827	1.608	0.063535	0.120047	0.141444	0.120456	0.031468	0.007044	0.018945	0.121132
ENSG00000259495.3			novel transcript	0.0419946	1.60453	0.069181	0.050227	0.062012	0.150632	0.009707	0.010764	0.040448	0.007243
ENSG00000277007.1			novel transcript	0.0137457	1.60208	0.097636	0.164612	0.050624	0.174885	0.06809	0.003799	0.020591	0.071544
ENSG00000067840.13	PDZD4	57595	PDZ domain containing 4 [Source:HGNC Symbol;Acc:HGNC:21167]	0.0332584	1.59644	0.067995	0.103114	0.307203	0.070383	0.009634	0.178231	0.014867	0.048394
ENSG00000125144.14	MT1G	4495	metallothionein 1G [Source:HGNC Symbol;Acc:HGNC:7399]	0.0123011	1.594	120.428	58.4525	60.3192	21.8102	7.91398	11.3299	9.61417	75.7518
ENSG00000248332.6	TUB-AS1	101927917	TUB antisense RNA 1 [Source:HGNC Symbol;Acc:HGNC:51120]	0.00265292	1.58139	0.290392	0.389402	0.258464	0.211949	0.071063	0.040039	0.062061	0.114655
ENSG00000118194.20	TNNT2	7139	troponin T2, cardiac type [Source:HGNC Symbol;Acc:HGNC:11949]	0.0339781	1.5771	0.320718	0.317414	0.219437	0.083247	0.021986	0.111062	0.090903	0.095981
ENSG00000198633.11	ZNF534	147658	zinc finger protein 534 [Source:HGNC Symbol;Acc:HGNC:26337]	0.0361429	1.57283	0.116112	0.366271	0.085567	0.345699	0.076389	0.053604	0.121049	0.04505
ENSG00000250290.1	NCAPGP1		non-SMC condensin I complex subunit G pseudogene 1 [Source:HGNC Symbol;Acc:HGNC:51904]	0.0305546	1.56149	0.327246	0.544124	0.211161	0.092886	0.093179	0.053139	0.093583	0.051556
ENSG00000224729.6	PCOLCE-AS1	100129845	PCOLCE antisense RNA 1 [Source:HGNC Symbol;Acc:HGNC:40430]	0.0325417	1.56088	0.758148	1.1963	0.754381	1.15236	0.45666	0.277286	0.068074	0.375118
ENSG00000283312.1			GTF2I repeat domain containing 2(GTF2IRD2) pseudogene	0.0426414	1.55708	0.264704	0.39567	0.387836	0.440165	0.068127	0.252887	0.038301	0.076337
ENSG00000274444.1			novel transcript	0.0392676	1.54726	0.396087	0.840434	0.447428	0.332684	0.145107	0.029321	0.093149	0.228804
ENSG00000265478.2			novel transcript	0.0273404	1.547	0.637594	0.746593	0.502668	0.933347	0.152431	0.10503	0.212393	0.4523
ENSG00000236085.1	ACTG1P4		actin gamma 1 pseudogene 4 [Source:HGNC Symbol;Acc:HGNC:149]	0.00864733	1.54604	0.687879	0.798064	0.230505	0.694979	0.154878	0.251802	0.223306	0.152709
ENSG00000180861.9	LINC01559		long intergenic non-protein coding RNA 1559 [Source:HGNC Symbol;Acc:HGNC:26598]	0.0406757	1.53554	0.421589	0.48709	1.9045	1.63373	0.112621	0.519362	2.2825	0.120421
ENSG00000262322.1	MTND4P34		MT-ND4 pseudogene 34 [Source:HGNC Symbol;Acc:HGNC:51948]	0.0209103	1.53088	0.38203	0.404716	0.323867	0.697391	0.171392	0.1944	0.167802	0.018589
ENSG00000237186.1			ribosomal protein S8 (RPS8) pseudogene	0.00118351	1.5308	3.92046	4.9124	1.10562	2.81981	1.97076	0.489172	0.529797	0.846479
ENSG00000135407.10	AVIL	10677	advillin [Source:HGNC Symbol;Acc:HGNC:14188]	0.00160629	1.52387	3.75687	3.59175	4.23694	3.33442	1.23741	0.632828	1.13582	2.06568
ENSG00000163993.7	S100P	6286	S100 calcium binding protein P [Source:HGNC Symbol;Acc:HGNC:10504]	0.0371363	1.52307	144.572	318.184	511.453	423.621	97.6338	37.5878	218.979	59.8057
ENSG00000116183.11	PAPPA2	60676	pappalysin 2 [Source:HGNC Symbol;Acc:HGNC:14615]	0.0412169	1.52137	0.808592	0.327617	0.946111	1.35437	0.341731	0.434763	0.156161	0.134028
ENSG00000264070.1	DND1P1		DND microRNA-mediated repression inhibitor 1 pseudogene 1 [Source:HGNC Symbol;Acc:HGNC:31444]	0.0123077	1.50455	0.597631	0.257272	0.578292	1.27881	0.243134	0.161558	0.115457	0.116874
ENSG00000161835.11	TAMALIN	160622	trafficking regulator and scaffold protein tamalin [Source:HGNC Symbol;Acc:HGNC:18707]	0.0383459	1.50231	0.222702	0.765533	0.403452	0.715418	0.062365	0.174618	0.457106	0.115468
ENSG00000243020.1	RPL7P39		ribosomal protein L7 pseudogene 39 [Source:HGNC Symbol;Acc:HGNC:36214]	0.033376	1.49972	2.06123	1.15233	0.87062	1.194	0.539034	0.449502	0.374508	0.154386
ENSG00000179698.14	WDR97	340390	WD repeat domain 97 [Source:HGNC Symbol;Acc:HGNC:26959]	0.00301562	1.49497	0.704003	0.301914	0.516484	1.77799	0.259884	0.258671	0.220011	0.097604
ENSG00000234693.1	RIPOR3-AS1	100506175	RIPOR3 antisense RNA 1 [Source:HGNC Symbol;Acc:HGNC:40760]	0.0436437	1.49292	0.756108	0.519052	0.605677	0.36309	0.294415	0.112878	0.214364	0.09669
ENSG00000261308.4	FIGNL2	401720	fidgetin like 2 [Source:HGNC Symbol;Acc:HGNC:13287]	0.0386593	1.49034	0.021963	0.042094	0.071512	0.056652	0.005188	0.01334	0.013729	0.025579
ENSG00000241307.1			ribosomal protein L7a (RPL7A) pseudogene	0.0186035	1.48667	0.786934	0.934989	0.594399	0.757262	0.549669	0.122293	0.290381	0.161879
ENSG00000254561.4			novel transcript, antisense to PVRL1	0.000180734	1.48109	0.635733	0.618385	0.363805	0.412688	0.258728	0.093897	0.064091	0.149418
ENSG00000146205.14	ANO7	50636	anoctamin 7 [Source:HGNC Symbol;Acc:HGNC:31677]	0.0431509	1.47261	0.681929	0.408354	1.00685	0.713973	0.075792	0.369856	0.32156	0.255907
ENSG00000260493.1		102723322	novel transcript, antisense to E2F5	0.00842058	1.46823	0.496962	0.654812	0.501519	0.689151	0.219869	0.096704	0.230122	0.23514
ENSG00000286431.1			novel transcript	0.0206593	1.46395	0.231098	0.206141	0.06922	0.183509	0.071055	0.029619	0.009006	0.158415
ENSG00000214264.4	KCTD9P4		potassium channel tetramerization domain containing 9 pseudogene 4 [Source:HGNC Symbol;Acc:HGNC:49913]	0.00267555	1.45689	1.02776	1.84846	0.992911	1.34068	0.547997	0.714498	0.159974	0.258601
ENSG00000287331.1			novel transcript	0.0386593	1.44943	0.233062	0.342202	0.347333	0.483393	0.021306	0.076665	0.161404	0.262002
ENSG00000279518.1			TEC	0.00329573	1.44774	0.797401	0.647449	0.507486	0.664182	0.241287	0.150684	0.123675	0.348523
ENSG00000232940.6	HCG25	414765	HLA complex group 25 [Source:HGNC Symbol;Acc:HGNC:20196]	0.0266079	1.44228	0.285633	0.579713	0.261447	0.465577	0.083501	0.091955	0.080819	0.252894
ENSG00000150175.13	FRMPD2B		FERM and PDZ domain containing 2B, pseudogene [Source:HGNC Symbol;Acc:HGNC:16843]	0.0281499	1.43086	12.2619	19.642	7.79418	7.53496	2.63277	2.05774	5.5624	4.13366
ENSG00000232310.8			novel transcript	0.0282128	1.42589	0.250074	0.443175	0.247901	0.1857	0.052048	0.094443	0.181237	0.100898
ENSG00000277715.1			novel transcript, antisense to CKAP4	0.0190936	1.42382	0.182859	0.215289	0.101443	0.256954	0.018561	0.060021	0.089816	0.109275
ENSG00000176040.13	TMPRSS7	344805	transmembrane serine protease 7 [Source:HGNC Symbol;Acc:HGNC:30846]	0.0369173	1.41028	0.590726	0.670799	0.401816	1.43458	0.189252	0.27014	0.113572	0.376508
ENSG00000277310.1			novel transcript, sense intronic to CCDC11	0.00605855	1.3994	0.878332	1.06478	0.63936	1.28408	0.347843	0.064578	0.332607	0.504286
ENSG00000177721.5	ANXA2R	389289	annexin A2 receptor [Source:HGNC Symbol;Acc:HGNC:33463]	0.000204751	1.39108	1.15261	1.71127	1.33062	1.57581	0.377423	0.627941	0.472137	0.466453
ENSG00000267296.2	CEBPA-DT	80054	CEBPA divergent transcript [Source:HGNC Symbol;Acc:HGNC:25710]	0.0295082	1.38445	0.125524	0.2985	0.18004	0.552836	0.022952	0.078302	0.175296	0.166834
ENSG00000143603.19	KCNN3	3782	potassium calcium-activated channel subfamily N member 3 [Source:HGNC Symbol;Acc:HGNC:6292]	0.00617223	1.38157	1.30023	1.53034	1.25421	0.967311	0.382681	0.310533	0.673821	0.255945
ENSG00000267283.1			novel transcript, antisense to BTBD2	0.0193832	1.37896	0.72317	1.21406	0.841271	1.22209	0.919338	0.04846	0.262589	0.538667
ENSG00000285016.1			novel transcript	0.0494409	1.37578	0.370192	0.600727	0.401997	0.435233	0.06914	0.132228	0.149224	0.231739
ENSG00000272795.1	GAR1-DT		GAR1 divergent transcript [Source:HGNC Symbol;Acc:HGNC:55191]	0.0343042	1.37279	2.5293	1.79998	1.03296	2.12088	0.627827	0.21576	0.881809	0.794942
ENSG00000246394.7	ZNF84-DT	101928597	ZNF84 divergent transcript [Source:HGNC Symbol;Acc:HGNC:53355]	0.0427385	1.36808	0.403603	0.575741	0.2824	1.11223	0.13123	0.300147	0.129678	0.196828
ENSG00000231590.2			preferentially expressed antigen in melanoma (PRAME) pseudogene	0.0266122	1.35179	1.22267	1.28393	0.55589	1.23061	0.156207	0.300918	0.324111	0.595355
ENSG00000166924.9	NYAP1	222950	neuronal tyrosine phosphorylated phosphoinositide-3-kinase adaptor 1 [Source:HGNC Symbol;Acc:HGNC:22009]	0.00855647	1.34499	0.184822	0.275378	0.395866	0.367646	0.11399	0.060049	0.071934	0.082811
ENSG00000250067.12	YJEFN3	374887	YjeF N-terminal domain containing 3 [Source:HGNC Symbol;Acc:HGNC:24785]	0.0138179	1.34444	0.48074	1.01652	0.841035	0.934675	0.314162	0.437411	0.247717	0.189752
ENSG00000284471.1		100132874	TEC	0.0189264	1.34383	0.278328	0.157221	0.10558	0.226989	0.059534	0.026774	0.18617	0.036247
ENSG00000244257.5	PKD1P1		polycystin 1, transient receptor potential channel interacting pseudogene 1 [Source:HGNC Symbol;Acc:HGNC:30065]	0.0194949	1.33385	1.15358	1.46108	2.29594	2.6838	1.64888	0.075449	1.8954	0.352499
ENSG00000260682.3	RN7SKP176		RN7SK pseudogene 176 [Source:HGNC Symbol;Acc:HGNC:45900]	0.00823093	1.32624	6.50044	5.63916	8.13375	5.98226	3.4977	1.93672	0.702604	1.64124
ENSG00000253958.2	CLDN23	137075	claudin 23 [Source:HGNC Symbol;Acc:HGNC:17591]	0.00267555	1.31538	5.20114	6.31231	8.79744	5.16997	1.12587	1.05079	3.65813	3.86459
ENSG00000214389.2	RPS3AP26		RPS3A pseudogene 26 [Source:HGNC Symbol;Acc:HGNC:36513]	0.0334175	1.31005	1.29265	1.36536	1.29004	1.16804	0.580454	0.194067	0.536707	0.564958
ENSG00000135773.13	CAPN9	10753	calpain 9 [Source:HGNC Symbol;Acc:HGNC:1486]	0.000555949	1.30209	7.48262	8.12684	4.60535	9.84073	1.50765	5.78547	1.96853	2.34878
ENSG00000227533.6	SLC2A1-AS1	440584	SLC2A1 antisense RNA 1 [Source:HGNC Symbol;Acc:HGNC:44187]	0.00845407	1.29368	0.465543	0.485953	0.704638	0.709644	0.156027	0.452361	0.243227	0.132979
ENSG00000287848.1			novel transcript, antisense to AKR1C4	0.00973059	1.29057	1.00466	1.08284	0.565495	1.22138	0.505292	0.364884	0.286023	0.238544
ENSG00000229900.1	HSPD1P21		heat shock protein family D (Hsp60) member 1 pseudogene 21 [Source:HGNC Symbol;Acc:HGNC:38592]	0.00300182	1.2898	22.5349	16.6598	16.3896	28.8247	7.18234	4.19533	3.74101	8.99328
ENSG00000267838.2			novel transcript	0.0148017	1.2885	1.66437	1.99173	0.843254	1.39868	0.438896	0.435247	0.338595	0.805341
ENSG00000279311.1			TEC	0.0394608	1.2884	0.319859	0.394068	0.15076	0.370404	0.114965	0.113346	0.096971	0.105444
ENSG00000273179.1			novel transcript, antisense to SPON2	0.0444122	1.28706	1.26577	0.864615	0.614563	0.762074	0.674605	0.061981	0.148137	0.321192
ENSG00000264954.2	PRR29-AS1	400612	PRR29 antisense RNA 1 [Source:HGNC Symbol;Acc:HGNC:51822]	0.00326648	1.28563	0.876569	0.401985	0.738959	1.18114	0.503751	0.120556	0.137802	0.155941
ENSG00000255495.1			novel transcript	0.000855587	1.28078	0.909291	1.32756	1.43903	1.10339	0.403475	0.310115	0.372609	0.314051
ENSG00000267395.5	DM1-AS	109729182	DM1 locus antisense RNA [Source:HGNC Symbol;Acc:HGNC:53125]	0.038948	1.27257	0.651472	0.894916	0.603086	1.22858	0.40591	0.423846	0.382909	0.185683
ENSG00000240033.1			novel transcript	0.0413259	1.27127	1.56296	0.991137	0.397396	1.11303	0.491054	0.464076	0.185195	0.183461
ENSG00000233483.3	EFCAB15P		EF-hand calcium binding domain 15, pseudogene [Source:HGNC Symbol;Acc:HGNC:55140]	0.0416559	1.26278	3.00568	2.65237	4.14636	3.1809	1.78788	0.964628	1.59484	0.336129
ENSG00000243696.5			novel MUSTN1-ITIH4 readthrough	0.0164511	1.26137	0.902301	1.27968	0.840269	0.717623	0.355931	0.234632	0.597806	0.158607
ENSG00000159899.15	NPR2	4882	natriuretic peptide receptor 2 [Source:HGNC Symbol;Acc:HGNC:7944]	0.0426414	1.25111	1.63661	0.946822	0.968794	0.782505	0.141286	0.887417	0.665279	0.734563
ENSG00000185633.10	NDUFA4L2	56901	NDUFA4 mitochondrial complex associated like 2 [Source:HGNC Symbol;Acc:HGNC:29836]	0.0291758	1.25082	0.580843	3.72383	0.775887	0.274087	0.856323	0.069474	0.068894	0.244157
ENSG00000242600.8	MBL1P	8512	mannose binding lectin 1, pseudogene [Source:HGNC Symbol;Acc:HGNC:6921]	0.029339	1.24142	0.67237	1.03223	0.503883	0.33852	0.381796	0.113239	0.110387	0.210759
ENSG00000263429.3	TMEM238L	100289255	transmembrane protein 238 like [Source:HGNC Symbol;Acc:HGNC:44356]	0.00580826	1.23768	1.05326	1.74907	1.30774	2.49089	0.325992	0.662445	1.53437	0.409402
ENSG00000213937.4	CLDN9	9080	claudin 9 [Source:HGNC Symbol;Acc:HGNC:2051]	0.0171501	1.23663	1.31367	1.5508	1.18373	1.13277	0.791739	0.070406	0.489241	1.14111
ENSG00000261787.2	TCF24	100129654	transcription factor 24 [Source:HGNC Symbol;Acc:HGNC:32275]	0.0493193	1.23594	0.304956	0.49616	0.21557	0.565466	0.110321	0.19798	0.216377	0.090007
ENSG00000239831.1	RNF7P1		ring finger protein 7 pseudogene 1 [Source:HGNC Symbol;Acc:HGNC:43425]	0.00144324	1.23285	14.5736	21.7679	7.19909	10.1734	7.03869	2.94291	3.17834	3.40012
ENSG00000235618.8	FAM21EP	100421577	family with sequence similarity 21 member E, pseudogene [Source:HGNC Symbol;Acc:HGNC:45010]	0.0308858	1.22946	0.974587	0.79439	0.818272	0.510019	0.365621	0.252387	0.230466	0.144032
ENSG00000248863.2			glucose-fructose oxidoreductase domain containing 2 (GFOD2) pseudogene	0.0438467	1.22739	0.786259	0.776691	0.367005	0.674105	0.31414	0.143883	0.300907	0.234917
ENSG00000232479.2	KRT8P52		keratin 8 pseudogene 52 [Source:HGNC Symbol;Acc:HGNC:54654]	0.0379056	1.22501	0.543289	0.99938	0.31288	0.194267	0.111674	0.110242	0.107491	0.293351
ENSG00000187187.14	ZNF546	339327	zinc finger protein 546 [Source:HGNC Symbol;Acc:HGNC:28671]	0.0183684	1.22456	1.01692	1.60985	1.7267	1.40085	0.795275	0.256744	0.583631	0.665415
ENSG00000279737.1			TEC	0.0317026	1.21564	6.24598	5.45411	3.22569	3.91805	1.38122	0.984991	1.61026	1.5836
ENSG00000187266.14	EPOR	2057	erythropoietin receptor [Source:HGNC Symbol;Acc:HGNC:3416]	0.00357708	1.21145	0.809318	1.28173	0.932978	1.18615	0.204182	0.422759	0.403436	0.435218
ENSG00000264006.8	AKR1C8P	340811	aldo-keto reductase family 1 member C8, pseudogene [Source:HGNC Symbol;Acc:HGNC:23469]	0.00723092	1.21	0.87371	0.738305	0.501705	1.27589	0.296895	0.173978	0.418931	0.346715
ENSG00000279302.3			TEC	0.0145699	1.20837	0.338582	0.469961	0.29644	0.430573	0.269466	0.048603	0.106738	0.183713
ENSG00000215571.5	GRK6P1		G protein-coupled receptor kinase 6 pseudogene 1 [Source:HGNC Symbol;Acc:HGNC:4547]	0.00985116	1.2041	0.377965	0.747173	0.333437	0.416323	0.272753	0.091555	0.059625	0.17331
ENSG00000276255.2	LINC02809	100506571	long intergenic non-protein coding RNA 2809 [Source:HGNC Symbol;Acc:HGNC:54341]	0.0194949	1.20049	0.24536	0.250157	0.235077	0.335395	0.091816	0.067879	0.117731	0.092407
ENSG00000224950.2			novel transcript	0.0133387	1.1911	0.384716	0.604669	0.309436	0.421079	0.187107	0.150296	0.127088	0.131929
ENSG00000270106.6	TSNAX-DISC1		TSNAX-DISC1 readthrough (NMD candidate) [Source:HGNC Symbol;Acc:HGNC:49177]	0.017789	1.18691	0.48098	0.474635	0.242247	0.317048	0.245833	0.084613	0.193307	0.063536
ENSG00000243819.4	RN7SL832P		RNA, 7SL, cytoplasmic 832, pseudogene [Source:HGNC Symbol;Acc:HGNC:46848]	0.0179013	1.1774	0.667102	0.451176	0.23845	0.844263	0.129929	0.106414	0.297296	0.255394
ENSG00000233585.2			acetyl-Coenzyme A acyltransferase 2 (mitochondrial 3-oxoacyl-Coenzyme A thiolase) (ACAA2) pseudogene	0.047748	1.17475	1.03668	0.619267	0.539227	0.509112	0.33184	0.232459	0.140623	0.240006
ENSG00000260266.1	PPIAP46	729739	peptidylprolyl isomerase A pseudogene 46 [Source:HGNC Symbol;Acc:HGNC:53670]	0.02727	1.17435	2.4525	2.8087	1.48716	2.19715	0.829198	0.916599	0.575104	0.723628
ENSG00000279861.1			TEC	0.0186615	1.16884	0.381311	0.46446	0.258584	0.507823	0.171321	0.163305	0.077412	0.159641
ENSG00000213244.3	H3P4		H3 histone pseudogene 4 [Source:HGNC Symbol;Acc:HGNC:43797]	0.0317026	1.16462	0.56921	0.947299	0.503822	0.91899	0.202333	0.131867	0.57244	0.482017
ENSG00000280392.1			novel transcript	0.0109025	1.16123	1.78729	6.5047	1.74195	2.17498	1.83035	0.689167	0.468446	1.02351
ENSG00000147174.12	GCNA	93953	germ cell nuclear acidic peptidase [Source:HGNC Symbol;Acc:HGNC:15805]	0.010206	1.16067	0.261939	0.276074	0.14802	0.231546	0.073548	0.190468	0.071749	0.091238
ENSG00000286488.1			novel transcript, antisense to STARD5	0.00701664	1.15716	1.18432	1.4787	0.731947	1.00775	0.586243	0.156553	0.300889	0.628251
ENSG00000188820.13	CALHM6	441168	calcium homeostasis modulator family member 6 [Source:HGNC Symbol;Acc:HGNC:33391]	0.0273404	1.13862	1.16495	1.00345	1.3765	1.04715	0.422266	0.767103	0.321544	0.303135
ENSG00000186326.4	RGS9BP	388531	regulator of G protein signaling 9 binding protein [Source:HGNC Symbol;Acc:HGNC:30304]	0.0427701	1.13806	0.109913	0.112484	0.11126	0.239744	0.041504	0.078681	0.031893	0.044939
ENSG00000224358.1	TMCO1-AS1		TMCO1 antisense RNA 1 [Source:HGNC Symbol;Acc:HGNC:54046]	0.0332584	1.13443	0.516464	0.643339	0.346853	0.77884	0.322788	0.131355	0.065315	0.289281
ENSG00000006016.12	CRLF1	9244	cytokine receptor like factor 1 [Source:HGNC Symbol;Acc:HGNC:2364]	0.0184715	1.12871	2.81441	2.63759	2.94235	4.12238	0.771693	0.60433	1.98482	2.39623
ENSG00000232400.1	RAD17P1		RAD17 pseudogene 1 [Source:HGNC Symbol;Acc:HGNC:9808]	0.0328183	1.12615	1.18282	1.68433	0.601499	0.668778	0.70852	0.135218	0.454577	0.250316
ENSG00000285210.1	LINC02795		long intergenic non-protein coding RNA 2795 [Source:HGNC Symbol;Acc:HGNC:54319]	0.00878078	1.12562	2.76302	2.78337	0.957741	1.90373	1.26777	0.767121	0.254748	0.658889
ENSG00000285667.1			novel transcript	0.00905802	1.12107	0.793408	0.789686	0.644978	0.846529	0.309601	0.188375	0.288231	0.324672
ENSG00000259577.2	CERNA1		competing endogenous lncRNA 1 for miR-4707-5p and miR-4767 [Source:HGNC Symbol;Acc:HGNC:52664]	0.0396588	1.12012	0.569386	0.956461	0.84298	1.316	0.659525	0.132275	0.184515	0.346028
ENSG00000203327.2			novel transcript	0.0209767	1.11093	2.67013	3.1733	1.16	2.26365	1.40618	0.604128	0.901717	0.637319
ENSG00000271270.7	TMCC1-DT	100507032	TMCC1 divergent transcript [Source:HGNC Symbol;Acc:HGNC:49060]	0.0413259	1.10823	0.286138	0.467155	0.428496	0.739592	0.171118	0.08704	0.154679	0.356878
ENSG00000205861.13	PCOTH	542767	Pro-X-Gly collagen triple helix like repeat containing [Source:HGNC Symbol;Acc:HGNC:39839]	0.0370998	1.10174	2.62259	1.9044	8.53321	4.65083	0.355731	2.29086	1.95198	1.93474
ENSG00000260260.1	SNHG19	100507303	small nucleolar RNA host gene 19 [Source:HGNC Symbol;Acc:HGNC:49574]	0.00683206	1.09218	62.1494	50.9499	52.3277	35.9387	13.0719	17.0678	13.9679	38.7282
ENSG00000280265.1			novel transcript	0.032142	1.09091	2.41491	3.60695	1.15238	2.42486	1.81196	0.32853	0.73443	0.872591
ENSG00000176956.13	LY6H	4062	lymphocyte antigen 6 family member H [Source:HGNC Symbol;Acc:HGNC:6728]	0.0490322	1.09031	3.70126	3.17143	3.27103	4.33699	1.80738	1.16014	1.37159	1.30794
ENSG00000225342.2	LRRK2-DT		LRRK2 divergent transcript [Source:HGNC Symbol;Acc:HGNC:40848]	0.031691	1.09026	0.38523	0.565377	0.754168	0.679841	0.129881	0.379383	0.254472	0.185868
ENSG00000276846.1			novel transcript, antisense to HKR1	0.0292824	1.08846	2.6444	2.38835	1.78485	4.07305	1.34569	0.642031	0.695369	1.31364
ENSG00000269938.1			novel transcript, sense intronic to CCDC92	0.0489974	1.0873	1.76551	2.70647	0.964722	1.38445	0.517247	0.339051	0.794584	1.18309
ENSG00000253223.1			PRP3 pre-mRNA processing factor 3 homolog (S. cerevisiae) (PRPF3) pseudogene	0.00358168	1.08141	2.0683	2.8781	1.13763	1.85497	1.22919	0.447019	0.649071	0.653768
ENSG00000247121.7			novel transcript, antisense to LNPEP and ERAP2	0.0406325	1.08125	2.2551	1.36998	0.689581	1.71631	0.549096	0.49828	0.235393	1.18284
ENSG00000279789.1			novel transcript, sense intronic to KCTD13	0.0237474	1.07934	0.566083	0.612325	0.548648	0.646659	0.16503	0.276166	0.304139	0.249135
ENSG00000187688.15	TRPV2	51393	transient receptor potential cation channel subfamily V member 2 [Source:HGNC Symbol;Acc:HGNC:18082]	0.0465634	1.07302	0.286866	0.244047	0.241021	0.552809	0.228799	0.137483	0.101068	0.066983
ENSG00000259925.1			novel transcript	0.01473	1.07145	5.11941	5.20486	2.88545	3.69351	2.80051	1.4542	0.818564	1.59897
ENSG00000263412.1	NFE2L1-DT	116435298	NFE2L1 divergent transcript [Source:HGNC Symbol;Acc:HGNC:54812]	0.00649883	1.07071	0.436279	0.405632	0.368483	0.601139	0.18467	0.12209	0.159064	0.245233
ENSG00000245317.2		100996419	novel transcript	0.00435984	1.06704	2.08096	1.77794	3.16272	2.96052	0.932861	1.06577	0.926256	0.693272
ENSG00000239455.1			protein tyrosine phosphatase, non-receptor type 11 (PTPN11) pseudogene	0.0307821	1.05717	0.468788	0.647005	0.248405	0.36819	0.233873	0.080499	0.148428	0.170984
ENSG00000288093.1			novel transcript	0.0309175	1.05566	0.407582	0.329464	0.425297	0.506174	0.137697	0.12034	0.178855	0.173214
ENSG00000282988.2			novel protein	0.0283747	1.03944	13.5835	11.2227	9.70121	21.8529	3.25683	3.63162	10.2848	8.84879
ENSG00000204323.5	SMIM5	643008	small integral membrane protein 5 [Source:HGNC Symbol;Acc:HGNC:40030]	0.00807972	1.03257	4.38555	5.01254	4.02529	6.29773	1.76934	1.56982	2.49416	1.89678
ENSG00000254531.1		90024	uncharacterized LOC90024 [Source:NCBI gene (formerly Entrezgene);Acc:90024]	0.0346355	1.02686	1.98438	1.39392	1.74711	2.65888	0.641137	0.585301	0.828983	1.15378
ENSG00000189298.14	ZKSCAN3	80317	zinc finger with KRAB and SCAN domains 3 [Source:HGNC Symbol;Acc:HGNC:13853]	0.0263567	1.0115	1.70299	1.2755	1.27402	1.24094	0.532825	0.389199	0.543391	1.06945
ENSG00000166535.20	A2ML1	144568	alpha-2-macroglobulin like 1 [Source:HGNC Symbol;Acc:HGNC:23336]	0.0283747	1.00663	0.449441	0.251494	0.436919	0.495887	0.042344	0.126616	0.604729	0.234832
ENSG00000267940.1			novel transcript	0.0408389	1.0005	1.12575	1.15758	0.614815	0.730698	0.280472	0.268772	0.258765	0.662909
ENSG00000023839.12	ABCC2	1244	ATP binding cassette subfamily C member 2 [Source:HGNC Symbol;Acc:HGNC:53]	0.0335055	0.999532	1.19444	0.743832	0.937253	1.70325	0.621695	0.691462	0.3479	0.316111
ENSG00000256079.1	FAM133GP		family with sequence similarity 133 member G, pseudogene [Source:HGNC Symbol;Acc:HGNC:54731]	0.0494409	0.998732	2.21909	2.49944	1.4077	1.7454	0.897341	0.815432	0.462951	1.0844
ENSG00000272752.6	STAG3L5P-PVRIG2P-PILRB	101752399	STAG3L5P-PVRIG2P-PILRB readthrough [Source:HGNC Symbol;Acc:HGNC:48898]	0.00254298	0.998234	10.4787	16.7222	8.72069	13.2997	4.094	3.04541	4.8605	9.26464
ENSG00000261659.2			novel transcript, antisense to FBXL16	0.0048506	0.991567	1.06019	1.20166	0.702651	1.30592	0.533483	0.330617	0.30053	0.53599
ENSG00000204390.10	HSPA1L	3305	heat shock protein family A (Hsp70) member 1 like [Source:HGNC Symbol;Acc:HGNC:5234]	0.0397429	0.991045	0.889095	0.895103	0.706208	1.62075	0.389802	0.311498	0.408017	0.608142
ENSG00000178631.7	ACTG1P1		actin gamma 1 pseudogene 1 [Source:HGNC Symbol;Acc:HGNC:146]	0.0308858	0.982635	2.55354	3.29488	1.50028	2.4533	1.35619	0.79721	0.791375	0.771921
ENSG00000111671.10	SPSB2	84727	splA/ryanodine receptor domain and SOCS box containing 2 [Source:HGNC Symbol;Acc:HGNC:29522]	0.0253867	0.982246	4.70119	5.56967	4.82602	4.25047	1.54369	2.09434	2.42216	1.66984
ENSG00000111671.10	SPSB2	105369632	splA/ryanodine receptor domain and SOCS box containing 2 [Source:HGNC Symbol;Acc:HGNC:29522]	0.0253867	0.982246	4.70119	5.56967	4.82602	4.25047	1.54369	2.09434	2.42216	1.66984
ENSG00000244115.1	DNAJC25-GNG10	552891	DNAJC25-GNG10 readthrough [Source:HGNC Symbol;Acc:HGNC:37501]	0.0155702	0.980329	1.41986	1.33369	1.94851	1.57784	0.246476	0.561061	1.38503	1.01885
ENSG00000236017.8	ASMTL-AS1		ASMTL antisense RNA 1 [Source:HGNC Symbol;Acc:HGNC:25811]	0.0315918	0.979905	2.54959	3.19085	1.60222	2.17053	1.08034	0.580341	0.717106	1.43548
ENSG00000232862.5			implantation-associated protein (DKFZp564K142) pseudogene	0.039809	0.979628	2.75479	2.84754	2.25703	4.37469	1.70981	0.862121	0.96104	1.43106
ENSG00000285081.1			Novel transcript, sense intronic to CPVL	0.0325417	0.974712	0.838362	0.843441	0.497248	1.01441	0.381434	0.150902	0.322863	0.524471
ENSG00000260092.1			TMEM231-CHST5 readthrough protein	0.0308512	0.965176	0.665655	1.38296	0.617941	0.554549	0.271979	0.234042	0.244272	0.40102
ENSG00000261485.1	PAN3-AS1		PAN3 antisense RNA 1 [Source:HGNC Symbol;Acc:HGNC:39932]	0.0165382	0.963649	1.69867	1.4421	1.06479	1.47541	0.656535	0.632254	0.469423	0.65215
ENSG00000239213.6	NCK1-DT		NCK1 divergent transcript [Source:HGNC Symbol;Acc:HGNC:49645]	0.0180939	0.962006	2.30217	2.65215	2.1591	2.16408	0.92975	1.30055	0.891979	0.83681
ENSG00000251595.7	ABCA11P	79963	ATP binding cassette subfamily A member 11, pseudogene [Source:HGNC Symbol;Acc:HGNC:31]	0.0408389	0.941895	3.58166	3.08493	2.07195	2.85702	1.04576	1.24918	1.34357	1.36682
ENSG00000251576.1	LINC01267	101927565	long intergenic non-protein coding RNA 1267 [Source:HGNC Symbol;Acc:HGNC:50320]	0.0122873	0.938982	2.44345	3.15327	2.13297	2.58137	1.17056	0.724754	0.963503	1.58089
ENSG00000277350.2			novel transcript	0.0290406	0.938227	4.69984	2.8941	4.90924	3.40349	1.12634	2.00021	1.77142	1.64115
ENSG00000181404.17	WASHC1	100287171	WASH complex subunit 1 [Source:HGNC Symbol;Acc:HGNC:24361]	0.0334175	0.926561	2.20771	3.64845	1.76334	3.42039	1.34297	1.85286	1.0446	0.765426
ENSG00000169402.15	RSPH10B2	728194	radial spoke head 10 homolog B2 [Source:HGNC Symbol;Acc:HGNC:34385]	0.0341129	0.910363	21.5918	15.1875	26.2001	30.5037	11.0589	6.81213	6.34418	11.5298
ENSG00000169715.15	MT1E	4493	metallothionein 1E [Source:HGNC Symbol;Acc:HGNC:7397]	0.00574564	0.901532	55.0935	57.1916	81.3588	61.3319	22.8682	17.8804	30.8079	53.7497
ENSG00000235703.6	LINC00894		long intergenic non-protein coding RNA 894 [Source:HGNC Symbol;Acc:HGNC:48579]	0.00465926	0.898173	9.62831	10.1187	6.65567	8.63431	4.72023	2.47511	3.94576	4.81029
ENSG00000243176.6			novel transcript	0.0404102	0.897614	0.812456	0.854652	0.663655	1.06342	0.381669	0.457172	0.32093	0.310818
ENSG00000280195.1			novel transcript, antisense to RPL10	0.0406325	0.896224	0.607971	0.566704	0.479706	0.684344	0.305164	0.225658	0.315236	0.264238
ENSG00000176293.20	ZNF135	7694	zinc finger protein 135 [Source:HGNC Symbol;Acc:HGNC:12919]	0.0169611	0.889359	2.09084	2.3893	1.34556	1.84641	0.843035	0.682232	0.605373	1.61724
ENSG00000180071.20	ANKRD18A	253650	ankyrin repeat domain 18A [Source:HGNC Symbol;Acc:HGNC:23643]	0.0184582	0.889147	11.1782	12.5305	11.7394	8.44294	4.03388	4.93012	4.69801	3.89394
ENSG00000135097.7	MSI1	4440	musashi RNA binding protein 1 [Source:HGNC Symbol;Acc:HGNC:7330]	0.033834	0.886914	1.00257	1.49897	0.869579	0.520953	0.708893	0.268118	0.181445	0.85269
ENSG00000280187.1			TEC	0.0408389	0.886794	1.24164	1.37041	1.34163	1.90867	0.651589	0.528372	0.531503	0.740238
ENSG00000185567.7	AHNAK2	113146	AHNAK nucleoprotein 2 [Source:HGNC Symbol;Acc:HGNC:20125]	0.0493193	0.881267	6.42676	19.2857	12.8508	10.3483	4.14318	3.617	5.45862	4.23517
ENSG00000174007.9	CEP19	84984	centrosomal protein 19 [Source:HGNC Symbol;Acc:HGNC:28209]	0.0213684	0.880822	2.73171	2.73102	2.98243	4.14999	1.52797	1.26758	1.18094	1.307
ENSG00000205085.13	FAM71F2	346653	family with sequence similarity 71 member F2 [Source:HGNC Symbol;Acc:HGNC:27998]	0.0411893	0.87741	0.511456	0.956358	0.543114	0.417967	0.166072	0.284407	0.290886	0.325352
ENSG00000165752.17	STK32C	282974	serine/threonine kinase 32C [Source:HGNC Symbol;Acc:HGNC:21332]	0.0386593	0.870094	2.49001	2.94598	4.00383	4.40142	1.84066	0.907996	1.32316	1.32589
ENSG00000104432.14	IL7	3574	interleukin 7 [Source:HGNC Symbol;Acc:HGNC:6023]	0.0422426	0.816699	3.01676	2.67596	2.66757	3.11707	1.0903	1.52876	1.31828	1.151
ENSG00000124208.16	PEDS1-UBE2V1	387522	PEDS1-UBE2V1 readthrough [Source:HGNC Symbol;Acc:HGNC:33521]	0.00034554	0.225184	0.100428	0	0	0.045218	0	0.143662	0.076477	0.015474
ENSG00000185650.10	ZFP36L1	677	ZFP36 ring finger protein like 1 [Source:HGNC Symbol;Acc:HGNC:1107]	0.0442008	-0.708077	43.4089	41.4376	45.2161	57.6988	47.078	77.9283	68.7944	69.1337
ENSG00000127824.15	TUBA4A	7277	tubulin alpha 4a [Source:HGNC Symbol;Acc:HGNC:12407]	0.0370313	-0.742461	3.88201	5.63902	5.14227	4.19989	3.05127	8.97394	9.25266	7.49794
ENSG00000197157.11	SND1	27044	staphylococcal nuclease and tudor domain containing 1 [Source:HGNC Symbol;Acc:HGNC:30646]	0.0428619	-0.743509	13.2651	19.3284	14.9398	13.7628	17.9343	18.4262	27.7575	24.6998
ENSG00000108262.16	GIT1	28964	GIT ArfGAP 1 [Source:HGNC Symbol;Acc:HGNC:4272]	0.03421	-0.744413	5.10049	7.33013	5.57565	6.57369	6.97113	11.3254	9.74961	6.73489
ENSG00000115942.9	ORC2	4999	origin recognition complex subunit 2 [Source:HGNC Symbol;Acc:HGNC:8488]	0.0466023	-0.748524	4.31103	6.98961	4.97533	4.45448	6.18983	6.25433	9.84657	7.42919
ENSG00000107263.19	RAPGEF1	2889	Rap guanine nucleotide exchange factor 1 [Source:HGNC Symbol;Acc:HGNC:4568]	0.0296447	-0.754311	5.41115	6.47083	4.76565	5.33677	7.19065	7.37316	7.96503	7.07835
ENSG00000130699.19	TAF4	6874	TATA-box binding protein associated factor 4 [Source:HGNC Symbol;Acc:HGNC:11537]	0.042827	-0.774775	2.85118	2.67	2.06245	2.61953	3.43641	3.3104	3.24429	3.90829
ENSG00000169180.12	XPO6	23214	exportin 6 [Source:HGNC Symbol;Acc:HGNC:19733]	0.0412735	-0.785512	12.5016	14.7472	11.5743	14.3762	15.2429	24.1838	22.3748	17.3065
ENSG00000161921.17	CXCL16	58191	C-X-C motif chemokine ligand 16 [Source:HGNC Symbol;Acc:HGNC:16642]	0.046206	-0.786243	10.2632	10.3589	10.2947	13.1296	12.1221	14.2314	22.8311	14.865
ENSG00000099995.19	SF3A1	10291	splicing factor 3a subunit 1 [Source:HGNC Symbol;Acc:HGNC:10765]	0.0240361	-0.796581	23.175	22.8768	22.018	25.7547	30.9302	33.7181	36.586	35.0608
ENSG00000141385.11	AFG3L2	10939	AFG3 like matrix AAA peptidase subunit 2 [Source:HGNC Symbol;Acc:HGNC:315]	0.0370313	-0.802833	7.04111	8.19891	7.79039	6.25081	8.67479	6.92215	16.8095	11.4074
ENSG00000110321.19	EIF4G2	1982	eukaryotic translation initiation factor 4 gamma 2 [Source:HGNC Symbol;Acc:HGNC:3297]	0.0200344	-0.810508	116.62	113.277	99.1175	109.136	170.674	144.269	189.647	171.166
ENSG00000205476.9	CCDC85C	317762	coiled-coil domain containing 85C [Source:HGNC Symbol;Acc:HGNC:35459]	0.0252964	-0.811972	3.51933	3.83179	2.68107	3.00704	4.22935	4.25347	5.70797	4.66624
ENSG00000111725.11	PRKAB1	5564	protein kinase AMP-activated non-catalytic subunit beta 1 [Source:HGNC Symbol;Acc:HGNC:9378]	0.0190313	-0.826352	10.8875	10.8797	9.31465	11.5855	13.2819	22.0512	17.1356	13.7393
ENSG00000275832.5	ARHGAP23	57636	Rho GTPase activating protein 23 [Source:HGNC Symbol;Acc:HGNC:29293]	0.020526	-0.840789	5.26827	6.90227	6.03064	7.44511	7.76567	9.36295	14.5778	8.17872
ENSG00000122966.17	CIT	11113	citron rho-interacting serine/threonine kinase [Source:HGNC Symbol;Acc:HGNC:1985]	0.0421282	-0.845775	4.60149	6.7906	5.43611	3.12682	7.72499	6.46957	10.6928	5.4469
ENSG00000161960.16	EIF4A1	1973	eukaryotic translation initiation factor 4A1 [Source:HGNC Symbol;Acc:HGNC:3282]	0.03116	-0.852741	112.574	91.1144	91.4464	105.079	188.014	138.123	151.608	159.091
ENSG00000141441.16	GAREM1	64762	GRB2 associated regulator of MAPK1 subtype 1 [Source:HGNC Symbol;Acc:HGNC:26136]	0.0161176	-0.870972	2.77997	3.98839	3.16093	2.30226	5.10046	4.40756	4.57864	4.4014
ENSG00000164292.13	RHOBTB3	22836	Rho related BTB domain containing 3 [Source:HGNC Symbol;Acc:HGNC:18757]	0.0220518	-0.873473	3.33119	6.07156	3.95127	4.5762	4.91887	8.52508	11.8456	5.51612
ENSG00000129226.14	CD68	968	CD68 molecule [Source:HGNC Symbol;Acc:HGNC:1693]	0.0240361	-0.877068	2.03374	2.42274	3.66543	3.98203	3.69412	4.52985	7.00444	2.42803
ENSG00000186716.21	BCR	613	BCR activator of RhoGEF and GTPase [Source:HGNC Symbol;Acc:HGNC:1014]	0.023742	-0.881925	9.19523	11.033	9.95018	11.6225	14.5543	14.3342	19.6101	15.8611
ENSG00000160691.19	SHC1	6464	SHC adaptor protein 1 [Source:HGNC Symbol;Acc:HGNC:10840]	0.0148017	-0.88634	8.55605	9.4858	8.14738	6.67731	10.0819	17.5885	11.857	13.3421
ENSG00000212443.1	SNORA53	677832	small nucleolar RNA, H/ACA box 53 [Source:HGNC Symbol;Acc:HGNC:32646]	0.0252231	-0.887136	892.215	797.291	666.678	711.311	1310.93	1418.08	1537.75	1412.18
ENSG00000158457.6	TSPAN33	340348	tetraspanin 33 [Source:HGNC Symbol;Acc:HGNC:28743]	0.0232309	-0.89286	0.789845	0.817855	0.772612	1.18559	1.25337	1.52193	2.05258	0.989289
ENSG00000166012.17	TAF1D	79101	TATA-box binding protein associated factor, RNA polymerase I subunit D [Source:HGNC Symbol;Acc:HGNC:28759]	0.00915415	-0.899188	48.667	36.4927	31.2432	36.7798	77.6848	58.4268	55.3645	65.5695
ENSG00000112297.18	CRYBG1	202	crystallin beta-gamma domain containing 1 [Source:HGNC Symbol;Acc:HGNC:356]	0.0286905	-0.916299	5.1866	5.37991	4.49106	5.05497	5.50617	8.5778	14.5968	7.43035
ENSG00000106266.11	SNX8	29886	sorting nexin 8 [Source:HGNC Symbol;Acc:HGNC:14972]	0.0219791	-0.924964	4.02911	4.22548	5.09852	7.36435	6.01551	10.2577	11.5927	5.7147
ENSG00000285756.2			novel transcript	0.0469316	-0.929125	5.33897	5.23621	3.22634	3.73599	6.87528	5.03854	7.80268	8.66293
ENSG00000232653.8	GOLGA8N	643699	golgin A8 family member N [Source:HGNC Symbol;Acc:HGNC:44405]	0.0237474	-0.939253	1.80544	1.73723	1.20617	1.55569	3.56479	2.10714	3.12113	1.92846
ENSG00000155066.16	PROM2	150696	prominin 2 [Source:HGNC Symbol;Acc:HGNC:20685]	0.044383	-0.939309	4.86944	4.75202	4.771	5.44256	3.44709	11.0853	14.2929	11.1434
ENSG00000112414.15	ADGRG6	57211	adhesion G protein-coupled receptor G6 [Source:HGNC Symbol;Acc:HGNC:13841]	0.0314775	-0.966443	2.14692	1.70663	0.881067	1.32998	2.1447	1.84052	2.75547	4.38376
ENSG00000188549.12	CCDC9B	388115	coiled-coil domain containing 9B [Source:HGNC Symbol;Acc:HGNC:33488]	0.0342337	-0.968413	0.789344	1.18215	1.4505	0.826621	0.689514	1.92195	1.73261	2.49866
ENSG00000212232.1	SNORD17	692086	small nucleolar RNA, C/D box 17 [Source:HGNC Symbol;Acc:HGNC:32713]	0.00232634	-0.989185	1079.15	886.105	618.68	627.235	1838.68	1353.87	1452.43	1610.94
ENSG00000123104.12	ITPR2	3709	inositol 1,4,5-trisphosphate receptor type 2 [Source:HGNC Symbol;Acc:HGNC:6181]	0.00616875	-0.990882	2.81567	1.62026	1.32503	1.63684	3.56663	2.7025	3.19855	4.88363
ENSG00000249456.1			novel transcript, sense overlapping ZRANB1	0.0230181	-0.999255	1.82989	1.94639	2.2019	2.30088	2.87746	2.91759	4.73764	2.90384
ENSG00000152804.11	HHEX	3087	hematopoietically expressed homeobox [Source:HGNC Symbol;Acc:HGNC:4901]	0.0167199	-0.999561	1.76482	1.63566	0.971384	0.592198	1.93713	1.47384	1.42256	4.4811
ENSG00000144476.6	ACKR3	57007	atypical chemokine receptor 3 [Source:HGNC Symbol;Acc:HGNC:23692]	0.0188704	-1.01458	15.3397	9.18294	8.92908	8.93816	15.3976	16.62	15.5885	25.851
ENSG00000138185.20	ENTPD1	953	ectonucleoside triphosphate diphosphohydrolase 1 [Source:HGNC Symbol;Acc:HGNC:3363]	0.00334474	-1.02882	1.37986	1.98569	1.82811	2.01139	2.51318	2.81686	4.68845	1.86512
ENSG00000259001.3			ribonuclease P RNA component H1	0.00267555	-1.0358	1011.71	796.949	597.319	687.318	1847.9	1537.61	1302.89	1466.27
ENSG00000104856.14	RELB	5971	RELB proto-oncogene, NF-kB subunit [Source:HGNC Symbol;Acc:HGNC:9956]	0.0442993	-1.04001	0.431513	0.82565	0.633436	0.843964	1.44197	1.08531	0.726326	0.634923
ENSG00000184349.14	EFNA5	1946	ephrin A5 [Source:HGNC Symbol;Acc:HGNC:3225]	0.00102344	-1.05187	3.10962	3.75799	2.42129	2.20383	4.43061	5.27705	4.60485	5.12343
ENSG00000124466.9	LYPD3	27076	LY6/PLAUR domain containing 3 [Source:HGNC Symbol;Acc:HGNC:24880]	0.0450239	-1.05628	1.34309	1.27905	2.39278	3.82776	1.61701	2.09618	10.8748	2.35166
ENSG00000254087.8	LYN	4067	LYN proto-oncogene, Src family tyrosine kinase [Source:HGNC Symbol;Acc:HGNC:6735]	0.000539804	-1.05933	10.5312	10.0278	11.7303	9.60092	14.9639	23.4774	23.1679	13.0791
ENSG00000266079.5	SNORA59B		small nucleolar RNA, H/ACA box 59B [Source:HGNC Symbol;Acc:HGNC:32658]	0.038739	-1.06305	1.31497	1.05123	1.26743	1.17901	2.6775	1.79079	2.83665	1.88698
ENSG00000116016.14	EPAS1	2034	endothelial PAS domain protein 1 [Source:HGNC Symbol;Acc:HGNC:3374]	0.00532057	-1.07236	174.3	151.874	138.523	159.113	203.119	340.052	350.7	343.663
ENSG00000180385.8	EMC3-AS1		EMC3 antisense RNA 1 [Source:HGNC Symbol;Acc:HGNC:49223]	0.012834	-1.08191	0.371445	0.269204	0.115645	0.241883	0.431409	0.359441	0.38542	0.538958
ENSG00000175899.15	A2M	2	alpha-2-macroglobulin [Source:HGNC Symbol;Acc:HGNC:7]	0.00978138	-1.08274	2.26316	1.27658	1.37292	3.2024	4.33716	3.43284	3.72463	2.10897
ENSG00000138031.15	ADCY3	109	adenylate cyclase 3 [Source:HGNC Symbol;Acc:HGNC:234]	0.0364828	-1.08971	0.834515	1.646	2.0173	2.16361	2.1379	3.85926	5.71257	2.10436
ENSG00000142731.11	PLK4	10733	polo like kinase 4 [Source:HGNC Symbol;Acc:HGNC:11397]	0.0177979	-1.09799	1.69768	1.04536	1.68822	2.25363	2.59197	3.80224	3.86324	1.3977
ENSG00000205078.6	SYCE1L	100130958	synaptonemal complex central element protein 1 like [Source:HGNC Symbol;Acc:HGNC:37236]	0.0459083	-1.10469	1.27625	1.55871	1.10381	0.824771	2.29946	2.92024	3.33788	1.84309
ENSG00000022556.16	NLRP2	55655	NLR family pyrin domain containing 2 [Source:HGNC Symbol;Acc:HGNC:22948]	0.0262545	-1.11572	1.5875	0.331302	0.605794	0.762339	2.49308	1.62023	0.44873	1.62557
ENSG00000256591.5			novel transcript	0.0222724	-1.12825	4.52834	1.4463	3.62385	4.67466	5.82561	7.00161	6.06012	6.02153
ENSG00000201998.1	SNORA23	677808	small nucleolar RNA, H/ACA box 23 [Source:HGNC Symbol;Acc:HGNC:32613]	0.00416714	-1.13606	399.834	310.14	265.399	271.374	815.935	594.799	721.354	804.039
ENSG00000123358.20	NR4A1	3164	nuclear receptor subfamily 4 group A member 1 [Source:HGNC Symbol;Acc:HGNC:7980]	0.0109025	-1.14622	1.38574	1.11663	2.59847	2.42738	1.93842	3.71036	4.32731	2.03637
ENSG00000013573.17	DDX11	1663	DEAD/H-box helicase 11 [Source:HGNC Symbol;Acc:HGNC:2736]	0.0206922	-1.15685	3.92128	5.96223	7.02019	7.06233	11.9489	4.59647	14.6055	10.8912
ENSG00000185483.12	ROR1	4919	receptor tyrosine kinase like orphan receptor 1 [Source:HGNC Symbol;Acc:HGNC:10256]	0.0171777	-1.17036	0.791699	0.358538	0.108059	0.10786	0.766107	0.387611	0.106797	1.57844
ENSG00000214514.8	KRT42P	284116	keratin 42 pseudogene [Source:HGNC Symbol;Acc:HGNC:27581]	0.0113489	-1.17442	0.726742	0.329411	0.519403	0.442731	0.905835	0.568347	0.715894	0.899685
ENSG00000092421.17	SEMA6A	57556	semaphorin 6A [Source:HGNC Symbol;Acc:HGNC:10738]	0.0188864	-1.17446	0.616621	1.18749	0.682155	1.4423	2.57048	1.82635	2.19829	1.24813
ENSG00000180730.5	SHISA2	387914	shisa family member 2 [Source:HGNC Symbol;Acc:HGNC:20366]	0.00491669	-1.18059	0.68798	1.2251	0.821988	0.923781	0.951523	2.39462	4.23553	1.16883
ENSG00000112182.15	BACH2	60468	BTB domain and CNC homolog 2 [Source:HGNC Symbol;Acc:HGNC:14078]	0.013622	-1.18923	0.149636	0.443249	0.374993	0.151263	0.385034	0.531479	0.494484	0.496969
ENSG00000254951.7		283299	novel transcript, sense overlapping OR5P2, OR5P3 and OR5P1P	0.0440182	-1.2371	0.144988	0.316364	0.044958	0.097467	0.200064	0.265975	0.159667	0.395757
ENSG00000269378.1	ITGB1P1		integrin subunit beta 1 pseudogene 1 [Source:HGNC Symbol;Acc:HGNC:3781]	0.00431114	-1.24459	9.61231	5.12669	5.67377	6.27864	11.7088	15.8894	17.1681	13.0815
ENSG00000171241.9	SHCBP1	79801	SHC binding and spindle associated 1 [Source:HGNC Symbol;Acc:HGNC:29547]	0.0383065	-1.24557	0.151747	0.117778	0.106414	0.119675	0.163501	0.611484	0.219256	0.136138
ENSG00000154162.15	CDH12	1010	cadherin 12 [Source:HGNC Symbol;Acc:HGNC:1751]	0.042827	-1.25043	0.368655	0.235422	0.20772	0.174767	0.432658	0.567439	0.347026	0.717024
ENSG00000130592.17	LSP1	4046	lymphocyte specific protein 1 [Source:HGNC Symbol;Acc:HGNC:6707]	0.00448888	-1.25442	3.16404	1.60258	4.64878	5.53872	4.39326	2.98417	18.6584	4.37295
ENSG00000182511.12	FES	2242	FES proto-oncogene, tyrosine kinase [Source:HGNC Symbol;Acc:HGNC:3657]	0.00786986	-1.2545	0.943697	1.53453	0.67864	0.769679	0.881615	0.783596	3.17896	4.07592
ENSG00000273306.1			novel transcript	0.0346355	-1.25984	0.568198	0.931662	0.513325	0.31661	0.875895	1.00892	1.07422	0.886788
ENSG00000263563.6	UBBP4	23666	ubiquitin B pseudogene 4 [Source:HGNC Symbol;Acc:HGNC:12467]	0.00843224	-1.30424	0.946414	0.963755	1.06248	0.71421	2.01864	2.60229	1.85938	1.87047
ENSG00000288658.1			novel protein, ortholog of Gm2102 (M. musculus)	0.0392676	-1.31064	0.03023	0.050422	0.034572	0.101119	0.049207	0.107565	0.227004	0.122827
ENSG00000232882.1	PHKA1P1		phosphorylase kinase regulatory subunit alpha 1 pseudogene [Source:HGNC Symbol;Acc:HGNC:33919]	0.0262545	-1.32495	0.550679	0.99336	0.161157	0.245121	2.01148	1.97646	1.12987	0.621017
ENSG00000214756.8	CSKMT	751071	citrate synthase lysine methyltransferase [Source:HGNC Symbol;Acc:HGNC:33113]	0.000364541	-1.33026	28.7607	16.3238	16.6491	19.908	59.054	35.0131	37.3802	67.4436
ENSG00000188404.10	SELL	6402	selectin L [Source:HGNC Symbol;Acc:HGNC:10720]	0.00446205	-1.34252	0.910337	0.922902	1.73797	1.09582	2.14481	3.71589	1.8876	0.995653
ENSG00000100644.17	HIF1A	3091	hypoxia inducible factor 1 subunit alpha [Source:HGNC Symbol;Acc:HGNC:4910]	1.79864e-06	-1.34529	10.0593	13.1784	13.2892	9.23539	17.556	24.2055	36.5182	18.1376
ENSG00000080854.16	IGSF9B	22997	immunoglobulin superfamily member 9B [Source:HGNC Symbol;Acc:HGNC:32326]	0.0335736	-1.36991	0.183817	0.29987	0.26	0.063162	0.722345	0.232051	0.236146	0.344897
ENSG00000145934.16	TENM2	57451	teneurin transmembrane protein 2 [Source:HGNC Symbol;Acc:HGNC:29943]	0.000216842	-1.37562	0.489682	0.523919	1.14122	0.432794	0.89276	1.77528	1.35428	1.19604
ENSG00000225972.1	MTND1P23		MT-ND1 pseudogene 23 [Source:HGNC Symbol;Acc:HGNC:42092]	0.0136778	-1.39613	3.99567	3.29006	3.51638	3.48145	4.44367	6.73459	13.7277	14.3026
ENSG00000236849.6	LINC01474	101927258	long intergenic non-protein coding RNA 1474 [Source:HGNC Symbol;Acc:HGNC:51111]	0.0342261	-1.41163	0.277089	0.186974	0.120227	0.280764	0.276814	0.625492	1.0367	0.330913
ENSG00000105613.10	MAST1	22983	microtubule associated serine/threonine kinase 1 [Source:HGNC Symbol;Acc:HGNC:19034]	0.0438237	-1.43211	0.01432	0.198751	0.186353	0.044944	0.133643	0.06443	0.197431	0.097199
ENSG00000200959.1	SNORA74A	26821	small nucleolar RNA, H/ACA box 74A [Source:HGNC Symbol;Acc:HGNC:10119]	6.54723e-06	-1.4608	623.869	489.447	303.174	263.345	1354.63	903.868	1144.71	1418.78
ENSG00000272674.4	PCDHB16	57717	protocadherin beta 16 [Source:HGNC Symbol;Acc:HGNC:14546]	0.00221451	-1.46244	0.227671	0.502118	0.232445	0.592509	0.691834	0.91881	0.68812	0.856026
ENSG00000081138.14	CDH7	1005	cadherin 7 [Source:HGNC Symbol;Acc:HGNC:1766]	0.000679737	-1.50648	0.142494	0.140891	0.129385	0.148801	0.345942	0.210737	0.211149	0.876755
ENSG00000087245.13	MMP2	4313	matrix metallopeptidase 2 [Source:HGNC Symbol;Acc:HGNC:7166]	0.00262096	-1.51314	0.204398	0.062165	0.539269	0.355699	0.383785	0.855359	0.749086	0.561023
ENSG00000273275.1			novel transcript	0.0419946	-1.51473	0.28207	0.336392	0.117217	0.632038	0.945045	0.576226	0.658417	0.799798
ENSG00000200087.1	SNORA73B	26768	small nucleolar RNA, H/ACA box 73B [Source:HGNC Symbol;Acc:HGNC:10116]	1.93924e-05	-1.52914	2807.57	2546.04	1992.15	1297.11	6388.25	6268.08	6336.24	6778.03
ENSG00000247774.7	PCED1B-AS1	100233209	PCED1B antisense RNA 1 [Source:HGNC Symbol;Acc:HGNC:44166]	0.0370487	-1.54326	0.399845	0.019837	0.301883	0.339424	0.767551	0.391051	0.541032	0.202168
ENSG00000274266.1	SNORA73A		small nucleolar RNA, H/ACA box 73A [Source:HGNC Symbol;Acc:HGNC:10115]	0.000138631	-1.54367	2215.14	1703.81	1455.89	1677.93	6004.03	5504.45	5298.4	5924.85
ENSG00000115041.13	KCNIP3	30818	potassium voltage-gated channel interacting protein 3 [Source:HGNC Symbol;Acc:HGNC:15523]	0.00435984	-1.55769	0.351701	0.384533	0.301616	0.098806	0.561291	0.661529	0.543252	0.929437
ENSG00000275708.1	MIR3648-1	100500862	microRNA 3648-1 [Source:HGNC Symbol;Acc:HGNC:38941]	0.000205575	-1.57861	267.214	245.137	39.4839	291.004	501.004	758.463	1215.43	546.974
ENSG00000179304.17	FAM156B	727866	family with sequence similarity 156 member B [Source:HGNC Symbol;Acc:HGNC:31962]	0.0450121	-1.59516	0.07996	1.19575	0.199186	0.372069	0.926447	0.657116	1.78348	0.724665
ENSG00000173391.9	OLR1	4973	oxidized low density lipoprotein receptor 1 [Source:HGNC Symbol;Acc:HGNC:8133]	0.044383	-1.60127	0.13891	0.063089	0.717261	0.044356	0.264245	0.169602	0.391005	0.260419
ENSG00000081985.13	IL12RB2	3595	interleukin 12 receptor subunit beta 2 [Source:HGNC Symbol;Acc:HGNC:5972]	3.94364e-05	-1.60439	0.150234	0.22495	0.08414	0.060991	0.281549	0.112068	0.523621	0.73139
ENSG00000275143.1	SCARNA16	677781	small Cajal body-specific RNA 16 [Source:HGNC Symbol;Acc:HGNC:32573]	0.000217897	-1.61663	331.774	201.221	217.378	182.432	940.352	745.987	655.218	952.118
ENSG00000163072.16	NOSTRIN	115677	nitric oxide synthase trafficking [Source:HGNC Symbol;Acc:HGNC:20203]	0.0252231	-1.62275	0.063187	0.056353	0.109125	0.046927	0.186393	0.441466	0.296474	0.076049
ENSG00000144810.16	COL8A1	1295	collagen type VIII alpha 1 chain [Source:HGNC Symbol;Acc:HGNC:2215]	0.00907641	-1.63886	0.225519	0.022464	0.04242	0.272784	0.071297	0.22835	0.203763	0.333879
ENSG00000128052.10	KDR	3791	kinase insert domain receptor [Source:HGNC Symbol;Acc:HGNC:6307]	0.000629746	-1.65733	0.133689	0.070679	0.056849	0.049398	0.33258	0.375711	0.20731	0.096303
ENSG00000183032.12	SLC25A21	89874	solute carrier family 25 member 21 [Source:HGNC Symbol;Acc:HGNC:14411]	0.0049702	-1.66531	0.215261	0.099131	0.107865	0.235753	0.674393	0.241802	0.328174	0.195765
ENSG00000154548.9	SRSF12	135295	serine and arginine rich splicing factor 12 [Source:HGNC Symbol;Acc:HGNC:21220]	0.0129339	-1.70078	0.051952	0.058393	0.046429	0.032222	0.027337	0.365512	0.08703	0.154935
ENSG00000151892.16	GFRA1	2674	GDNF family receptor alpha 1 [Source:HGNC Symbol;Acc:HGNC:4243]	0.000718361	-1.7077	0.245064	0.015157	0.215534	0.299651	0.284259	0.540954	0.269837	0.321464
ENSG00000227617.9	CERS6-AS1	100861402	CERS6 antisense RNA 1 [Source:HGNC Symbol;Acc:HGNC:44485]	0.0326565	-1.72678	0.021767	0.068643	0.020374	0.074967	0.04064	0.159173	0.343158	0.147922
ENSG00000185942.13	NKAIN3	286183	sodium/potassium transporting ATPase interacting 3 [Source:HGNC Symbol;Acc:HGNC:26829]	0.0349688	-1.72973	0.103606	0.055958	0.034296	0.0343	0.067309	0.306531	0.164902	0.116195
ENSG00000176984.6		107984399	novel transcript, antisense to TRIM29	0.0120934	-1.74852	0.052581	0.123335	0.032583	0.07302	0.231316	0.331937	0.206591	0.061427
ENSG00000139973.17	SYT16	83851	synaptotagmin 16 [Source:HGNC Symbol;Acc:HGNC:23142]	0.0427701	-1.7634	0.007513	0.003595	0.027456	0.010204	0.002881	0.01554	0.079175	0.023867
ENSG00000188649.15	CC2D2B	387707	coiled-coil and C2 domain containing 2B [Source:HGNC Symbol;Acc:HGNC:31666]	0.008088	-1.79211	0.074597	0.015224	0.110634	0.108402	0.260378	0.031855	0.235605	0.222589
ENSG00000259316.12			novel protein	0.0191098	-1.8291	0.374586	0.347922	0.123168	0.070017	0.7235	0.26658	0.655964	0.949228
ENSG00000075035.10	WSCD2	9671	WSC domain containing 2 [Source:HGNC Symbol;Acc:HGNC:29117]	0.0317026	-1.83698	0.749244	0.19162	0.373348	0.286947	0.683423	1.64256	0.543238	1.16111
ENSG00000171195.11	MUC7	4589	mucin 7, secreted [Source:HGNC Symbol;Acc:HGNC:7518]	0.00948993	-1.85238	0.029851	0.039011	0.060056	0.240946	0.095042	0.086113	0.402629	0.0446
ENSG00000222328.1	RNU2-2P		RNA, U2 small nuclear 2, pseudogene [Source:HGNC Symbol;Acc:HGNC:10152]	1.52829e-05	-1.86821	8142	4828.57	5853.39	5699.55	30182.6	22269.8	23244.9	20521.7
ENSG00000280207.1			novel transcript	0.0227037	-1.90893	0.099437	0.044963	0.10345	0.046749	0.235775	0.257957	0.096904	0.102872
ENSG00000212402.1	SNORA74B	677841	small nucleolar RNA, H/ACA box 74B [Source:HGNC Symbol;Acc:HGNC:32660]	4.18482e-10	-1.93054	255.499	163.266	115.323	124.974	828.855	555.741	515.123	749.775
ENSG00000185523.6	SPATA45	149643	spermatogenesis associated 45 [Source:HGNC Symbol;Acc:HGNC:33709]	0.0442993	-1.97013	0.021063	0.008187	0.009556	0.102666	0.057065	0.056134	0.045811	0.090372
ENSG00000080644.16	CHRNA3	1136	cholinergic receptor nicotinic alpha 3 subunit [Source:HGNC Symbol;Acc:HGNC:1957]	0.0164066	-1.97697	0.120043	0.051918	0.042421	0.008586	0.276908	0.102311	0.041771	0.140592
ENSG00000252947.1	SCARNA1	677774	small Cajal body-specific RNA 1 [Source:HGNC Symbol;Acc:HGNC:32555]	8.08726e-05	-1.97874	80.7513	46.9735	50.3235	73.875	325.051	244.337	225.156	315.112
ENSG00000248810.2	LINC02432	100507639	long intergenic non-protein coding RNA 2432 [Source:HGNC Symbol;Acc:HGNC:53363]	0.0227403	-1.99891	0.029012	0.038514	0.17964	0.077973	0.150568	0.233427	0.28608	0.028252
ENSG00000233705.7	SLC26A4-AS1		SLC26A4 antisense RNA 1 [Source:HGNC Symbol;Acc:HGNC:22385]	0.00379882	-2.03042	0.130927	0.025499	0.017376	0.103282	0.105931	0.434866	0.515052	0.084509
ENSG00000260035.1			novel transcript	5.52191e-05	-2.03255	2.92517	2.23122	1.37959	1.7133	8.5245	4.24777	9.86353	14.4982
ENSG00000134020.8	PEBP4	157310	phosphatidylethanolamine binding protein 4 [Source:HGNC Symbol;Acc:HGNC:28319]	0.00905616	-2.03337	0.040259	0.072212	0.046914	0.280821	0.130763	0.262003	0.406175	0.216975
ENSG00000251349.3	MSANTD3-TMEFF1	100526694	MSANTD3-TMEFF1 readthrough [Source:HGNC Symbol;Acc:HGNC:38838]	0.0334175	-2.04263	0.030425	0	0.023328	0.149441	0.0896	0.123458	0.073855	0.22419
ENSG00000271394.1			7SK RNA [Source:RFAM;Acc:RF00100]	0.0309175	-2.04479	1.05026	0.258693	0.728785	0.2452	2.99265	0.686509	4.77646	4.33605
ENSG00000149403.13	GRIK4	2900	glutamate ionotropic receptor kainate type subunit 4 [Source:HGNC Symbol;Acc:HGNC:4582]	0.0143334	-2.12324	0.013276	0.005772	0.012674	0	0.032684	0.035088	0.023351	0.002359
ENSG00000266402.3	SNHG25		small nucleolar RNA host gene 25 [Source:HGNC Symbol;Acc:HGNC:51534]	1.00833e-06	-2.13563	3.82159	2.73112	2.16284	2.03396	16.0903	9.26329	6.09144	14.8389
ENSG00000221420.2	SNORA81	677847	small nucleolar RNA, H/ACA box 81 [Source:HGNC Symbol;Acc:HGNC:32667]	1.52829e-05	-2.15341	765.304	547.116	579.164	570.046	3676.14	2241.65	3292.93	3338.89
ENSG00000157570.12	TSPAN18	90139	tetraspanin 18 [Source:HGNC Symbol;Acc:HGNC:20660]	0.0452437	-2.17157	0.044969	0	0.024895	0.013933	0.037803	0.24558	0.019448	0.105273
ENSG00000164669.13	INTS4P1	285905	integrator complex subunit 4 pseudogene 1 [Source:HGNC Symbol;Acc:HGNC:21925]	0.00599091	-2.19224	0.115095	0.231483	0.045794	0.006035	0.49008	0.111664	0.306284	0.343947
ENSG00000223834.5			novel transcript	0.00238337	-2.2254	0.036176	0.008894	0.013194	0.017548	0.109563	0.060971	0.045766	0.08652
ENSG00000206585.1	RNVU1-7	26864	RNA, variant U1 small nuclear 7 [Source:HGNC Symbol;Acc:HGNC:37500]	3.49292e-10	-2.23061	2361.12	2270.87	1507.56	1939.98	7370.57	13583.4	9658.51	9634.13
ENSG00000259932.1			novel transcript	9.56246e-05	-2.24794	0.508841	0.508179	0.197433	0.288741	2.07011	0.858055	1.21251	2.77153
ENSG00000176769.9	TCERG1L	256536	transcription elongation regulator 1 like [Source:HGNC Symbol;Acc:HGNC:23533]	0.0314411	-2.28486	0.02974	0.016753	0.076105	0	0.070334	0.042465	0.140577	0.016708
ENSG00000166923.12	GREM1	26585	gremlin 1, DAN family BMP antagonist [Source:HGNC Symbol;Acc:HGNC:2001]	0.00933172	-2.28636	0.003122	0.002847	0.014436	0.013624	0.01266	0.030144	0.052581	0
ENSG00000113578.18	FGF1	2246	fibroblast growth factor 1 [Source:HGNC Symbol;Acc:HGNC:3665]	0.00103488	-2.29794	0.027229	0.054965	0.068291	0.072137	0.390293	0.2957	0.181306	0.142671
ENSG00000011465.18	DCN	1634	decorin [Source:HGNC Symbol;Acc:HGNC:2705]	0.00267555	-2.30214	1.90603	0.576298	0.487971	0.382323	2.35792	5.21577	4.34689	1.73589
ENSG00000141449.15	GREB1L	80000	GREB1 like retinoic acid receptor coactivator [Source:HGNC Symbol;Acc:HGNC:31042]	0.0100024	-2.42003	0.006245	0.04189	0.004333	0.021782	0.1081	0.038216	0.027165	0.098869
ENSG00000260007.3			novel protein	0.00507665	-2.44092	0.72882	0.723601	1.04588	0.72845	5.44922	4.17183	2.44421	4.57839
ENSG00000189409.14	MMP23B	8510	matrix metallopeptidase 23B [Source:HGNC Symbol;Acc:HGNC:7171]	0.0105502	-2.49802	0.018762	0.038432	0.195235	0.011039	0.350302	0.285764	0.065511	0.08736
ENSG00000270022.3			RNA, U12 small nuclear	4.16444e-08	-2.50042	5.66235	4.66744	3.48964	4.81142	45.0519	25.2126	20.8105	27.7025
ENSG00000187800.14	PEAR1	375033	platelet endothelial aggregation receptor 1 [Source:HGNC Symbol;Acc:HGNC:33631]	0.000299827	-2.55236	0.017135	0.057769	0.053276	0.018113	0.198924	0.106906	0.101938	0.079174
ENSG00000211895.5	IGHA1		immunoglobulin heavy constant alpha 1 [Source:HGNC Symbol;Acc:HGNC:5478]	0.007638	-2.55249	0.465407	0.065365	0.40638	1.80147	0.701793	1.68553	1.13725	2.60516
ENSG00000198598.7	MMP17	4326	matrix metallopeptidase 17 [Source:HGNC Symbol;Acc:HGNC:7163]	0.0411074	-2.61222	0	0.055043	0	0.005665	0.020991	0.033427	0.103865	0.039638
ENSG00000211679.2	IGLC3		immunoglobulin lambda constant 3 (Kern-Oz+ marker) [Source:HGNC Symbol;Acc:HGNC:5857]	0.012237	-2.66227	0	0	0.070101	0.212946	0.023343	0.159968	0.214217	0.086426
ENSG00000099998.19	GGT5	2687	gamma-glutamyltransferase 5 [Source:HGNC Symbol;Acc:HGNC:4260]	0.000874748	-2.72718	0.399986	0.210012	0.999957	0.243116	2.10442	1.06128	3.00986	2.64865
ENSG00000287460.1			novel transcript	0.0120934	-2.74475	0	0.008451	0.023964	0.016258	0.021288	0.14017	0.0131	0.042102
ENSG00000231133.8	HAR1B	768097	highly accelerated region 1B [Source:HGNC Symbol;Acc:HGNC:33118]	0.000512368	-2.75874	0.00293	0.007067	0.01623	0.034087	0.048663	0.103436	0.102997	0.011185
ENSG00000168546.11	GFRA2	2675	GDNF family receptor alpha 2 [Source:HGNC Symbol;Acc:HGNC:4244]	0.000666767	-2.79552	0.007508	0.006151	0.008851	0.059674	0.030952	0.08376	0.192402	0.017229
ENSG00000176692.8	FOXC2	2303	forkhead box C2 [Source:HGNC Symbol;Acc:HGNC:3801]	0.0100024	-2.81257	0.008586	0.027018	0	0.072444	0.013306	0.074087	0.035993	0.074062
ENSG00000206652.1	RNU1-1	26871	RNA, U1 small nuclear 1 [Source:HGNC Symbol;Acc:HGNC:10120]	7.35605e-11	-2.92425	8476.42	7658.56	6036.93	5054.51	92812.4	62789.2	49511	55483.9
ENSG00000205940.8	HSP90AB2P		heat shock protein 90 alpha family class B member 2, pseudogene [Source:HGNC Symbol;Acc:HGNC:32537]	6.23134e-05	-2.95924	0	0.015874	0.121095	0.044939	0.110254	0.319397	0.202589	0.365671
ENSG00000277947.1	SNORD3D		small nucleolar RNA, C/D box 3D [Source:HGNC Symbol;Acc:HGNC:33192]	1.52829e-05	-3.08606	537.553	221.968	183.634	554.35	6685.24	3317.55	2285.65	4871.54
ENSG00000172058.16	SERF1A	8293	small EDRK-rich factor 1A [Source:HGNC Symbol;Acc:HGNC:10755]	0.00395952	-3.13657	1.82215	1.61971	0.205018	0.119714	4.98503	4.9919	9.14137	7.88031
ENSG00000258724.1	PINX1	54984	PIN2 (TERF1) interacting telomerase inhibitor 1 [Source:HGNC Symbol;Acc:HGNC:30046]	2.875e-14	-3.13691	0.253001	0	0	0	0.151726	0	0	0.339392
ENSG00000082175.15	PGR	5241	progesterone receptor [Source:HGNC Symbol;Acc:HGNC:8910]	0.00215716	-3.19566	0.000895	0	0.007384	0	0.018245	0.016058	0.003818	0.003934
ENSG00000283483.1			prohibitin (PHB) pseudogene	0.020526	-3.53076	0	0.58853	0.229281	0	0.174081	0.43834	0	0.23655
ENSG00000287430.1			novel transcript	0.0027475	-3.53343	0.023066	0	0	0	0.012785	0.210045	0.043009	0.092045
ENSG00000113721.14	PDGFRB	5159	platelet derived growth factor receptor beta [Source:HGNC Symbol;Acc:HGNC:8804]	2.19266e-07	-3.57396	0.011662	0.069257	0.054568	0	0.13807	0.084111	0.102057	0.033887
ENSG00000285846.1			novel transcript	0.0109025	-3.61611	0.041527	0	0	0	0.129913	0.089909	0.081299	0.039281
ENSG00000270722.1	RNVU1-31		RNA, variant U1 small nuclear 31 [Source:HGNC Symbol;Acc:HGNC:54448]	4.08614e-06	-3.61704	1.41066	6.79992	1.59639	3.22263	57.2389	66.8874	43.7279	46.7941
ENSG00000277918.1	RNVU1-28		RNA, variant U1 small nuclear 28 [Source:HGNC Symbol;Acc:HGNC:54432]	9.68574e-09	-3.67512	2.83993	8.54062	6.41391	1.61659	38.4677	17.3985	58.4024	70.2513
ENSG00000211592.8	IGKC		immunoglobulin kappa constant [Source:HGNC Symbol;Acc:HGNC:5716]	4.5531e-10	-3.75485	0.041557	0.015868	0.06932	0.507097	0.18058	0.590153	0.958965	0.976389
ENSG00000276462.2		440896	novel transcript	0.000507672	-3.77638	0.008341	0.037136	0.053118	0	0.025276	0.584297	0.135415	0.323851
ENSG00000274585.1	RNU2-1	6066	RNA, U2 small nuclear 1 [Source:HGNC Symbol;Acc:HGNC:10142]	1.92733e-05	-4.10193	22480.3	2158.96	1815.41	1455.89	69221.9	39032.6	55724.1	65779.2
ENSG00000157890.18	MEGF11	84465	multiple EGF like domains 11 [Source:HGNC Symbol;Acc:HGNC:29635]	0.00100102	-4.26164	0	0.003942	0.005971	0	0.087601	0.01757	0.045446	0
ENSG00000211896.7	IGHG1		immunoglobulin heavy constant gamma 1 (G1m marker) [Source:HGNC Symbol;Acc:HGNC:5525]	1.0639e-13	-4.4803	0.030862	0.048108	0.062331	0.363886	0.301073	1.15765	0.467052	1.21386
ENSG00000197870.12	PRB3	5544	proline rich protein BstNI subfamily 3 [Source:HGNC Symbol;Acc:HGNC:9339]	0.00424931	-4.4964	0	0.031791	0.24063	0.242098	1.49538	0.159192	7.54034	0.134321
ENSG00000233136.3	USP17L11	100287178	ubiquitin specific peptidase 17 like family member 11 [Source:HGNC Symbol;Acc:HGNC:44439]	0.00174081	-4.66329	0	0	0.196363	0	0.058059	0.036727	0	0.067967
ENSG00000237624.1	OXCT2P1		3-oxoacid CoA-transferase 2 pseudogene 1 [Source:HGNC Symbol;Acc:HGNC:21627]	6.51475e-05	-5.02971	0	0	0.016888	0	0	0.056524	0.01814	0.04684
ENSG00000226976.3	COX6A1P2		cytochrome c oxidase subunit 6A1 pseudogene 2 [Source:HGNC Symbol;Acc:HGNC:35239]	5.37584e-06	-5.29232	0	1.95822	0.726894	0	11.3343	9.21591	15.3555	0
ENSG00000268400.5			novel transcript	0.00331406	-5.56631	0	0.20624	0	0	1.33069	0	2.2003	0
ENSG00000230657.8	PRB4	5545	proline rich protein BstNI subfamily 4 [Source:HGNC Symbol;Acc:HGNC:9340]	1.60353e-09	-6.03813	0	0	0.079535	0.039997	0.748021	0.391323	6.55891	0.015924
ENSG00000144785.8			novel protein	5.32565e-05	-6.33171	0.083664	0	0	0	1.61186	2.68345	0.794892	1.34115
ENSG00000211897.9	IGHG3		immunoglobulin heavy constant gamma 3 (G3m marker) [Source:HGNC Symbol;Acc:HGNC:5527]	3.05626e-07	-6.48523	0	0	0	1.50601	0.215181	2.40966	1.20357	0.432758
ENSG00000285723.1			novel protein	2.35113e-10	-7.86119	0	0	0	0	4.20798	11.9859	0	4.35081
ENSG00000258555.6	SPECC1L-ADORA2A		SPECC1L-ADORA2A readthrough (NMD candidate) [Source:HGNC Symbol;Acc:HGNC:49185]	5.23464e-14	-8.76616	0.053248	0	0	0.017185	0.078985	0.069502	0	0.05906
ENSG00000244563.1	RPS26P19		ribosomal protein S26 pseudogene 19 [Source:HGNC Symbol;Acc:HGNC:36377]	6.63923e-06	-9.03198	2.05812	0	0	0	2.254	0.532697	0	0
ENSG00000251655.6	PRB1	5542	proline rich protein BstNI subfamily 1 [Source:HGNC Symbol;Acc:HGNC:9337]	8.40185e-22	-9.25915	0	0	0	0.116446	1.12542	0.288588	6.70988	0.215175
ENSG00000251655.6	PRB1	653247	proline rich protein BstNI subfamily 1 [Source:HGNC Symbol;Acc:HGNC:9337]	8.40185e-22	-9.25915	0	0	0	0.116446	1.12542	0.288588	6.70988	0.215175
ENSG00000177306.4	OR7E125P		olfactory receptor family 7 subfamily E member 125 pseudogene [Source:HGNC Symbol;Acc:HGNC:15098]	1.12182e-07	-10.1735	1.01416	0	0	0	0.990642	0.382704	0	0
ENSG00000285668.1			novel transcript	3.61996e-11	-11.0424	0	0.079923	0	0	0	0	0.070939	0.214498
ENSG00000287400.1			novel transcript, antisense to SCMH1	1.4845e-10	-13.2302	0	0.004439	0	0	0.055615	0.057874	0.00417	0
ENSG00000134184.13	GSTM1	2944	glutathione S-transferase mu 1 [Source:HGNC Symbol;Acc:HGNC:4632]	5.94714e-12	-22.1034	0	0	0	0	0.058965	8.62068	8.0622	7.21435
ENSG00000285238.2			novel transcript	1.39464e-30	-26.2303	0	0.004651	0	0	1.08585	0	0.004574	0.704105

## Sheet: G1 vs. G4
ENSEMBL Gene ID	Gene Symbol	Entrez	Description	FDR	LogFC (G1/G4)	P11	P14	P16	P17	C5	C6	C9	C11
ENSG00000267281.3	ATF7-NPFF	114108587	ATF7-NPFF readthrough [Source:HGNC Symbol;Acc:HGNC:55073]	3.88375e-31	20.2614	0	0.734714	0.067181	0	0	0	0.537851	0
ENSG00000256349.1			novel protein	1.04821e-28	14.9964	0	0.044728	0.28496	0	0	0	0	0
ENSG00000281383.1			novel transcript, similar to YY1 associated myogenesis RNA 1 YAM1	8.67963e-11	11.9446	0	1.26961	0.181259	0	0.400237	0	0	0
ENSG00000175874.10	CREG2	200407	cellular repressor of E1A stimulated genes 2 [Source:HGNC Symbol;Acc:HGNC:14272]	2.5831e-08	11.0721	0.011439	0.033183	0.057095	0.002209	0	0	0	0
ENSG00000244921.2	MTCYBP18		MT-CYB pseudogene 18 [Source:HGNC Symbol;Acc:HGNC:51976]	1.39748e-09	9.71569	0	1.51182	1.12915	0	0	0.427039	0	0.05002
ENSG00000184115.17			two-pore calcium channel 3 (TPCN3) pseudogene	9.86644e-05	8.73133	0.426679	0.675274	1.38003	0	0.149356	0	0	0
ENSG00000288616.1			elongin A3 family member D	1.31606e-09	8.52086	0	0.099002	0	0.089302	0.070448	0	0	0
ENSG00000270181.3	BIVM-ERCC5	100533467	BIVM-ERCC5 readthrough [Source:HGNC Symbol;Acc:HGNC:43690]	1.33573e-12	8.46301	0.00677	0.013457	0.259631	0.09318	0	0.014187	0	0
ENSG00000285668.1			novel transcript	2.04337e-09	8.21341	0	0.079923	0	0	0	0	0	0.202991
ENSG00000260596.5	DUX4	100288687	double homeobox 4 [Source:HGNC Symbol;Acc:HGNC:50800]	6.36917e-09	8.20695	0.046464	0.208337	0.032014	0.00603	0.270593	0.113816	0	0
ENSG00000248101.2			novel transcript	4.54939e-05	8.18385	0	0.135589	0	0.51583	0	0	0	0
ENSG00000068781.21	STON1-GTF2A1L	286749	STON1-GTF2A1L readthrough [Source:HGNC Symbol;Acc:HGNC:30651]	2.23019e-13	7.96423	0	0	0.0532	0	0.084464	0	0.009885	0
ENSG00000254959.6	INMT-MINDY4		INMT-MINDY4 readthrough (NMD candidate) [Source:HGNC Symbol;Acc:HGNC:41995]	1.10021e-07	7.40087	0	0.083309	0	0.099456	0	0.039273	0	0
ENSG00000285304.1			novel protein	0.0375952	7.34262	0.00919	0.020316	0.033609	0	0.040243	0	0	0
ENSG00000186487.20	MYT1L	23040	myelin transcription factor 1 like [Source:HGNC Symbol;Acc:HGNC:7623]	1.26715e-16	7.24313	0.01893	0.364821	0.090812	0	0.192935	0.012666	0.015104	0.006278
ENSG00000113721.14	PDGFRB	5159	platelet derived growth factor receptor beta [Source:HGNC Symbol;Acc:HGNC:8804]	3.51034e-07	6.82693	0.011662	0.069257	0.054568	0	0	0	0.002164	0.007429
ENSG00000244457.2	ENO1P1		enolase 1 pseudogene 1 [Source:HGNC Symbol;Acc:HGNC:3352]	6.54563e-08	6.81009	1.71772	1.4262	0	0	0	1.58552	0	0
ENSG00000244734.4	HBB	3043	hemoglobin subunit beta [Source:HGNC Symbol;Acc:HGNC:4827]	0.0297921	6.65288	0.958834	0.0425	0.236919	0.079431	0	1.00509	0	0.017919
ENSG00000249967.1			novel protein	0.0477727	6.54274	0.312874	0	0.174785	0.214116	0	0.329947	0	0
ENSG00000133063.16	CHIT1	1118	chitinase 1 [Source:HGNC Symbol;Acc:HGNC:1936]	1.60065e-09	6.43401	0.028522	0.031339	0.248806	0.016635	0.071338	0	0.011045	0.006342
ENSG00000137809.17	ITGA11	22801	integrin subunit alpha 11 [Source:HGNC Symbol;Acc:HGNC:6136]	0.0255321	6.19657	0.102004	0.156961	0.009822	0	0.02036	0.05094	0.001275	0
ENSG00000272787.1			novel transcript	0.000720036	5.92131	0.318466	0.506377	0.784189	0	0.097628	0	0	0
ENSG00000228590.2		106660609	MIR4432 host gene [Source:NCBI gene (formerly Entrezgene);Acc:106660609]	0.00032235	5.8758	0.028586	0.036082	0.078129	0.044243	0.00655	0	0	0
ENSG00000273294.1	C1QTNF3-AMACR		C1QTNF3-AMACR readthrough (NMD candidate) [Source:HGNC Symbol;Acc:HGNC:49198]	7.91871e-05	5.62476	0	0.08199	0.168269	0.010294	0	0	0	0.189137
ENSG00000099974.8	DDTL	100037417	D-dopachrome tautomerase like [Source:HGNC Symbol;Acc:HGNC:33446]	0.0044611	5.57366	0.697317	0.433204	0.770029	0.037372	0.276593	0	0.013976	0.016161
ENSG00000285901.2			novel transcript	1.10021e-07	5.48163	0.323187	0.236033	0.26484	0.321119	0.136128	0	0	0
ENSG00000169291.10	SHE	126669	Src homology 2 domain containing E [Source:HGNC Symbol;Acc:HGNC:27004]	0.000626755	5.26896	0.012971	0.204797	0.017407	0.026432	0.010619	0.004281	0	0
ENSG00000148702.15	HABP2	3026	hyaluronan binding protein 2 [Source:HGNC Symbol;Acc:HGNC:4798]	3.28981e-05	5.23837	0.183827	0.493407	0.288027	0.451504	0	0.012439	0.009528	0.005488
ENSG00000273259.3			novel protein	0.0218643	5.1557	0.029421	0.106292	0	0	0.048043	0.017022	0	0
ENSG00000179148.10	ALOXE3	59344	arachidonate lipoxygenase 3 [Source:HGNC Symbol;Acc:HGNC:13743]	0.000106723	5.11677	0.021441	0.036409	0.504665	0.114569	0.005745	0.120426	0.004112	0.004751
ENSG00000284934.2			novel protein	0.00863716	5.11292	0.01545	0.13055	0.123449	0.014431	0	0	0	0.112862
ENSG00000242082.2	SLC5A4-AS1		SLC5A4 antisense RNA 1 [Source:HGNC Symbol;Acc:HGNC:53163]	0.0281891	5.10546	0.007294	0	0.005386	0	0	0.016674	0	0
ENSG00000275395.6	FCGBP	8857	Fc fragment of IgG binding protein [Source:HGNC Symbol;Acc:HGNC:13572]	0.00538467	5.09829	3.44039	2.54852	114.838	4.45186	1.9486	4.29791	2.20848	2.82861
ENSG00000205176.3	REXO1L1P		REXO1 like 1, pseudogene [Source:HGNC Symbol;Acc:HGNC:24660]	5.41641e-08	5.07612	0.068071	0.346204	0.138756	0.005086	0.278156	0.102529	0.090618	0.006703
ENSG00000216621.8		105378052	pseudogene similar to small nuclear RNA activating complex, polypeptide 1, 43kD SNAPC1	1.58144e-05	5.02	0.055319	0.183183	0.384396	0	0.180773	0.10763	0.03457	0
ENSG00000281591.1	DBET	100419743	D4Z4 binding element transcript [Source:HGNC Symbol;Acc:HGNC:43904]	0.000182347	4.97166	0.004095	0.050318	0.023226	0	0.030245	0.022821	0	0.002995
ENSG00000225684.4	FAM225B	100128385	family with sequence similarity 225 member B [Source:HGNC Symbol;Acc:HGNC:21865]	0.00361476	4.89761	0	0.03474	0	0.016679	0	0	0.004829	0
ENSG00000036828.17	CASR	846	calcium sensing receptor [Source:HGNC Symbol;Acc:HGNC:1514]	0.0239616	4.86161	0.003997	0.052452	0.03705	0.002479	0.002436	0.021685	0	0
ENSG00000236138.4	DUX4L26		double homeobox 4 like 26 (pseudogene) [Source:HGNC Symbol;Acc:HGNC:50807]	1.34278e-05	4.82588	0.069926	0.514069	0.104665	0.030285	0.398375	0.219506	0.052867	0
ENSG00000179348.12	GATA2	2624	GATA binding protein 2 [Source:HGNC Symbol;Acc:HGNC:4171]	0.00929084	4.74585	0.1117	0.055321	0.589649	0.019938	0.004231	0.137618	0.019373	0
ENSG00000240021.10	TEX35	84066	testis expressed 35 [Source:HGNC Symbol;Acc:HGNC:25366]	0.00130179	4.56567	0	0.03173	0.322498	0	0	0.019788	0.023716	0.167845
ENSG00000279578.1			TEC	0.00447686	4.4482	0.145907	0.070684	0	0.169996	0	0	0.018625	0
ENSG00000125462.19	MIR9-1HG	10485	MIR9-1 host gene [Source:HGNC Symbol;Acc:HGNC:30780]	0.00553785	4.39687	0.077218	0.208532	0.112926	0	0	0.026439	0.002934	0.080887
ENSG00000163464.8	CXCR1	3577	C-X-C motif chemokine receptor 1 [Source:HGNC Symbol;Acc:HGNC:6026]	0.0107623	4.27334	0.043198	0.036517	2.54867	0.362243	0.010972	0.107441	0.008046	0
ENSG00000229183.10	PGA4	643847	pepsinogen A4 [Source:HGNC Symbol;Acc:HGNC:8886]	0.0195047	4.16065	0.006252	0.018131	0.003499	0	0.067727	0	0.032949	0
ENSG00000254126.8	CD8B2	927	CD8b2 molecule [Source:HGNC Symbol;Acc:HGNC:1708]	1.80268e-05	4.12991	0.006512	0.130044	0.24924	0.007912	0.025302	0.038463	0.012262	0.032084
ENSG00000288694.1			novel ankyrin repeat domain 20 family member pseudogene	0.000178114	4.11419	0.074884	0.210666	0.321528	0.034942	0.012093	0.113566	0.03295	0.019088
ENSG00000188223.9			novel protein	0.00256376	4.10281	0.047488	0.131722	0.202925	0.211753	0	0.046782	0.176399	0
ENSG00000226674.11	TEX41	401014	testis expressed 41 [Source:HGNC Symbol;Acc:HGNC:48667]	0.0051531	4.0486	0.05209	0.066075	0.310819	0.006934	0	0.076312	0.020563	0.026758
ENSG00000283483.1			prohibitin (PHB) pseudogene	0.01065	4.03586	0	0.58853	0.229281	0	0.488956	0.567251	0	0.489013
ENSG00000279117.1			TEC	0.00996633	4.02518	0	0.400485	0.480971	0	0	0.490727	0.812269	0.629577
ENSG00000115705.22	TPO	7173	thyroid peroxidase [Source:HGNC Symbol;Acc:HGNC:12015]	4.54939e-05	3.97546	0.023155	0.127889	0.259833	0.01155	0.015514	0.049541	0.017398	0.036359
ENSG00000253123.4		100507403	novel transcript	0.00070234	3.89568	0.086952	0.263313	0.944755	0.148656	0.142976	0.080118	0.058262	0.064356
ENSG00000268081.1			novel transcript, antisense to ZNF429	0.00298501	3.89508	0.133914	0.251003	0.374949	0.062842	0.049477	0.014893	0.024337	0.03208
ENSG00000234506.5	LINC01506	101927015	long intergenic non-protein coding RNA 1506 [Source:HGNC Symbol;Acc:HGNC:51187]	0.00115375	3.82981	0.774309	0.832991	1.65961	1.02538	0.079993	0	0.841607	0.16545
ENSG00000253973.3			novel transcript	0.000120411	3.78851	0.008407	0.145997	0.073057	0.003257	0.00579	0.007335	0.024201	0.048801
ENSG00000063438.20	AHRR	57491	aryl-hydrocarbon receptor repressor [Source:HGNC Symbol;Acc:HGNC:346]	0.00210136	3.71758	0.033248	0.130607	0.148992	0.049864	0.011214	0	0.023281	0.087605
ENSG00000173868.12	PHOSPHO1	162466	phosphoethanolamine/phosphocholine phosphatase 1 [Source:HGNC Symbol;Acc:HGNC:16815]	0.00059648	3.69863	0	0.139796	0.743731	0.09051	0.0269	0.029711	0.042743	0.049364
ENSG00000239998.6	LILRA2	11027	leukocyte immunoglobulin like receptor A2 [Source:HGNC Symbol;Acc:HGNC:6603]	3.16071e-06	3.69233	0.04311	0.116306	0.919919	0.082617	0.010314	0.065188	0.026027	0.112158
ENSG00000124208.16	PEDS1-UBE2V1	387522	PEDS1-UBE2V1 readthrough [Source:HGNC Symbol;Acc:HGNC:33521]	9.57288e-05	3.69072	0.100428	0	0	0.045218	0	0	0	0
ENSG00000101134.12	DOK5	55816	docking protein 5 [Source:HGNC Symbol;Acc:HGNC:16173]	0.0326165	3.66488	0.043534	0.056726	0.214015	0.008848	0.021472	0.055825	0.010275	0.058888
ENSG00000274600.1	RIMBP3B	440804	RIMS binding protein 3B [Source:HGNC Symbol;Acc:HGNC:33891]	0.0119044	3.61903	0.012201	0.052724	0.048189	0.031293	0.006603	0	0	0.016775
ENSG00000174885.13	NLRP6	171389	NLR family pyrin domain containing 6 [Source:HGNC Symbol;Acc:HGNC:22944]	0.00778323	3.54566	0.011338	0.039799	0.164502	0.041902	0.008364	0.019768	0.00652	0
ENSG00000263513.6	FAM72C	554282	family with sequence similarity 72 member C [Source:HGNC Symbol;Acc:HGNC:30602]	0.0107623	3.46954	0.035898	0.108185	0.074467	0.164748	0.0436	0	0	0.063807
ENSG00000133048.13	CHI3L1	1116	chitinase 3 like 1 [Source:HGNC Symbol;Acc:HGNC:1932]	0.0151795	3.44958	0.365641	7.2925	0.321055	0.194184	0.509345	0.336737	0.582979	0.293678
ENSG00000285772.1			novel protein	0.0467528	3.41547	0	0.046669	0.058209	0	0.070481	0.017333	0.024369	0
ENSG00000120645.12	IQSEC3	440073	IQ motif and Sec7 domain ArfGEF 3 [Source:HGNC Symbol;Acc:HGNC:29193]	0.0071748	3.38158	0.004276	0.015771	0.019973	0.007526	0.011611	0	0.009209	0.017853
ENSG00000173535.15	TNFRSF10C	8794	TNF receptor superfamily member 10c [Source:HGNC Symbol;Acc:HGNC:11906]	0.00262927	3.37762	0.201779	0.188367	3.64778	0.338146	0.049349	0.292368	0.19676	0.092945
ENSG00000198795.11	ZNF521	25925	zinc finger protein 521 [Source:HGNC Symbol;Acc:HGNC:24605]	0.0119044	3.37563	0.0249	0.145704	0.040474	0.008707	0.009607	0.108245	0.016572	0.017127
ENSG00000169894.18	MUC3A	4584	mucin 3A, cell surface associated [Source:HGNC Symbol;Acc:HGNC:7513]	0.00069589	3.30644	0.004774	0.134125	0.046036	0.004484	0.020183	0.066251	0.022907	0.003374
ENSG00000174939.11	ASPHD1	253982	aspartate beta-hydroxylase domain containing 1 [Source:HGNC Symbol;Acc:HGNC:27380]	0.0134363	3.30118	0.092187	0.256491	0.384902	0.096587	0.037393	0.080492	0.026697	0.015752
ENSG00000133433.11	GSTT2B	653689	glutathione S-transferase theta 2B [Source:HGNC Symbol;Acc:HGNC:33437]	0.0281891	3.29665	1.0728	0.956768	5.35469	0.23657	1.29495	0.516369	0.532155	0.25379
ENSG00000231441.2	DST-AS1		DST antisense RNA 1 [Source:HGNC Symbol;Acc:HGNC:40098]	0.0481547	3.28477	1.48251	0.48423	0.531741	0.429748	0.027273	0	0.10049	0.238446
ENSG00000171051.9	FPR1	2357	formyl peptide receptor 1 [Source:HGNC Symbol;Acc:HGNC:3826]	0.00235922	3.24449	0.283096	0.196911	9.38027	1.37876	0.105742	0.267917	0.304139	0.203304
ENSG00000185633.10	NDUFA4L2	56901	NDUFA4 mitochondrial complex associated like 2 [Source:HGNC Symbol;Acc:HGNC:29836]	8.87506e-09	3.24159	0.580843	3.72383	0.775887	0.274087	0.257278	0.083515	0.306887	0.622283
ENSG00000225873.4	C3orf86	102724231	chromosome 3 putative open reading frame 86 [Source:HGNC Symbol;Acc:HGNC:44570]	0.000365352	3.21007	0.231083	0.40556	1.35529	0.317057	0	0.079857	0.058528	0.410297
ENSG00000160182.3	TFF1	7031	trefoil factor 1 [Source:HGNC Symbol;Acc:HGNC:11755]	0.0140726	3.20801	3.77356	11.9108	47.5185	16.6629	2.23399	9.31653	2.17889	1.66323
ENSG00000238009.6			novel transcript	0.00544816	3.19945	0.028821	0.254181	0.581556	0.016912	0.237698	0.163367	0.054981	0.10002
ENSG00000011422.12	PLAUR	5329	plasminogen activator, urokinase receptor [Source:HGNC Symbol;Acc:HGNC:9053]	0.00136569	3.19249	0.788216	0.917698	9.89482	2.86374	0.285911	0.677789	0.396106	0.447192
ENSG00000091513.16	TF	7018	transferrin [Source:HGNC Symbol;Acc:HGNC:11740]	0.00982206	3.18048	1.27231	3.81011	2.09577	1.56408	0.256056	0.230638	0.408751	0.32031
ENSG00000271850.2	LINC02343		long intergenic non-protein coding RNA 2343 [Source:HGNC Symbol;Acc:HGNC:53263]	0.00289639	3.18036	0.081558	0.069258	0.307572	0.120094	0	0.0053	0.046978	0.00899
ENSG00000166736.12	HTR3A	3359	5-hydroxytryptamine receptor 3A [Source:HGNC Symbol;Acc:HGNC:5297]	0.0474168	3.1789	0.069047	0.089641	0.081446	0.021282	0.031695	0.042583	0.009374	0
ENSG00000256913.1			plakophilin 2 (PKP2) pseudogene	0.00696655	3.16644	0.059243	0.105875	0.149896	0.01124	0.096356	0.012494	0.025416	0.022056
ENSG00000235934.2			novel transcript	0.00971413	3.16522	0.00572	0.128129	0.27277	0.234951	0.014664	0.018005	0	0.038861
ENSG00000131015.5	ULBP2	80328	UL16 binding protein 2 [Source:HGNC Symbol;Acc:HGNC:14894]	0.00135389	3.12925	0.115347	0.582664	0.447732	0.293125	0.054793	0.116145	0.085384	0
ENSG00000160321.15	ZNF208	7757	zinc finger protein 208 [Source:HGNC Symbol;Acc:HGNC:12999]	0.0333607	3.11852	0.362214	0.82817	0.790347	0.032805	0.05459	0.991921	0.06985	0.754001
ENSG00000171777.16	RASGRP4	115727	RAS guanyl releasing protein 4 [Source:HGNC Symbol;Acc:HGNC:18958]	0.0140726	3.11667	0.047061	0.019142	0.525134	0.117953	0.018699	0.023725	0.02099	0.023193
ENSG00000259120.3	SMIM6	100130933	small integral membrane protein 6 [Source:HGNC Symbol;Acc:HGNC:40032]	0.000148264	3.11618	1.24395	0.390459	2.6932	0.283406	0.211842	0.156468	0.299846	0.194409
ENSG00000241163.8	LINC00877	285286	long intergenic non-protein coding RNA 877 [Source:HGNC Symbol;Acc:HGNC:27706]	0.00092561	3.11587	0.046951	0.178339	0.306604	0.082728	0.050906	0.01308	0.040445	0.063328
ENSG00000237238.3	BMS1P10		BMS1 pseudogene 10 [Source:HGNC Symbol;Acc:HGNC:49154]	0.00504128	3.11065	0.486093	0.461189	0.727985	0.073305	0.392618	0.251111	0.174627	0
ENSG00000178882.15	RFLNA	144347	refilin A [Source:HGNC Symbol;Acc:HGNC:27051]	0.0326165	3.1044	0.052012	0.094605	0.505312	0.101104	0.023754	0.034803	0.068118	0.051222
ENSG00000178882.15	RFLNA	100533183	refilin A [Source:HGNC Symbol;Acc:HGNC:27051]	0.0326165	3.1044	0.052012	0.094605	0.505312	0.101104	0.023754	0.034803	0.068118	0.051222
ENSG00000225231.2	LINC02470	100506159	long intergenic non-protein coding RNA 2470 [Source:HGNC Symbol;Acc:HGNC:53409]	0.0281891	3.0997	0.120349	0.127062	0.036284	0.09577	0	0.017026	0.026839	0.00728
ENSG00000173391.9	OLR1	4973	oxidized low density lipoprotein receptor 1 [Source:HGNC Symbol;Acc:HGNC:8133]	0.00768616	3.09654	0.13891	0.063089	0.717261	0.044356	0.030434	0.011492	0.051806	0.180292
ENSG00000255874.2	PRECSIT	283487	p53 regulated carcinoma associated Stat3 activating long intergenic non-protein coding transcript [Source:HGNC Symbol;Acc:HGNC:27492]	0.00131449	3.06084	0.024185	0.104522	0.159104	0.089464	0.032504	0.03048	0.010802	0.009866
ENSG00000103313.13	MEFV	4210	MEFV innate immuity regulator, pyrin [Source:HGNC Symbol;Acc:HGNC:6998]	0.0267156	3.05498	0.062461	0.035137	0.979805	0.212741	0.051309	0.051717	0.021979	0.018605
ENSG00000134460.18	IL2RA	3559	interleukin 2 receptor subunit alpha [Source:HGNC Symbol;Acc:HGNC:6008]	0.0442509	3.03433	0.083426	0.11695	0.035364	0.110496	0.015282	0.014349	0.013001	0.01491
ENSG00000235978.6			novel transcript, antisense to ITPR1	0.0442509	3.02972	0.353933	0.650306	1.75275	0.299466	0	0.35032	0	0.435624
ENSG00000115155.19	OTOF	9381	otoferlin [Source:HGNC Symbol;Acc:HGNC:8515]	0.000999127	3.02965	0.003338	0.063968	0.125984	0.009862	0.016622	0.001427	0.01566	0.061523
ENSG00000286288.1			novel transcript	0.0475199	3.02262	0.047196	0.086039	0.720525	0.096124	0.072017	0.029156	0.021586	0.232703
ENSG00000217702.3			novel transcript, antisense to BOLA3	0.000984136	3.0087	0.07451	0.406711	0.569245	0.134511	0.054174	0.189029	0.048886	0.185987
ENSG00000123689.6	G0S2	50486	G0/G1 switch 2 [Source:HGNC Symbol;Acc:HGNC:30229]	0.00113176	2.99066	1.67699	4.30576	21.4055	3.87505	0.909106	1.4137	1.43889	3.80579
ENSG00000274928.6	KRT89P		keratin 89 pseudogene [Source:HGNC Symbol;Acc:HGNC:30196]	0.0458778	2.98143	0.130884	0.367511	1.70178	0.589379	0.034874	0.305729	0.078452	0.160233
ENSG00000018280.17	SLC11A1	6556	solute carrier family 11 member 1 [Source:HGNC Symbol;Acc:HGNC:10907]	0.000185664	2.97042	0.174343	0.362164	4.16322	0.615891	0.067124	0.214926	0.349947	0.40284
ENSG00000205683.12	DPF3	8110	double PHD fingers 3 [Source:HGNC Symbol;Acc:HGNC:17427]	0.00301367	2.94904	0.14608	0.223248	0.191575	0.075143	0.009045	0.018524	0.023245	0.081919
ENSG00000186191.9	BPIFB4	149954	BPI fold containing family B member 4 [Source:HGNC Symbol;Acc:HGNC:16179]	0.00768616	2.94586	0.136158	0.202505	0.181096	0.200095	0.02222	0.050224	0.047248	0
ENSG00000131355.15	ADGRE3	84658	adhesion G protein-coupled receptor E3 [Source:HGNC Symbol;Acc:HGNC:23647]	0.0253538	2.94307	0.138927	0.127723	0.430734	0.029749	0.078388	0.062341	0.066199	0.110111
ENSG00000232386.9			novel transcript	0.0418775	2.89272	0.163322	0.467669	0.202192	0.363558	0.096821	0	0.046274	0.020279
ENSG00000174945.14	AMZ1	155185	archaelysin family metallopeptidase 1 [Source:HGNC Symbol;Acc:HGNC:22231]	0.036339	2.88544	0.006933	0.011985	0.050976	0.00364	0.008211	0.009481	0.00398	0.006096
ENSG00000108018.16	SORCS1	114815	sortilin related VPS10 domain containing receptor 1 [Source:HGNC Symbol;Acc:HGNC:16697]	0.00963073	2.86692	0.012446	0.119762	0.038877	0.006394	0.010743	0.007542	0.020295	0.166329
ENSG00000183971.10	NPW	283869	neuropeptide W [Source:HGNC Symbol;Acc:HGNC:30509]	0.0319007	2.85236	1.28078	1.63872	15.5303	3.40883	0.512136	1.15461	1.15044	0.965696
ENSG00000266126.1			novel transcript	0.0230469	2.84082	0.97106	1.48748	0.923529	0.189567	0.609948	1.06066	0.696502	0.138128
ENSG00000155918.8	RAET1L	154064	retinoic acid early transcript 1L [Source:HGNC Symbol;Acc:HGNC:16798]	0.00438811	2.83029	0.179319	0.454686	0.305845	0.131715	0.146372	0.227941	0.10359	0.019607
ENSG00000172139.15	SLC9C1	285335	solute carrier family 9 member C1 [Source:HGNC Symbol;Acc:HGNC:31401]	0.0440089	2.82352	0.416904	0.329392	0.458305	0.076353	0.254457	0.073643	0.041472	0.235585
ENSG00000124882.4	EREG	2069	epiregulin [Source:HGNC Symbol;Acc:HGNC:3443]	0.0381604	2.72924	0.006836	0.062086	0.200376	0.222584	0	0.016527	0.021642	0.016205
ENSG00000240541.3	TM4SF1-AS1	100874091	TM4SF1 antisense RNA 1 [Source:HGNC Symbol;Acc:HGNC:40587]	0.0140643	2.72659	0.222323	0.530625	0.250071	0.149001	0.05905	0.096747	0.088757	0.092232
ENSG00000235899.2	LINC01564	101927171	long intergenic non-protein coding RNA 1564 [Source:HGNC Symbol;Acc:HGNC:51361]	0.0333607	2.71919	0.955054	3.68431	0.723832	0.823989	0.34079	0.227268	0.710252	0.487516
ENSG00000248710.1			TRIM59 and iFT80 readthrough	0.0306511	2.71442	0.331885	0.442085	0.247415	0.175412	0.151233	0.086169	0.041793	0.04766
ENSG00000166183.16	ASPG	374569	asparaginase [Source:HGNC Symbol;Acc:HGNC:20123]	0.0181756	2.68237	0.155037	0.995001	1.10951	0.290223	0.02225	0.128289	0.695987	0.128631
ENSG00000287052.1			novel transcript	0.000983495	2.66593	0.114019	0.299616	0.220118	0.045954	0.080237	0.124027	0.074405	0.037269
ENSG00000161055.4	SCGB3A1	92304	secretoglobin family 3A member 1 [Source:HGNC Symbol;Acc:HGNC:18384]	0.00177186	2.66185	13.2384	24.1254	39.5767	6.95742	1.44809	8.67351	11.9248	7.39038
ENSG00000223774.5			novel transcript	0.036195	2.66078	0.032985	0.076051	0.396266	0.041391	0.038051	0.014702	0.0834	0.061779
ENSG00000198754.5	OXCT2	64064	3-oxoacid CoA-transferase 2 [Source:HGNC Symbol;Acc:HGNC:18606]	0.0139188	2.65313	0.083657	0.103954	0.112944	0.043326	0.065583	0.025055	0.081841	0
ENSG00000140678.17	ITGAX	3687	integrin subunit alpha X [Source:HGNC Symbol;Acc:HGNC:6152]	0.00809529	2.65257	0.404184	0.382588	4.95556	0.863254	0.293703	0.232254	0.313208	0.539248
ENSG00000260969.2	WWOX-AS1		WWOX antisense RNA 1 [Source:HGNC Symbol;Acc:HGNC:53169]	0.00268418	2.64764	0.53546	0.546185	0.595083	0.312096	0.103024	0.016235	0.204935	0.14587
ENSG00000165443.12	PHYHIPL	84457	phytanoyl-CoA 2-hydroxylase interacting protein like [Source:HGNC Symbol;Acc:HGNC:29378]	0.00565218	2.6452	0.035061	0.263346	0.181815	0.252845	0.008102	0.004212	0.054833	0.081572
ENSG00000100368.14	CSF2RB	1439	colony stimulating factor 2 receptor subunit beta [Source:HGNC Symbol;Acc:HGNC:2436]	0.0422859	2.63816	0.056792	0.095625	0.959449	0.204148	0.045644	0.112935	0.084496	0.061197
ENSG00000265185.6	SNORD3B-1		small nucleolar RNA, C/D box 3B-1 [Source:HGNC Symbol;Acc:HGNC:10168]	0.0258149	2.62556	7.03528	27.9347	13.8073	3.10777	1.96219	8.03615	6.49812	9.52861
ENSG00000180535.4	BHLHA15	168620	basic helix-loop-helix family member a15 [Source:HGNC Symbol;Acc:HGNC:22265]	0.00070234	2.61913	0.210625	0.400706	0.685962	0.424806	0.086977	0.113087	0.132414	0.048961
ENSG00000232656.9	IDI2-AS1	55853	IDI2 antisense RNA 1 [Source:HGNC Symbol;Acc:HGNC:30885]	0.0370656	2.59794	0.058753	0.215289	0.110085	0.061887	0.053302	0.044836	0.0344	0.013207
ENSG00000164825.4	DEFB1	1672	defensin beta 1 [Source:HGNC Symbol;Acc:HGNC:2766]	0.000253661	2.58303	7.32313	17.0058	12.108	9.488	1.9286	3.29493	3.02019	4.81219
ENSG00000112137.18	PHACTR1	221692	phosphatase and actin regulator 1 [Source:HGNC Symbol;Acc:HGNC:20990]	0.026256	2.57693	0.413071	0.483702	3.01598	0.56513	0.546569	0.287472	0.320298	0.389988
ENSG00000249884.8	RNF103-CHMP3	100526767	RNF103-CHMP3 readthrough [Source:HGNC Symbol;Acc:HGNC:38847]	0.0200056	2.57243	0.721174	0.929134	0.57667	0.25576	0.199747	0.100774	0.223723	0.231446
ENSG00000183010.17	PYCR1	5831	pyrroline-5-carboxylate reductase 1 [Source:HGNC Symbol;Acc:HGNC:9721]	2.03275e-05	2.56672	1.76479	4.15638	7.34468	2.97467	0.468977	1.44447	0.805765	1.89009
ENSG00000136859.10	ANGPTL2	23452	angiopoietin like 2 [Source:HGNC Symbol;Acc:HGNC:490]	4.08324e-06	2.55756	0.17108	0.429773	0.365519	0.096082	0.071427	0.119418	0.109509	0.195105
ENSG00000137440.5	FGFBP1	9982	fibroblast growth factor binding protein 1 [Source:HGNC Symbol;Acc:HGNC:19695]	2.027e-06	2.52884	1.01229	1.12579	2.61823	1.31502	0.395567	0.356659	0.304909	0.463876
ENSG00000163993.7	S100P	6286	S100 calcium binding protein P [Source:HGNC Symbol;Acc:HGNC:10504]	0.01065	2.5046	144.572	318.184	511.453	423.621	36.6143	137.84	62.5081	78.114
ENSG00000242550.6	SERPINB10	5273	serpin family B member 10 [Source:HGNC Symbol;Acc:HGNC:8942]	0.0243697	2.50389	1.15831	1.41296	6.50189	3.36127	0.445138	1.36794	0.74752	0.407794
ENSG00000138028.16	CGREF1	10669	cell growth regulator with EF-hand domain 1 [Source:HGNC Symbol;Acc:HGNC:16962]	0.00989331	2.50276	0.221392	0.380921	1.60784	0.354756	0.149007	0.198394	0.104942	0.274808
ENSG00000145879.11	SPINK7	84651	serine peptidase inhibitor Kazal type 7 [Source:HGNC Symbol;Acc:HGNC:24643]	0.000315186	2.49896	0	0.08592	0.080976	4.46711	0	0	0.248445	0
ENSG00000237624.1	OXCT2P1		3-oxoacid CoA-transferase 2 pseudogene 1 [Source:HGNC Symbol;Acc:HGNC:21627]	0.00251179	2.49784	0	0	0.016888	0	0.013318	0.085701	0	0.036103
ENSG00000128510.12	CPA4	51200	carboxypeptidase A4 [Source:HGNC Symbol;Acc:HGNC:15740]	0.0339355	2.47791	1.54278	1.9308	3.47421	4.52365	1.058	1.50659	0.386896	0.182631
ENSG00000129946.11	SHC2	25759	SHC adaptor protein 2 [Source:HGNC Symbol;Acc:HGNC:29869]	0.0225275	2.45762	0.150117	0.58681	0.484448	0.135501	0.077729	0.101881	0.243367	0.147895
ENSG00000116741.8	RGS2	5997	regulator of G protein signaling 2 [Source:HGNC Symbol;Acc:HGNC:9998]	0.030807	2.45276	1.68426	1.12275	16.5409	4.47118	0.420811	1.62931	1.53904	1.01119
ENSG00000187942.12	LDLRAD2	401944	low density lipoprotein receptor class A domain containing 2 [Source:HGNC Symbol;Acc:HGNC:32071]	0.00131449	2.4463	0.367933	0.502892	1.26179	0.531459	0.170433	0.163036	0.136602	0.317979
ENSG00000230148.8	HOXB-AS1	100874362	HOXB cluster antisense RNA 1 [Source:HGNC Symbol;Acc:HGNC:43744]	0.0191834	2.42781	0.330962	1.28663	0.44852	0.984364	0.120227	0.269929	0.15436	0.031042
ENSG00000280407.3			TEC	0.00533562	2.41101	0.159695	0.077213	0.280597	0.090867	0.025917	0.019157	0.055492	0.039619
ENSG00000227053.1	MUC12-AS1	102724094	MUC12 antisense RNA 1 [Source:HGNC Symbol;Acc:HGNC:40382]	0.00147174	2.35809	1.34105	2.17076	6.25062	7.53442	0.505009	0.149228	0.861549	0.987314
ENSG00000088992.18	TESC	54997	tescalcin [Source:HGNC Symbol;Acc:HGNC:26065]	0.0230199	2.33541	0.066743	0.378382	0.310763	0.068568	0.118191	0.096489	0.098019	0.193174
ENSG00000125319.15	HROB	78995	homologous recombination factor with OB-fold [Source:HGNC Symbol;Acc:HGNC:28460]	0.000290779	2.33071	0.116651	0.213851	0.802912	0.178837	0.086436	0.10334	0.121523	0.152272
ENSG00000170956.17	CEACAM3	1084	CEA cell adhesion molecule 3 [Source:HGNC Symbol;Acc:HGNC:1815]	0.0300874	2.32886	0.075681	0.13619	1.05557	0.161712	0.088401	0.142227	0.166275	0.160145
ENSG00000268738.3	HSFX2	100130086	heat shock transcription factor family, X-linked 2 [Source:HGNC Symbol;Acc:HGNC:32701]	4.93698e-07	2.31941	0.038107	0.088078	0.437246	0.590333	0.51744	0	0.034963	0.644595
ENSG00000165646.14	SLC18A2	6571	solute carrier family 18 member A2 [Source:HGNC Symbol;Acc:HGNC:10935]	0.0466242	2.29854	0.060866	0.051173	0.178904	0.016685	0.053039	0.076248	0.053449	0.011255
ENSG00000145075.13	CCDC39		coiled-coil domain containing 39 [Source:HGNC Symbol;Acc:HGNC:25244]	0.00251179	2.28801	0.083541	0.266626	0.521337	0.012722	0.45672	0.410269	0.165707	0.13462
ENSG00000148926.10	ADM	133	adrenomedullin [Source:HGNC Symbol;Acc:HGNC:259]	0.00538467	2.27288	0.747185	0.59032	2.22313	0.606306	0.407878	0.289008	0.346514	0.236864
ENSG00000176595.4	KBTBD11	9920	kelch repeat and BTB domain containing 11 [Source:HGNC Symbol;Acc:HGNC:29104]	0.0149465	2.21301	0.136832	0.574055	0.216623	0.20648	0.138596	0.073021	0.105181	0.113014
ENSG00000101447.15	FAM83D	81610	family with sequence similarity 83 member D [Source:HGNC Symbol;Acc:HGNC:16122]	0.00159782	2.20734	3.9415	7.81929	15.3388	6.47853	2.27259	3.24328	2.83062	4.0232
ENSG00000142910.16	TINAGL1	64129	tubulointerstitial nephritis antigen like 1 [Source:HGNC Symbol;Acc:HGNC:19168]	0.00692815	2.1741	0.213635	1.24435	0.909419	0.273656	0.799415	0.881142	0.185075	0.219958
ENSG00000188833.10	ENTPD8	377841	ectonucleoside triphosphate diphosphohydrolase 8 [Source:HGNC Symbol;Acc:HGNC:24860]	0.000185664	2.1407	0.367849	0.819493	1.10279	0.479004	0.091641	0.312266	0.259374	0.420465
ENSG00000134830.6	C5AR2	27202	complement component 5a receptor 2 [Source:HGNC Symbol;Acc:HGNC:4527]	0.000978619	2.13	0.215334	0.545477	0.341266	0.081047	0.174898	0.145428	0.170963	0.168088
ENSG00000229196.4		100128325	novel transcript	0.0135979	2.12954	0.179393	0.248228	0.60839	0.158223	0.045874	0.131542	0.083908	0.231085
ENSG00000129990.15	SYT5	6861	synaptotagmin 5 [Source:HGNC Symbol;Acc:HGNC:11513]	0.01652	2.1211	1.73214	1.62076	2.453	1.95764	1.37128	0.376248	0.377171	0.602095
ENSG00000136689.19	IL1RN	3557	interleukin 1 receptor antagonist [Source:HGNC Symbol;Acc:HGNC:6000]	0.00109628	2.10928	10.7843	16.2577	16.7244	6.5764	2.81768	3.96505	4.5642	6.07251
ENSG00000223701.3	RAET1E-AS1	100652739	RAET1E antisense RNA 1 [Source:HGNC Symbol;Acc:HGNC:48994]	0.0319007	2.09299	0.255784	0.668496	0.942665	0.387558	0.257609	0.183501	0.195737	0.367223
ENSG00000170298.16	LGALS9B	284194	galectin 9B [Source:HGNC Symbol;Acc:HGNC:24842]	0.0326165	2.09196	3.30481	12.765	8.12934	6.39477	1.50092	3.94536	3.81383	1.2295
ENSG00000155307.19	SAMSN1	64092	SAM domain, SH3 domain and nuclear localization signals 1 [Source:HGNC Symbol;Acc:HGNC:10528]	0.0106976	2.08904	0.960369	0.454037	5.97988	1.24341	0.256984	0.270671	0.651034	0.810475
ENSG00000155307.19	SAMSN1	388813	SAM domain, SH3 domain and nuclear localization signals 1 [Source:HGNC Symbol;Acc:HGNC:10528]	0.0106976	2.08904	0.960369	0.454037	5.97988	1.24341	0.256984	0.270671	0.651034	0.810475
ENSG00000173567.15	ADGRF3	165082	adhesion G protein-coupled receptor F3 [Source:HGNC Symbol;Acc:HGNC:18989]	0.0273266	2.0795	0.0367	0.067119	0.119818	0.019359	0.041577	0.05349	0.033229	0.033847
ENSG00000125998.8	FAM83C	128876	family with sequence similarity 83 member C [Source:HGNC Symbol;Acc:HGNC:16121]	0.0202247	2.06582	0.039432	0.071828	0.170033	0.089928	0.014381	0.038213	0.034155	0.048388
ENSG00000151012.13	SLC7A11	23657	solute carrier family 7 member 11 [Source:HGNC Symbol;Acc:HGNC:11059]	0.0284484	2.05682	0.347216	1.30601	0.558213	0.486886	0.122802	0.23405	0.344268	0.275834
ENSG00000159231.6	CBR3	874	carbonyl reductase 3 [Source:HGNC Symbol;Acc:HGNC:1549]	0.00250536	2.00456	3.20883	4.57742	5.88216	2.16393	1.10749	1.64836	1.64275	2.90011
ENSG00000084110.11	HAL	3034	histidine ammonia-lyase [Source:HGNC Symbol;Acc:HGNC:4806]	0.0449116	1.9996	0.092029	0.676912	0.3459	0.080954	0.08168	0.179712	0.174164	0.328164
ENSG00000173110.8	HSPA6	3310	heat shock protein family A (Hsp70) member 6 [Source:HGNC Symbol;Acc:HGNC:5239]	0.0132044	1.9815	0.181251	0.290917	0.814181	0.499383	0.075045	0.101273	0.175555	0.179404
ENSG00000163995.21	ABLIM2	84448	actin binding LIM protein family member 2 [Source:HGNC Symbol;Acc:HGNC:19195]	0.00436076	1.98136	0.414851	1.23601	1.24322	0.540363	0.489277	0.426918	0.451635	0.392071
ENSG00000125966.10	MMP24	10893	matrix metallopeptidase 24 [Source:HGNC Symbol;Acc:HGNC:7172]	0.0425251	1.95748	0.063964	0.074661	0.169229	0.079708	0.044685	0.005425	0.042828	0.049018
ENSG00000101335.10	MYL9	10398	myosin light chain 9 [Source:HGNC Symbol;Acc:HGNC:15754]	0.00262364	1.95193	1.39827	6.08777	1.7795	1.09292	1.24665	0.947152	1.02144	1.81698
ENSG00000111700.13	SLCO1B3	28234	solute carrier organic anion transporter family member 1B3 [Source:HGNC Symbol;Acc:HGNC:10961]	0.0230199	1.95122	0.178715	0.221085	0.579656	0.527149	0.107211	0.0962	0.054513	0.091277
ENSG00000103175.11	WFDC1	58189	WAP four-disulfide core domain 1 [Source:HGNC Symbol;Acc:HGNC:15466]	0.0261896	1.94649	0.445431	0.764841	1.17127	0.218775	0.300081	0.37943	0.262224	1.13943
ENSG00000166558.11	SLC38A8	146167	solute carrier family 38 member 8 [Source:HGNC Symbol;Acc:HGNC:32434]	0.0422859	1.89852	0.563201	0.966734	0.960951	0.375903	0.897111	0.246187	0.228792	0.6476
ENSG00000143226.15	FCGR2A	2212	Fc fragment of IgG receptor IIa [Source:HGNC Symbol;Acc:HGNC:3616]	0.031711	1.86492	1.4419	1.48133	9.44272	3.52212	0.736358	1.07868	1.29875	1.93562
ENSG00000141576.16	RNF157	114804	ring finger protein 157 [Source:HGNC Symbol;Acc:HGNC:29402]	0.0449116	1.83453	0.169404	0.372834	0.201347	0.111555	0.085385	0.046726	0.134879	0.149667
ENSG00000236039.3	LINC02889	101927630	long intergenic non-protein coding RNA 2889 [Source:HGNC Symbol;Acc:HGNC:55071]	0.0145322	1.83385	0.773958	4.90157	1.71677	2.07801	0.567606	0.296749	1.27864	1.03385
ENSG00000244239.1			novel transcript, antisense to ICA1	0.0197998	1.78124	0.245879	0.580405	0.610758	0.26858	0.055392	0.109	0.297838	0.639065
ENSG00000248323.7	LUCAT1		lung cancer associated transcript 1 [Source:HGNC Symbol;Acc:HGNC:48498]	0.0108487	1.76559	2.45266	6.20533	5.73301	4.89702	2.00538	1.28786	2.6434	1.8926
ENSG00000124664.11	SPDEF	25803	SAM pointed domain containing ETS transcription factor [Source:HGNC Symbol;Acc:HGNC:17257]	0.000851835	1.75654	5.2055	9.35443	16.4576	8.64762	2.28999	4.20817	4.20971	6.4273
ENSG00000197249.14	SERPINA1	5265	serpin family A member 1 [Source:HGNC Symbol;Acc:HGNC:8941]	0.00532381	1.70719	3.87011	9.10817	11.1853	5.76957	4.06084	4.44943	3.21907	4.94369
ENSG00000237232.9	ZNF295-AS1	150142	ZNF295 antisense RNA 1 [Source:HGNC Symbol;Acc:HGNC:23130]	0.0400152	1.6184	21.5324	19.6011	28.3031	7.4441	8.48162	11.4156	9.93777	22.474
ENSG00000162645.13	GBP2	2634	guanylate binding protein 2 [Source:HGNC Symbol;Acc:HGNC:4183]	0.00262927	1.60019	2.14429	2.04609	3.46033	2.22727	0.694582	0.487936	1.1533	1.0311
ENSG00000101255.12	TRIB3	57761	tribbles pseudokinase 3 [Source:HGNC Symbol;Acc:HGNC:16228]	0.0129173	1.52988	0.541686	0.777379	0.937089	0.568548	0.267529	0.214621	0.347446	0.695936
ENSG00000164294.14	GPX8	493869	glutathione peroxidase 8 (putative) [Source:HGNC Symbol;Acc:HGNC:33100]	0.0236753	1.47301	4.4863	6.72663	8.42958	3.43138	1.98526	2.38904	4.00102	4.56602
ENSG00000253948.2	VPS13B-DT		VPS13B divergent transcript [Source:HGNC Symbol;Acc:HGNC:54375]	0.0384644	1.45801	5.60437	5.1722	7.99586	4.20953	1.13661	1.23961	3.91309	6.2228
ENSG00000128039.13	SRD5A3	79644	steroid 5 alpha-reductase 3 [Source:HGNC Symbol;Acc:HGNC:25812]	0.0239616	1.43109	11.828	18.3146	11.7284	9.70084	4.85458	6.40279	8.34212	4.13263
ENSG00000134285.11	FKBP11	51303	FKBP prolyl isomerase 11 [Source:HGNC Symbol;Acc:HGNC:18624]	0.0167611	1.42839	7.13827	12.9224	13.9047	7.86542	4.74369	4.87807	5.44745	7.16817
ENSG00000133665.13	DYDC2	84332	DPY30 domain containing 2 [Source:HGNC Symbol;Acc:HGNC:23468]	0.0365663	1.33779	21.4301	17.9338	20.1314	11.5893	6.21089	10.5822	9.88468	8.4857
ENSG00000281453.1	TGFB2-OT1	103611157	TGFB2 overlapping transcript 1 [Source:HGNC Symbol;Acc:HGNC:50629]	0.00526885	1.31938	1.35373	0.93282	0	0	0	0	2.3632	3.47928
ENSG00000227733.10			novel transcript	0.0466042	-1.28824	7.01615	8.47744	3.28039	6.09882	11.9977	12.5196	12.349	12.2513
ENSG00000168685.15	IL7R	3575	interleukin 7 receptor [Source:HGNC Symbol;Acc:HGNC:6024]	0.0378656	-1.39811	0.552503	0.520921	0.8377	1.29438	0.692057	0.641163	1.51975	2.8983
ENSG00000228065.11	LINC01515		long intergenic non-protein coding RNA 1515 [Source:HGNC Symbol;Acc:HGNC:51210]	0.0281891	-1.43431	7.34188	3.78404	3.69015	12.3777	4.92626	6.2105	8.17971	7.548
ENSG00000151224.13	MAT1A	4143	methionine adenosyltransferase 1A [Source:HGNC Symbol;Acc:HGNC:6903]	0.0283618	-1.45772	1.06257	0.872152	1.08786	1.65278	2.2792	1.14038	3.2109	2.53852
ENSG00000281106.4	TMEM272	283521	transmembrane protein 272 [Source:HGNC Symbol;Acc:HGNC:26737]	0.036339	-1.47023	0.351515	0.332006	0.129681	0.234549	0.475804	0.422713	0.596009	0.767722
ENSG00000163032.12	VSNL1	7447	visinin like 1 [Source:HGNC Symbol;Acc:HGNC:12722]	0.0447293	-1.50278	0.526025	0.452828	0.285991	0.842272	0.436895	0.408243	1.14881	1.17447
ENSG00000112414.15	ADGRG6	57211	adhesion G protein-coupled receptor G6 [Source:HGNC Symbol;Acc:HGNC:13841]	0.0489251	-1.55827	2.14692	1.70663	0.881067	1.32998	2.49965	3.94192	3.56677	4.74743
ENSG00000167280.17	ENGASE	64772	endo-beta-N-acetylglucosaminidase [Source:HGNC Symbol;Acc:HGNC:24622]	0.0326165	-1.56529	2.83785	2.21831	2.01363	4.47685	4.26955	4.88951	5.11775	4.93971
ENSG00000196159.14	FAT4	79633	FAT atypical cadherin 4 [Source:HGNC Symbol;Acc:HGNC:23109]	0.0258149	-1.62904	0.59507	0.374605	0.216971	0.317167	0.773698	0.811111	0.872546	1.1632
ENSG00000152661.9	GJA1	2697	gap junction protein alpha 1 [Source:HGNC Symbol;Acc:HGNC:4274]	0.0130627	-1.63008	0.739448	0.422447	0.430746	0.826449	0.723099	0.879779	1.21372	1.52847
ENSG00000275160.1			ribosomal protein L7a (RPL7A) pseudogene	0.0270978	-1.84712	2.52409	1.48678	1.03148	3.35334	2.32354	4.18835	3.52144	3.80676
ENSG00000101825.8	MXRA5	25878	matrix remodeling associated 5 [Source:HGNC Symbol;Acc:HGNC:7539]	0.031711	-1.86897	0.935497	0.43563	0.769954	1.51644	0.699354	1.38755	1.97163	2.30697
ENSG00000255052.5	FAM66D	112268389	family with sequence similarity 66 member D [Source:HGNC Symbol;Acc:HGNC:24159]	0.00385844	-1.96027	1.72922	1.14595	1.18458	3.86826	1.14746	1.89009	4.55262	3.58048
ENSG00000271971.1			novel transcript, antisense to FAM92A1	0.0294226	-1.99602	1.58664	1.00562	0.545107	1.52739	1.81017	2.13742	2.32167	2.95116
ENSG00000231995.2			pseudogene similar to part of ribosomal protein L7a (RPL7A)	0.0268701	-2.06518	2.40162	0.81368	0.71406	2.29719	1.57089	0.835265	4.05712	2.14662
ENSG00000162572.21	SCNN1D	6339	sodium channel epithelial 1 subunit delta [Source:HGNC Symbol;Acc:HGNC:10601]	0.016963	-2.07224	0.430107	0.406794	0.343345	0.541867	2.45639	0.854003	1.86535	0.923735
ENSG00000179698.14	WDR97	340390	WD repeat domain 97 [Source:HGNC Symbol;Acc:HGNC:26959]	0.0240994	-2.07591	0.704003	0.301914	0.516484	1.77799	1.24358	0.443849	1.00817	2.03828
ENSG00000197599.12	CCDC154	645811	coiled-coil domain containing 154 [Source:HGNC Symbol;Acc:HGNC:34454]	0.00892648	-2.07663	0.259803	0.179777	0.099657	0.334375	0.325938	0.297268	0.503839	0.421968
ENSG00000091428.18	RAPGEF4	11069	Rap guanine nucleotide exchange factor 4 [Source:HGNC Symbol;Acc:HGNC:16626]	0.0322748	-2.08749	0.437678	0.351093	0.090403	0.479088	0.506204	0.366163	0.79843	0.830754
ENSG00000165716.11	DIPK1B	138311	divergent protein kinase domain 1B [Source:HGNC Symbol;Acc:HGNC:28290]	0.0374232	-2.11644	0.02902	0.050389	0.07016	0.167972	0.070019	0.062477	0.219402	0.42496
ENSG00000277007.1			novel transcript	0.0253538	-2.11747	0.097636	0.164612	0.050624	0.174885	0.35464	0.258068	0.361567	0.276864
ENSG00000271327.1			novel transcript	0.0356339	-2.15272	0.289228	0.220421	0.203881	0.244443	1.11613	0.718252	0.863455	0.824602
ENSG00000180447.7	GAS1	2619	growth arrest specific 1 [Source:HGNC Symbol;Acc:HGNC:4165]	0.0281891	-2.1619	0.893544	0.951468	0.229213	0.779819	2.18366	1.73671	1.32147	2.96484
ENSG00000106565.18	TMEM176B	28959	transmembrane protein 176B [Source:HGNC Symbol;Acc:HGNC:29596]	0.0102728	-2.25542	0.843109	0.356543	0.436181	1.38043	1.09621	2.099	1.5986	0.960314
ENSG00000083067.24	TRPM3	80036	transient receptor potential cation channel subfamily M member 3 [Source:HGNC Symbol;Acc:HGNC:17992]	0.0216765	-2.29872	0.250919	0.071129	0.135782	0.134721	0.418475	0.451798	0.498038	0.459912
ENSG00000278893.1			novel transcript	0.0387654	-2.32198	0.161956	0.031586	0.120764	0.140071	0.13895	0.239018	0.389178	0.589432
ENSG00000163749.18	CCDC158	339965	coiled-coil domain containing 158 [Source:HGNC Symbol;Acc:HGNC:26374]	0.00011176	-2.35839	0.3487	0.257405	0.222491	0.540737	1.18522	0.646297	1.00105	1.15306
ENSG00000156140.10	ADAMTS3	9508	ADAM metallopeptidase with thrombospondin type 1 motif 3 [Source:HGNC Symbol;Acc:HGNC:219]	7.49526e-05	-2.37329	0.375943	0.238492	0.143828	0.701814	0.217895	0.291666	1.00769	0.637169
ENSG00000226237.2	GAS1RR	100506834	GAS1 adjacent regulatory RNA [Source:HGNC Symbol;Acc:HGNC:52261]	0.000404218	-2.39777	2.15889	1.01279	0.678397	1.56012	4.46213	2.9081	3.94934	4.46221
ENSG00000158815.11	FGF17	8822	fibroblast growth factor 17 [Source:HGNC Symbol;Acc:HGNC:3673]	0.0132742	-2.43085	0.150426	0.160405	0.02451	0.198491	0.388647	0.332753	0.348984	0.30102
ENSG00000197444.10	OGDHL	55753	oxoglutarate dehydrogenase L [Source:HGNC Symbol;Acc:HGNC:25590]	0.00383713	-2.4522	0.230815	0.090172	0.032546	0.20369	0.167237	0.078306	0.227134	0.126829
ENSG00000140009.19	ESR2	2100	estrogen receptor 2 [Source:HGNC Symbol;Acc:HGNC:3468]	0.031711	-2.47758	0.035113	0.067502	0.029825	0.093858	0.071458	0.268861	0.154566	0.138842
ENSG00000280850.1			novel transcript	0.00521921	-2.50299	1.36419	0.895689	0.239458	1.19992	1.48467	1.3975	2.07892	3.0533
ENSG00000075340.23	ADD2	119	adducin 2 [Source:HGNC Symbol;Acc:HGNC:244]	0.0226594	-2.52793	0.021362	0.005897	0.04486	0.050378	0.062495	0.079893	0.11697	0.068095
ENSG00000261373.1	VPS9D1-AS1	100128881	VPS9D1 antisense RNA 1 [Source:HGNC Symbol;Acc:HGNC:48915]	0.01652	-2.56264	0.103847	0.109377	0.047986	0.350904	0.068891	0.154117	0.435118	0.40556
ENSG00000275708.1	MIR3648-1	100500862	microRNA 3648-1 [Source:HGNC Symbol;Acc:HGNC:38941]	0.000238134	-2.72023	267.214	245.137	39.4839	291.004	619.707	554.788	378.835	435.546
ENSG00000158427.15	TMSB15B	286527	thymosin beta 15B [Source:HGNC Symbol;Acc:HGNC:28612]	0.00996633	-2.72634	0.239736	0.098886	0.059061	0.342538	0.200353	0.165567	0.566081	0.545122
ENSG00000162944.11	RFTN2	130132	raftlin family member 2 [Source:HGNC Symbol;Acc:HGNC:26402]	0.0186882	-2.75327	0.10891	0.040028	0.103581	0.294362	0.018575	0.22354	0.609473	0.319031
ENSG00000260647.1			novel transcript, antisense to TOP3A	0.0192828	-2.77592	0.634657	0.335207	0.038936	0.665787	0.477091	0.861778	0.925478	0.950374
ENSG00000079101.16	CLUL1	27098	clusterin like 1 [Source:HGNC Symbol;Acc:HGNC:2096]	0.0146696	-2.86552	0.974062	0.086518	0.296981	0.556983	0.323619	0.502041	1.706	1.36187
ENSG00000243854.3	RN7SL67P		RNA, 7SL, cytoplasmic 67, pseudogene [Source:HGNC Symbol;Acc:HGNC:46083]	0.0413156	-2.86562	2.84002	0.991655	0.459234	2.66315	0.759047	0.898442	5.46434	2.3163
ENSG00000275910.1			novel transcript, antisense to PDXDC1	0.00032235	-2.91998	0.864739	0.770495	0.160211	1.60558	1.71985	1.32557	2.26842	1.28254
ENSG00000056487.16	PHF21B	112885	PHD finger protein 21B [Source:HGNC Symbol;Acc:HGNC:25161]	0.0106717	-2.92604	0.046141	0.030379	0.01797	0.12034	0.014778	0.093045	0.27912	0.149348
ENSG00000181616.10	OR52H1	390067	olfactory receptor family 52 subfamily H member 1 [Source:HGNC Symbol;Acc:HGNC:15218]	0.00193065	-2.95441	0.33434	0.21536	0.121814	0.559425	0.479497	0.379018	1.20496	0.76303
ENSG00000258677.2			novel protein, UBE2W-STAU2 readthrough	0.00267187	-2.98882	1.40456	0.682882	0	1.27891	1.0225	1.79104	1.56938	1.08151
ENSG00000272130.1			novel transcript	0.0473789	-2.99633	1.12828	0.689847	0.159639	1.79814	0.340436	0.73129	3.87649	1.69986
ENSG00000267429.1			novel transcript, sense intronic to ZSCAN5A	0.0263694	-3.03997	0.144375	0.114593	0.056679	0.33085	0.287451	0.416405	0.454623	0.370662
ENSG00000251555.1			novel transcript	0.0327196	-3.06552	0.072371	0.064916	0.053722	0.297469	0.129524	0.339517	0.300911	0.111358
ENSG00000189057.11	FAM111B	374393	FAM111 trypsin like peptidase B [Source:HGNC Symbol;Acc:HGNC:24200]	5.78463e-05	-3.09533	0.236753	0.145252	0.129117	0.493875	0.861273	0.524373	0.842426	0.643683
ENSG00000151892.16	GFRA1	2674	GDNF family receptor alpha 1 [Source:HGNC Symbol;Acc:HGNC:4243]	0.00017367	-3.14196	0.245064	0.015157	0.215534	0.299651	0.131716	0.379236	0.595884	0.768196
ENSG00000161640.15	SIGLEC11	114132	sialic acid binding Ig like lectin 11 [Source:HGNC Symbol;Acc:HGNC:15622]	0.0494631	-3.19415	0.083305	0.051062	0.013418	0.43155	0.070322	0.066417	0.05603	0.01418
ENSG00000279058.2	AGAP14P		ArfGAP with GTPase domain, ankyrin repeat and PH domain 14, pseudogene [Source:HGNC Symbol;Acc:HGNC:23660]	0.0281891	-3.19764	0.027081	0.073144	0.011524	0.143038	0.218571	0.162205	0.397791	0.177455
ENSG00000279796.1			TEC	0.00737543	-3.20156	0.030947	0.021343	0.010252	0.066629	0.038684	0.044388	0.132087	0.075987
ENSG00000213137.3	ARF1P2		ADP ribosylation factor 1 pseudogene 2 [Source:HGNC Symbol;Acc:HGNC:39883]	0.0116261	-3.218	0.069054	0.040357	0	0.04884	0.108984	0.161459	0.151213	0.065925
ENSG00000250001.1			novel transcript	0.0281891	-3.23798	0.511904	0.178275	0.04201	0.085449	1.20484	0.702486	1.18663	0.716949
ENSG00000255983.1			novel transcript	0.0139683	-3.27068	0.11317	0.236379	0.418736	1.82361	1.23366	0.848914	2.22357	0.662039
ENSG00000046889.19	PREX2	80243	phosphatidylinositol-3,4,5-trisphosphate dependent Rac exchange factor 2 [Source:HGNC Symbol;Acc:HGNC:22950]	0.0204579	-3.29493	0.112211	0.014801	0.006413	0.053286	0.092577	0.068311	0.059819	0.058278
ENSG00000187054.16	TMPRSS11A	339967	transmembrane serine protease 11A [Source:HGNC Symbol;Acc:HGNC:27954]	0.0359584	-3.40828	0.216147	0.042731	0.392368	2.15665	0.031705	0.667837	1.96167	0.186198
ENSG00000233292.1			novel zinc finger pseudogene	0.0239807	-3.48389	0.229151	0.368054	0	0.46591	0.368846	0.347983	0.57224	1.48089
ENSG00000236383.8	CCDC200	100874261	coiled-coil domain containing 200 [Source:HGNC Symbol;Acc:HGNC:43658]	0.00293917	-3.48775	0.249615	0.135939	0.086976	0.438773	0.27808	0.646729	0.969943	0.51022
ENSG00000249328.3		101927040	novel transcript	0.0260645	-3.48959	0.34469	0.030241	0.042627	0.130508	0.255292	0.14313	0.449672	0.236872
ENSG00000238098.9	ABCA17P	650655	ATP binding cassette subfamily A member 17, pseudogene [Source:HGNC Symbol;Acc:HGNC:32972]	0.0267156	-3.49132	0.037018	0.015077	0.009028	0.290422	0.061392	0.013531	0.056886	0.077927
ENSG00000253580.1	TRMT10BP1		tRNA methyltransferase 10B pseudogene 1 [Source:HGNC Symbol;Acc:HGNC:52409]	0.00286681	-3.6553	0.131144	0.133852	0.052049	0.278025	0.148898	0.428972	0.890174	0.208872
ENSG00000256417.1			novel transcript	0.0142757	-3.93068	0.501216	0.422101	0.909845	5.47282	3.50119	3.27557	5.81555	0.961715
ENSG00000251349.3	MSANTD3-TMEFF1	100526694	MSANTD3-TMEFF1 readthrough [Source:HGNC Symbol;Acc:HGNC:38838]	0.0225355	-4.0007	0.030425	0	0.023328	0.149441	0.133297	0.047338	0.188983	0.233221
ENSG00000133475.17	GGT2	728441	gamma-glutamyltransferase 2 [Source:HGNC Symbol;Acc:HGNC:4251]	0.00251179	-4.00271	0.017714	0.059529	0.100903	0.631347	0.391373	0.592301	0.720837	0.391303
ENSG00000235016.1	SEMA3F-AS1	100129060	SEMA3F antisense RNA 1 [Source:HGNC Symbol;Acc:HGNC:40518]	0.0468528	-4.00464	0.066283	0.024894	0.00962	0.114599	0.159463	0.368214	0.050468	0.225923
ENSG00000144810.16	COL8A1	1295	collagen type VIII alpha 1 chain [Source:HGNC Symbol;Acc:HGNC:2215]	6.56072e-06	-4.24258	0.225519	0.022464	0.04242	0.272784	0.026694	0.331667	0.745105	0.656905
ENSG00000249378.6	LINC01060	401164	long intergenic non-protein coding RNA 1060 [Source:HGNC Symbol;Acc:HGNC:49081]	0.0171764	-4.25087	0.090662	0.230604	0	0.119689	0.12593	0.53398	1.45359	0.293149
ENSG00000150625.16	GPM6A	2823	glycoprotein M6A [Source:HGNC Symbol;Acc:HGNC:4460]	0.00184972	-4.41576	1.89149	0.121969	0.024078	0.036775	3.25515	0.795069	2.15376	0.234001
ENSG00000067715.14	SYT1	6857	synaptotagmin 1 [Source:HGNC Symbol;Acc:HGNC:11509]	0.0172657	-4.45022	0.002728	0.011284	0.009485	0.040867	0.002721	0.020376	0.208427	0.012223
ENSG00000250697.2			novel transcript	0.0379847	-4.47272	0	0.0423	0	0.35164	0.145814	0	0.143398	0.054281
ENSG00000262454.4	MIR193BHG	100129781	MIR193b-365a host gene [Source:HGNC Symbol;Acc:HGNC:51945]	0.000851835	-4.54833	0.021729	0.041948	0.014561	0.200659	0.065706	0.278415	0.393261	0.417512
ENSG00000256146.1			novel transcript	0.00059648	-4.56865	0.127337	0.043447	0.130511	0.908151	0.466483	0.549855	1.34601	0.169375
ENSG00000185523.6	SPATA45	149643	spermatogenesis associated 45 [Source:HGNC Symbol;Acc:HGNC:33709]	0.00485739	-4.57487	0.021063	0.008187	0.009556	0.102666	0.006702	0.023629	0.167071	0.093087
ENSG00000165246.14	NLGN4Y	22829	neuroligin 4 Y-linked [Source:HGNC Symbol;Acc:HGNC:15529]	0.000851835	-4.66803	0	0	3.33797	0	2.29252	3.45744	3.73385	3.94438
ENSG00000181358.3	CTAGE10P		CTAGE family member 10, pseudogene [Source:HGNC Symbol;Acc:HGNC:37288]	0.0107623	-4.67159	0.049414	0.014712	0.006985	0.041635	0.046321	0.175861	0.261475	0.02786
ENSG00000283706.2	PRSS50	29122	serine protease 50 [Source:HGNC Symbol;Acc:HGNC:17910]	0.0137845	-4.69108	0.109589	0	0	0	0.196262	0.093672	0.171223	0.164984
ENSG00000233306.2	TRGV2		T cell receptor gamma variable 2 [Source:HGNC Symbol;Acc:HGNC:12287]	0.000739942	-4.82469	0.355157	0.133207	0	0.850947	0.672261	0.110236	0.976521	1.2497
ENSG00000171873.8	ADRA1D	146	adrenoceptor alpha 1D [Source:HGNC Symbol;Acc:HGNC:280]	0.0466242	-5.17898	0.015967	0	0	0	0.075221	0	0.031654	0.023807
ENSG00000067048.17	DDX3Y	8653	DEAD-box helicase 3 Y-linked [Source:HGNC Symbol;Acc:HGNC:2699]	0.00203095	-5.21195	0.004376	0	32.3249	0.08961	28.6149	28.878	37.1374	37.4426
ENSG00000114374.13	USP9Y	8287	ubiquitin specific peptidase 9 Y-linked [Source:HGNC Symbol;Acc:HGNC:12633]	0.000185523	-5.24398	0.001477	0	9.40657	0	9.21355	9.39958	13.7036	13.0482
ENSG00000114374.13	USP9Y	64595	ubiquitin specific peptidase 9 Y-linked [Source:HGNC Symbol;Acc:HGNC:12633]	0.000185523	-5.24398	0.001477	0	9.40657	0	9.21355	9.39958	13.7036	13.0482
ENSG00000273295.1			novel transcript	0.000246537	-5.28248	0.436324	0.448622	0.006951	0.727826	0.314568	0.978695	1.22979	1.16063
ENSG00000239989.1			immunoglobulin superfamily, member 3 (IGSF3) pseudogene	0.000640934	-5.34276	0.125829	0.513397	0	0.974303	0.67892	1.40267	2.5164	0.926716
ENSG00000287430.1			novel transcript	0.0209649	-5.53538	0.023066	0	0	0	0.175305	0.068664	0.14224	0.071357
ENSG00000279068.1			novel transcript	0.0112763	-5.62819	0.120726	0.424432	0	0.670058	0.453404	0.166942	0.411463	0.061202
ENSG00000168546.11	GFRA2	2675	GDNF family receptor alpha 2 [Source:HGNC Symbol;Acc:HGNC:4244]	1.58144e-05	-5.6587	0.007508	0.006151	0.008851	0.059674	0.011845	0.044468	0.196399	0.019579
ENSG00000250767.1			fumarate hydratase (FH) pseudogene	0.00131449	-5.74096	0.601546	0	0	0.097665	0.459734	0.436303	1.11826	0.624227
ENSG00000269502.6	DMRTC1	63947	DMRT like family C1 [Source:HGNC Symbol;Acc:HGNC:13910]	0.0140726	-5.89674	0.079466	0.122476	0	0.693696	0.046578	0.022816	0	0
ENSG00000283003.2			novel transcript	0.00443643	-5.91628	0.280194	0	0	0.153807	0.360824	0.127395	0.210299	0.276687
ENSG00000274044.5	FAM230J	729461	family with sequence similarity 230 member J [Source:HGNC Symbol;Acc:HGNC:52448]	0.000182347	-5.97328	0.009246	0.013772	0	0.074575	0.120937	0.005536	0.026592	0.01529
ENSG00000288235.1	FAM106C		family with sequence similarity 106 member C [Source:HGNC Symbol;Acc:HGNC:38396]	0.0340237	-6.00379	0.074883	0	0	0	0.067669	0.360473	0.195879	0.090665
ENSG00000198910.14	L1CAM	3897	L1 cell adhesion molecule [Source:HGNC Symbol;Acc:HGNC:6470]	0.0374393	-6.01069	0.002203	0.002667	0.002542	0.114509	0.097765	0.255817	0.047526	0.019443
ENSG00000100427.16	MLC1	23209	modulator of VRAC current 1 [Source:HGNC Symbol;Acc:HGNC:17082]	1.8107e-06	-6.03102	0.29371	0.010631	0.01024	0.530366	0.072807	0.022948	0.49755	0.507171
ENSG00000268400.5			novel transcript	0.0209649	-6.45229	0	0.20624	0	0	1.16439	1.76481	0.341497	0.169713
ENSG00000236212.2			novel transcript	2.06731e-05	-6.65875	0.07077	0.012819	0	0.561585	0.009215	0.11317	0.377384	0.203883
ENSG00000185038.14	MROH2A	339766	maestro heat like repeat family member 2A [Source:HGNC Symbol;Acc:HGNC:27936]	0.0281891	-7.03023	0	0.002079	0	0.006071	0.066829	0	0.284777	0
ENSG00000249413.2			novel transcript	0.0112763	-7.12463	0.141035	0	0	1.64489	0	0.120014	0.323917	0
ENSG00000285942.1			novel protein	0.00324369	-7.3043	0.07663	0	0	0.041079	0.070072	0	0.126984	0.064521
ENSG00000287668.1			novel transcript	0.00146232	-8.15473	0.010216	0	0.359447	0.193009	0.061483	0.008337	0.066603	0.061733
ENSG00000211897.9	IGHG3		immunoglobulin heavy constant gamma 3 (G3m marker) [Source:HGNC Symbol;Acc:HGNC:5527]	0.0134363	-8.25951	0	0	0	1.50601	0	0.026975	0.018836	0.469591
ENSG00000214940.8	NPIPA8	101059953	nuclear pore complex interacting protein family member A8 [Source:HGNC Symbol;Acc:HGNC:41983]	0.00571068	-11.3623	0.088696	9.61428	0	6.10142	0.080012	0.097679	14.5334	0.022071
ENSG00000196826.7			novel zinc finger protein	0.0112763	-11.5452	0.018728	0	0	0.108871	0	0.122404	0.148145	0.030021
ENSG00000267343.2	ZNF833P		zinc finger protein 833, pseudogene [Source:HGNC Symbol;Acc:HGNC:33819]	2.7925e-08	-11.6363	0.409686	0.639195	0	0.572113	0.373798	0.40633	0	0
ENSG00000258724.1	PINX1	54984	PIN2 (TERF1) interacting telomerase inhibitor 1 [Source:HGNC Symbol;Acc:HGNC:30046]	1.8257e-21	-14.9545	0.253001	0	0	0	0	0	0.118662	0
ENSG00000268643.2			novel protein	2.44618e-06	-18.2109	0.129058	0	0	0	0.46146	0.447893	0.132117	0
ENSG00000260342.2			novel protein	0.00193065	-18.8555	0	0	0	0	0	0	0.120392	0
ENSG00000276077.4			novel transcript	1.45848e-16	-19.0623	0.472473	0	0	1.61181	1.06528	0	0	0
ENSG00000258555.6	SPECC1L-ADORA2A		SPECC1L-ADORA2A readthrough (NMD candidate) [Source:HGNC Symbol;Acc:HGNC:49185]	4.18685e-15	-19.2761	0.053248	0	0	0.017185	0	0.060251	0.065378	0
ENSG00000177306.4	OR7E125P		olfactory receptor family 7 subfamily E member 125 pseudogene [Source:HGNC Symbol;Acc:HGNC:15098]	4.33254e-10	-43.6492	1.01416	0	0	0	0	0.890609	0	0
ENSG00000285238.2			novel transcript	7.52888e-17	-47.9621	0	0.004651	0	0	0.004185	0.779827	0.005269	0

## Sheet: G2 vs. G3
ENSEMBL Gene ID	Gene Symbol	Entrez	Description	FDR	LogFC (G2/G3)	P4	P18	P23	P25	P6	P9	P8	P22
ENSG00000267281.3	ATF7-NPFF	114108587	ATF7-NPFF readthrough [Source:HGNC Symbol;Acc:HGNC:55073]	6.94845e-23	28.7271	0.216797	0	0	0	0.439839	0	0.272096	0.248046
ENSG00000177306.4	OR7E125P		olfactory receptor family 7 subfamily E member 125 pseudogene [Source:HGNC Symbol;Acc:HGNC:15098]	2.86081e-10	28.5011	0.32282	0	0	0.192533	0.990642	0.382704	0	0
ENSG00000284762.1		8622	phosphodiesterase 8B [Source:NCBI gene (formerly Entrezgene);Acc:8622]	2.14845e-25	22.9376	0.131601	0.041587	0.654598	0	0.145983	0.807927	0	0
ENSG00000288616.1			elongin A3 family member D	1.04697e-17	21.6521	0.033776	0.088645	0.008676	0.113692	0	0	0.038801	0
ENSG00000255872.3			novel transcript	3.48522e-16	19.1154	0.029335	0.112086	0.017206	0	0	0	0	0
ENSG00000254959.6	INMT-MINDY4		INMT-MINDY4 readthrough (NMD candidate) [Source:HGNC Symbol;Acc:HGNC:41995]	2.20401e-22	15.7261	0.051145	0.008096	1.42604	0.02827	0	0	0.00971	0
ENSG00000281453.1	TGFB2-OT1	103611157	TGFB2 overlapping transcript 1 [Source:HGNC Symbol;Acc:HGNC:50629]	1.00082e-13	15.577	1.41914	0	0	2.47321	0.940363	0	0	2.09138
ENSG00000260075.1	NSFP1		N-ethylmaleimide-sensitive factor pseudogene 1 [Source:HGNC Symbol;Acc:HGNC:31405]	0.00341233	13.7134	0	0.512047	1.41076	1.17334	7.41169	0	0	0
ENSG00000229183.10	PGA4	643847	pepsinogen A4 [Source:HGNC Symbol;Acc:HGNC:8886]	6.45948e-06	12.254	0.047109	0.069241	0	0.091323	0	0	0.039624	0
ENSG00000144290.17	SLC4A10	57282	solute carrier family 4 member 10 [Source:HGNC Symbol;Acc:HGNC:13811]	7.34111e-11	12.0795	0.032424	0.033318	0.002654	0.018572	0.003248	0	0.00262	0.007264
ENSG00000258724.1	PINX1	54984	PIN2 (TERF1) interacting telomerase inhibitor 1 [Source:HGNC Symbol;Acc:HGNC:30046]	1.52033e-27	11.6789	0	0	0.340967	0.386834	0.151726	0	0	0.339392
ENSG00000225548.7	LINC01980	105377007	long intergenic non-protein coding RNA 1980 [Source:HGNC Symbol;Acc:HGNC:52808]	4.79514e-13	11.628	0.227951	0.085425	0	1.45441	0	0	0	0
ENSG00000182415.11	CDY2A	9426	chromodomain Y-linked 2A [Source:HGNC Symbol;Acc:HGNC:1810]	7.34111e-11	11.5039	0.091092	0.158307	0.677028	0	0	0	0.423857	0
ENSG00000271079.1	CTAGE15	441294	CTAGE family member 15 [Source:HGNC Symbol;Acc:HGNC:37295]	0.00096643	11.4939	0.106776	0	0.435298	0.24621	0	0.238856	0	0
ENSG00000260342.2			novel protein	0.00590074	9.66319	0.276962	0.518615	0	0.279015	1.28802	2.86145	0	0
ENSG00000130561.17	SAG	6295	S-antigen visual arrestin [Source:HGNC Symbol;Acc:HGNC:10521]	0.000129304	8.20281	0.101839	0.345744	0.082468	0	0	0.092469	0.003233	0
ENSG00000250868.4	XKRY		XK related, Y-linked [Source:HGNC Symbol;Acc:HGNC:18571]	0.000375238	8.16072	0.176782	0.169227	0.301984	0	0	0	0.155259	0
ENSG00000145879.11	SPINK7	84651	serine peptidase inhibitor Kazal type 7 [Source:HGNC Symbol;Acc:HGNC:24643]	3.48575e-06	8.15968	0.527298	0.297753	0	0	0.110839	0	0.04182	0.897515
ENSG00000187642.9	PERM1	84808	PPARGC1 and ESRR induced regulator, muscle 1 [Source:HGNC Symbol;Acc:HGNC:28208]	3.14666e-09	8.09306	0.157876	0.127848	0.009198	0.414128	0	0	0.009172	0.151058
ENSG00000188223.9			novel protein	0.00111853	7.72008	0.144053	0.484463	0.245714	0	0	0	0.690384	0
ENSG00000162621.7	LRRC53	105378803	leucine rich repeat containing 53 [Source:HGNC Symbol;Acc:HGNC:25255]	0.000748186	7.55906	0.020582	0.026195	0.051006	0.019863	0	0	0.041164	0.008674
ENSG00000119715.15	ESRRB	2103	estrogen related receptor beta [Source:HGNC Symbol;Acc:HGNC:3473]	3.11791e-06	7.48429	0.038083	0.040872	0.005555	0.041332	0	0	0.06972	0.010595
ENSG00000163762.7	TM4SF18	116441	transmembrane 4 L six family member 18 [Source:HGNC Symbol;Acc:HGNC:25181]	0.00156441	7.48344	0.180583	0.017862	0.023797	0.082081	0.025688	0	0.088703	0.009359
ENSG00000134207.17	SYT6	148281	synaptotagmin 6 [Source:HGNC Symbol;Acc:HGNC:18638]	0.00177805	7.4339	0.001991	0.159363	0.002702	0.144994	0.074902	0	0	0.073351
ENSG00000254779.4	EGLN1P1		egl-9 family hypoxia inducible factor 1 pseudogene 1 [Source:HGNC Symbol;Acc:HGNC:44481]	0.00703301	7.39064	0.182751	0	0	0.222484	0.10604	0	0	0
ENSG00000068781.21	STON1-GTF2A1L	286749	STON1-GTF2A1L readthrough [Source:HGNC Symbol;Acc:HGNC:30651]	9.14977e-07	7.15848	0	0.10587	0.016438	0.123188	0	0	0.118798	0
ENSG00000275553.4	ELOA3CP		elongin A3 family member C, pseudogene [Source:HGNC Symbol;Acc:HGNC:52410]	0.013173	6.86411	0.072919	0.329049	0.178689	0.178297	0.045298	0.050315	0	0
ENSG00000259048.1			novel transcript, antisense to TTC6	0.00166351	6.71998	0.044618	0.118052	0.045811	0.166182	0.181007	0	0	0.07998
ENSG00000186487.20	MYT1L	23040	myelin transcription factor 1 like [Source:HGNC Symbol;Acc:HGNC:7623]	0.00226035	6.69995	0.206698	0.520062	0.138713	0.089516	0.002829	0	0.026032	0
ENSG00000227917.3			novel transcript	0.00861439	6.63235	0.797184	0.066148	1.01832	1.03665	0	0.265696	0	0
ENSG00000225684.4	FAM225B	100128385	family with sequence similarity 225 member B [Source:HGNC Symbol;Acc:HGNC:21865]	0.00670322	6.50356	0.023217	0.054333	0.005303	0.015485	0.052676	0	0	0.012164
ENSG00000258101.2			novel transcript, antisense to TUBA1C	0.000132181	6.47351	0.120934	0.754567	0.020285	0.175382	0	0	0.058735	0.009789
ENSG00000283003.2			novel transcript	0.000374654	6.40656	0.063855	0.045597	0.31882	0.065107	0.144682	0.015108	0	0
ENSG00000249504.3	PCDHA14		protocadherin alpha 14 pseudogene [Source:HGNC Symbol;Acc:HGNC:2163]	0.0350473	6.3794	0.039448	0.045935	0	0.135407	0.026798	0	0.04838	0
ENSG00000131002.12	TXLNGY	246126	taxilin gamma pseudogene, Y-linked [Source:HGNC Symbol;Acc:HGNC:18473]	0.000268115	6.24833	12.2487	15.2742	18.4297	0	0	0	15.8069	0
ENSG00000037280.16	FLT4	2324	fms related receptor tyrosine kinase 4 [Source:HGNC Symbol;Acc:HGNC:3767]	0.0207751	6.23749	0.024419	0.020108	0.003854	0.047982	0	0	0.04653	0.009981
ENSG00000112038.18	OPRM1	4988	opioid receptor mu 1 [Source:HGNC Symbol;Acc:HGNC:8156]	0.00484616	6.1793	0	0.117153	0.024939	0.024523	0.000837	0.00284	0	0
ENSG00000012817.16	KDM5D	8284	lysine demethylase 5D [Source:HGNC Symbol;Acc:HGNC:11115]	0.000413382	6.17425	5.14137	7.41761	9.33821	0	0	0	8.40815	0
ENSG00000277991.4			novel transcript	0.0191324	6.17073	0.0627	0.167898	0.298606	0.639516	0	0	0.316369	0.496542
ENSG00000099954.19	CECR2	27443	CECR2 histone acetyl-lysine reader [Source:HGNC Symbol;Acc:HGNC:1840]	0.0188574	6.11865	0.002997	0.04336	0	0.049244	0.002746	0	0	0
ENSG00000267793.1			ADAM metallopeptidase domain (ADAM) pseudogene	0.00769886	6.07946	0.330978	0.883654	0.513111	0	0	0	0.749716	0
ENSG00000288630.1			novel transcript	0.00189619	5.98758	0.032639	0	0.229676	0.222579	0.176548	0	0	0
ENSG00000272760.1			novel transcript, antisense to PAXIP1	0.0195891	5.88172	0.824986	0.507874	0	1.38481	0	0	0	1.02057
ENSG00000285853.1			novel transcript	2.09378e-05	5.78365	0.106989	0.176808	0.040494	0.123294	0.04575	0	0.067234	0.011716
ENSG00000223617.2	LINC00370		long intergenic non-protein coding RNA 370 [Source:HGNC Symbol;Acc:HGNC:42692]	4.55777e-05	5.63144	0.1246	0.411805	0.489171	0.664465	0.28375	0	0.129847	0
ENSG00000133063.16	CHIT1	1118	chitinase 1 [Source:HGNC Symbol;Acc:HGNC:1936]	0.0106923	5.60389	0.041483	0.179427	0.035234	0.003018	0	0	0.024191	0.004042
ENSG00000279117.1			TEC	0.0301053	5.53419	0.613338	0.340993	0.510654	1.24108	0	0	0.684034	0
ENSG00000099725.14	PRKY	5616	protein kinase Y-linked (pseudogene) [Source:HGNC Symbol;Acc:HGNC:9444]	0.00247098	5.47766	2.47628	6.93046	4.55983	0	0	0	3.12617	0
ENSG00000256407.2			novel transcript	0.0115035	5.46943	0.022603	0.115175	0.087755	0.048313	0.003369	0	0.035089	0.006462
ENSG00000245857.3		100652791	uncharacterized LOC100652791 [Source:NCBI gene (formerly Entrezgene);Acc:100652791]	0.000200226	5.42538	0.030709	0.235532	0.023895	0.253163	0	0.020021	0	0.015559
ENSG00000243709.1	LEFTY1	10637	left-right determination factor 1 [Source:HGNC Symbol;Acc:HGNC:6552]	0.0086961	5.41544	0.112028	0.418361	1.15715	0.21537	0.138354	0.103113	0	0
ENSG00000244457.2	ENO1P1		enolase 1 pseudogene 1 [Source:HGNC Symbol;Acc:HGNC:3352]	8.87808e-09	5.38152	0	0.971297	1.21151	1.87143	0	0	1.54815	1.98462
ENSG00000149305.7	HTR3B	9177	5-hydroxytryptamine receptor 3B [Source:HGNC Symbol;Acc:HGNC:5298]	3.42024e-07	5.38015	0.129724	0.005525	0.089259	0.003934	0.004675	0.005844	0.048278	0
ENSG00000279623.1			novel transcript, sense intronic to DNAJC1	0.0116762	5.29001	0.101109	0.58491	0.425847	0.346368	0	0	0.290381	0.121409
ENSG00000262560.1			novel protein	0.00102063	5.28485	0.114857	0.053209	0.140675	0.149831	0.026261	0.086212	0	0
ENSG00000182477.5	OR2B8P		olfactory receptor family 2 subfamily B member 8 pseudogene [Source:HGNC Symbol;Acc:HGNC:13968]	0.00590074	5.27413	0.073404	0.305712	0.162707	0.244551	0	0	0.244254	0.026144
ENSG00000258742.6	LINC02833		long intergenic non-protein coding RNA 2833 [Source:HGNC Symbol;Acc:HGNC:54367]	0.00243093	5.16012	0.086912	0.230953	0.160925	0.073057	0.017598	0	0.014921	0.014881
ENSG00000197888.3	UGT2B17	7367	UDP glucuronosyltransferase family 2 member B17 [Source:HGNC Symbol;Acc:HGNC:12547]	0.000329505	5.14354	0.10432	0.007167	0.105773	0.321704	0.012611	0	0.006885	0
ENSG00000239732.4	TLR9	54106	toll like receptor 9 [Source:HGNC Symbol;Acc:HGNC:15633]	0.0246674	5.12448	0	0.042588	0.034041	0.089294	0	0.019586	0	0
ENSG00000272787.1			novel transcript	0.0192295	5.08126	0.675227	0.253195	0.398927	0.440691	0	0.05277	0	0
ENSG00000115266.12	APC2	10297	APC regulator of WNT signaling pathway 2 [Source:HGNC Symbol;Acc:HGNC:24036]	0.00290398	5.00737	0.00172	0.063847	0.078961	0.002445	0.005702	0	0.006853	0.002246
ENSG00000285942.1			novel protein	0.00822481	4.9432	0.101271	0.086247	0	0.062792	0.041433	0.01795	0	0.061227
ENSG00000265366.6	GLUD1P2	414212	glutamate dehydrogenase 1 pseudogene 2 [Source:HGNC Symbol;Acc:HGNC:4337]	0.0141467	4.88417	0.363989	0.182136	0.014791	0.394549	0.020519	0	0.165932	0.445168
ENSG00000225210.10	DUXAP9	503638	double homeobox A pseudogene 9 [Source:HGNC Symbol;Acc:HGNC:32188]	0.0286121	4.86311	0.245662	0.285854	0.176374	2.37744	0.180746	0	0.395735	0.145237
ENSG00000263513.6	FAM72C	554282	family with sequence similarity 72 member C [Source:HGNC Symbol;Acc:HGNC:30602]	0.0141467	4.85695	0.065941	0.169439	0.026818	0.193686	0.049827	0	0.134894	0.031405
ENSG00000243422.2	RPL23AP49		ribosomal protein L23a pseudogene 49 [Source:HGNC Symbol;Acc:HGNC:35689]	0.00313239	4.84625	0.078965	0.024057	0.044746	0.190756	0	0.004102	0.007481	0.044217
ENSG00000127530.4	OR7C1	26664	olfactory receptor family 7 subfamily C member 1 [Source:HGNC Symbol;Acc:HGNC:8373]	0.0044357	4.84608	0.008561	0.112845	0	0.001718	0.002208	0	0.022832	0.042349
ENSG00000287668.1			novel transcript	0.0164024	4.83339	0.155162	0.101612	0.009469	0	0	0.109343	0	0
ENSG00000274044.5	FAM230J	729461	family with sequence similarity 230 member J [Source:HGNC Symbol;Acc:HGNC:52448]	0.000866596	4.8186	0	0.00755	0.214959	0.342361	0.014714	0.014176	0.007132	0.003394
ENSG00000176728.10	TTTY14	83869	testis-specific transcript, Y-linked 14 [Source:HGNC Symbol;Acc:HGNC:18495]	0.0071666	4.8127	2.51015	3.52661	2.11335	0	0	0	2.30156	0
ENSG00000182601.7	HS3ST4	9951	heparan sulfate-glucosamine 3-sulfotransferase 4 [Source:HGNC Symbol;Acc:HGNC:5200]	0.00157692	4.73356	0.058361	0.027354	0.156056	0.023085	0	0	0.125932	0
ENSG00000156886.12	ITGAD	3681	integrin subunit alpha D [Source:HGNC Symbol;Acc:HGNC:6146]	0.0132259	4.63167	0	0	0.048258	0.030067	0.004103	0.037963	0	0
ENSG00000188219.15	POTEE	445582	POTE ankyrin domain family member E [Source:HGNC Symbol;Acc:HGNC:33895]	0.00096004	4.625	0.031883	0.068065	0.041362	0.125811	0.008392	0	0	0.009607
ENSG00000281593.1			novel protein, ZNRF2-LINC01176 readthrough	0.0132753	4.59384	0.486813	0.465783	1.43318	0.59322	0	1.27724	0	0
ENSG00000234394.8		440896	novel transcript	0.0123489	4.57187	1.07672	0.10251	1.34172	2.09502	0	0.204204	0	0.094476
ENSG00000067048.17	DDX3Y	8653	DEAD-box helicase 3 Y-linked [Source:HGNC Symbol;Acc:HGNC:2699]	5.7463e-06	4.57082	20.0304	35.7967	30.3443	0.004416	0	0	31.7608	0
ENSG00000153976.3	HS3ST3A1	9955	heparan sulfate-glucosamine 3-sulfotransferase 3A1 [Source:HGNC Symbol;Acc:HGNC:5196]	0.00723799	4.54387	0.043575	0.495303	0.030129	0.050136	0.020619	0.076169	0.012266	0
ENSG00000198692.10	EIF1AY	9086	eukaryotic translation initiation factor 1A Y-linked [Source:HGNC Symbol;Acc:HGNC:3252]	0.0119072	4.42181	9.49481	13.378	10.8922	0	0	0	12.0922	0
ENSG00000167080.9	B4GALNT2	124872	beta-1,4-N-acetyl-galactosaminyltransferase 2 [Source:HGNC Symbol;Acc:HGNC:24136]	0.000312623	4.4195	0.019013	0.022924	0.065643	0.093163	0.017166	0	0.078386	0.012932
ENSG00000280113.2			TEC	0.0187298	4.36919	0.077038	0.113389	0	0.077621	0	0	0	0.007912
ENSG00000145198.14	VWA5B2	90113	von Willebrand factor A domain containing 5B2 [Source:HGNC Symbol;Acc:HGNC:25144]	0.0314598	4.36332	0.03001	0.09608	0.040969	0.022988	0.050769	0	0.007904	0.025673
ENSG00000225117.2	ARSDP1		arylsulfatase D pseudogene 1 [Source:HGNC Symbol;Acc:HGNC:718]	0.0271145	4.35814	0.065887	0.106617	0.128844	0	0	0	0.013576	0
ENSG00000237667.7	LINC01115	339822	long intergenic non-protein coding RNA 1115 [Source:HGNC Symbol;Acc:HGNC:49258]	0.0261468	4.26596	0	0.159841	0.705477	0.460301	0.275881	0.046778	0	0
ENSG00000177133.12	PRDM16-DT	440556	PRDM16 divergent transcript [Source:HGNC Symbol;Acc:HGNC:48664]	0.0363667	4.25937	0.052048	0.260569	0.021896	0.031963	0	0	0.010065	0.099944
ENSG00000243284.1	VSIG8	391123	V-set and immunoglobulin domain containing 8 [Source:HGNC Symbol;Acc:HGNC:32063]	0.000266503	4.21727	0.157921	0.134513	0.121333	0.405019	0	0	0.117741	0.055418
ENSG00000179148.10	ALOXE3	59344	arachidonate lipoxygenase 3 [Source:HGNC Symbol;Acc:HGNC:13743]	0.0107487	4.21053	0.00232	0.353657	0.01872	0.352242	0	0	0.285105	0
ENSG00000149596.7	JPH2	57158	junctophilin 2 [Source:HGNC Symbol;Acc:HGNC:14202]	6.55135e-05	4.18154	0.012798	0.188328	0.044474	0.085352	0.033183	0.005091	0.013043	0
ENSG00000270181.3	BIVM-ERCC5	100533467	BIVM-ERCC5 readthrough [Source:HGNC Symbol;Acc:HGNC:43690]	0.000717124	4.17343	0.021488	0.061887	0	0	0	0	0	0.078146
ENSG00000226555.1	AGKP1		AGK pseudogene 1 [Source:HGNC Symbol;Acc:HGNC:37661]	0.0254541	4.08485	0.249427	0.199962	0.600982	0	0	0	0.559015	0
ENSG00000196711.9	ALKAL1	389658	ALK and LTK ligand 1 [Source:HGNC Symbol;Acc:HGNC:33775]	0.000413382	4.08188	0.185296	0.024824	0.285997	0.438247	0	0.179813	0.018316	0
ENSG00000228100.2	LINC01820	105374582	long intergenic non-protein coding RNA 1820 [Source:HGNC Symbol;Acc:HGNC:52625]	0.00518703	4.03508	0.151089	0.223874	0.204947	0.26023	0	0.010019	0.01772	0.034788
ENSG00000187559.6	FOXD4L3	286380	forkhead box D4 like 3 [Source:HGNC Symbol;Acc:HGNC:18523]	0.000223963	4.01887	0.103056	0.054559	0.11292	0.211767	0.024508	0	0.023557	0.045501
ENSG00000231535.7	LINC00278	100873962	long intergenic non-protein coding RNA 278 [Source:HGNC Symbol;Acc:HGNC:38712]	0.012543	3.94441	8.09686	18.1955	17.8575	0	0	0	15.4534	0
ENSG00000251491.2	OR7E28P		olfactory receptor family 7 subfamily E member 28 pseudogene [Source:HGNC Symbol;Acc:HGNC:8400]	0.0294284	3.92608	0.558686	0.120702	0.059005	0.089641	0	0	0.20492	0.056317
ENSG00000248101.2			novel transcript	6.74694e-09	3.87816	0.239666	0	0.780503	0.229129	0.277688	0.168897	0.194771	0
ENSG00000256150.2	ITFG2-AS1	283440	ITFG2 antisense RNA 1 [Source:HGNC Symbol;Acc:HGNC:53128]	0.0289327	3.8413	0.611571	1.31482	2.2923	0.13721	0	0	0.759837	0.173404
ENSG00000267343.2	ZNF833P		zinc finger protein 833, pseudogene [Source:HGNC Symbol;Acc:HGNC:33819]	0.000126286	3.76482	0	0	0.485312	0.579357	0.437845	0	0	0.264599
ENSG00000243509.6	TNFRSF6B	8771	TNF receptor superfamily member 6b [Source:HGNC Symbol;Acc:HGNC:11921]	0.0333891	3.75266	0.235488	0.79772	0.482449	0.383066	0.203074	0.618349	0	0
ENSG00000251013.1	GAPDHP62		glyceraldehyde 3 phosphate dehydrogenase pseudogene 62 [Source:HGNC Symbol;Acc:HGNC:4156]	0.0201156	3.75179	0.230608	0.58292	0.429843	0.390243	0.138006	0.180055	0	0.409555
ENSG00000267313.7		641516	keratoconus gene 6 [Source:NCBI gene (formerly Entrezgene);Acc:641516]	0.00769886	3.7177	0.250738	0.207901	0.473501	1.77879	0.22169	0.441138	0.013107	0.640463
ENSG00000161640.15	SIGLEC11	114132	sialic acid binding Ig like lectin 11 [Source:HGNC Symbol;Acc:HGNC:15622]	0.000881757	3.70661	0.013085	0.096158	0.187756	0.184632	0.233358	0.04706	0.008271	0
ENSG00000211893.4	IGHG2		immunoglobulin heavy constant gamma 2 (G2m marker) [Source:HGNC Symbol;Acc:HGNC:5526]	0.00263757	3.68335	0.063973	2.03831	0.136633	0.124744	0.021261	0.025546	0.058778	0.024052
ENSG00000273139.1			novel transcript	0.0101397	3.67535	0.041582	0.313067	0.090265	0.273444	0.173447	0.026189	0	0
ENSG00000287005.1			novel transcript, antisense to XXYLT1	0.0412254	3.60719	0.095735	0.017526	0.071489	0.067117	0.014194	0	0	0.055131
ENSG00000006606.9	CCL26	10344	C-C motif chemokine ligand 26 [Source:HGNC Symbol;Acc:HGNC:10625]	8.24661e-05	3.60452	0.601461	0.44089	5.36588	0.818011	0.439815	0.06198	0.240344	0.089608
ENSG00000256654.4			novel transcript, sense overlapping KCNA1	0.0261468	3.55311	0.443056	0.169267	0.100102	0.111421	0.31993	0	0	0.193048
ENSG00000280537.2			novel protein, SLC23A3-NHEJ1 readthrough	0.00751143	3.54535	0.01249	0.046544	0	0.046314	0.003592	0.006276	0	0.010122
ENSG00000005961.19	ITGA2B	3674	integrin subunit alpha 2b [Source:HGNC Symbol;Acc:HGNC:6138]	0.0188574	3.52938	0.035021	0.344345	0.05665	0.062959	0	0.049201	0.002461	0.053928
ENSG00000183230.18	CTNNA3	29119	catenin alpha 3 [Source:HGNC Symbol;Acc:HGNC:2511]	0.00146647	3.5178	0.182049	0.144844	0.206487	0.260934	0.018581	0.04666	0.005668	0.037809
ENSG00000230772.1	VN1R108P		vomeronasal 1 receptor 108 pseudogene [Source:HGNC Symbol;Acc:HGNC:37432]	0.00920808	3.5104	0.232682	0.499357	0.463468	0.48628	0.164903	0	0.298898	0.146172
ENSG00000171711.3	DEFB4A	1673	defensin beta 4A [Source:HGNC Symbol;Acc:HGNC:2767]	0.0168082	3.50401	1.13978	18.7986	4.91484	0.915895	0.66778	1.20572	2.07751	0.257223
ENSG00000171711.3	DEFB4A	100289462	defensin beta 4A [Source:HGNC Symbol;Acc:HGNC:2767]	0.0168082	3.50401	1.13978	18.7986	4.91484	0.915895	0.66778	1.20572	2.07751	0.257223
ENSG00000156738.18	MS4A1	931	membrane spanning 4-domains A1 [Source:HGNC Symbol;Acc:HGNC:7315]	0.0286121	3.41901	0.026496	0.146874	2.22393	0.032355	0.157501	0.140111	0.00736	0
ENSG00000281769.1	LINC01230		long intergenic non-protein coding RNA 1230 [Source:HGNC Symbol;Acc:HGNC:49686]	0.0211009	3.3766	0.021895	0.026181	0.509373	0.004522	0	0.002321	0.012468	0.01535
ENSG00000203635.2			novel transcript	0.0132753	3.36037	0.058198	0.211222	0.23442	0.129604	0.056343	0.005716	0	0
ENSG00000250767.1			fumarate hydratase (FH) pseudogene	0.0195891	3.33909	0.159542	0.576701	0.563813	0.568757	0.364675	0.121311	0.041151	0.361337
ENSG00000121211.8	MND1	84057	meiotic nuclear divisions 1 [Source:HGNC Symbol;Acc:HGNC:24839]	0.000748186	3.31107	0.616122	0.544251	0.252921	0.746159	0	0.416997	0.297081	0.256703
ENSG00000228008.1			novel transcript, antisense to MON1A	0.0198395	3.30699	0.328605	0.032188	0.031438	0.591697	0.236156	0	0	0.075377
ENSG00000250961.2			novel transcript, antisense to ACTBL2	0.0205968	3.24286	0.128652	0.037234	0.026812	0.042456	0.047222	0.02547	0	0.017452
ENSG00000213250.5	RBMS2P1		RNA binding motif single stranded interacting protein 2 pseudogene 1 [Source:HGNC Symbol;Acc:HGNC:30994]	0.00014129	3.23314	0.188868	0.315536	0.403574	0.724062	0.223263	0.028991	0.035124	0
ENSG00000236364.4			novel transcript, antisense to UCK2	0.00222273	3.22485	0.104494	0.249138	0.035014	0.297516	0.029947	0.011045	0.007619	0.015012
ENSG00000260086.3			novel transcript	0.0071666	3.21888	0.310745	0.18683	0.328687	0.094376	0.011907	0.057243	0.047444	0.032002
ENSG00000137869.15	CYP19A1	1588	cytochrome P450 family 19 subfamily A member 1 [Source:HGNC Symbol;Acc:HGNC:2594]	0.0131454	3.2157	0.07196	0.086425	0.074599	0.214534	0	0.009057	0.095716	0.00304
ENSG00000253949.1			novel transcript	0.00926506	3.1888	0.199572	0.800339	0.884238	0.835876	0.045549	0	0.357954	0.063378
ENSG00000168546.11	GFRA2	2675	GDNF family receptor alpha 2 [Source:HGNC Symbol;Acc:HGNC:4244]	0.000486541	3.18135	0.08492	0.26619	0.292421	0.150159	0.030952	0.08376	0.192402	0.017229
ENSG00000280594.1	BTG3-AS1	110806272	BTG3 antisense RNA 1 [Source:HGNC Symbol;Acc:HGNC:53145]	0.0170042	3.17912	0.067924	0.14042	0.81229	0.234702	0.040257	0.00512	0.056273	0.149233
ENSG00000237886.1	NALT1		NOTCH1 associated lncRNA in T cell acute lymphoblastic leukemia 1 [Source:HGNC Symbol;Acc:HGNC:51192]	0.00243983	3.17887	0.135173	0.264471	0.100341	0.304258	0	0.106611	0.082673	0
ENSG00000111262.6	KCNA1	3736	potassium voltage-gated channel subfamily A member 1 [Source:HGNC Symbol;Acc:HGNC:6218]	0.00709612	3.16165	0.543471	0.130818	0.149776	0.120333	0.435992	0.000957	0.00129	0.372758
ENSG00000236761.6	CTAGE9	643854	CTAGE family member 9 [Source:HGNC Symbol;Acc:HGNC:37275]	0.0471753	3.14627	0.02367	0.005377	0.128187	0.154009	0.005188	0.005731	0	0.025151
ENSG00000181800.6	CELF2-AS1	414196	CELF2 antisense RNA 1 [Source:HGNC Symbol;Acc:HGNC:23515]	0.0103087	3.1445	0.050739	0.084578	0.022904	0.108293	0.025126	0.032663	0	0.050332
ENSG00000136872.20	ALDOB	229	aldolase, fructose-bisphosphate B [Source:HGNC Symbol;Acc:HGNC:417]	0.00313239	3.12918	0.092953	0.212914	0.321131	0.090698	0.005668	0.022802	0.12053	0
ENSG00000243854.3	RN7SL67P		RNA, 7SL, cytoplasmic 67, pseudogene [Source:HGNC Symbol;Acc:HGNC:46083]	0.00175447	3.11721	0.993292	0.703595	2.55035	3.52553	0.299264	1.63046	0.350719	0.344913
ENSG00000273272.2			novel transcript	0.0007148	3.11665	0.137321	0.511625	1.59671	0.367818	0.237863	0.12661	0.125203	0
ENSG00000279571.3			novel transcript	0.00126022	3.09804	0.268163	0.412818	0.291165	0.806071	0.067222	0.22497	0	0.128097
ENSG00000231863.2			novel transcript	0.0245424	3.09136	0.170772	0.06891	0.111932	0.250867	0.039127	0.012328	0.280838	0
ENSG00000283201.1		440519	zinc finger protein 724 [Source:NCBI gene (formerly Entrezgene);Acc:440519]	0.0378533	3.08835	0.198583	0.343029	0.273417	0.203569	0.099894	0	0.286951	0
ENSG00000272186.1	VPS11-DT		VPS11 divergent transcript [Source:HGNC Symbol;Acc:HGNC:55227]	0.0390891	3.08377	0.464992	0.893259	0.931541	2.45967	0.24048	0.415684	0	0.185641
ENSG00000166473.17	PKD1L2	114780	polycystin 1 like 2 (gene/pseudogene) [Source:HGNC Symbol;Acc:HGNC:21715]	0.00111853	3.07796	0.034074	0.247179	0.10321	0.135361	0.00333	0.018046	0.040792	0.031838
ENSG00000229694.7		100129347	long intergenic non-protein coding RNA 484 [Source:NCBI gene (formerly Entrezgene);Acc:100129347]	0.0423635	3.07391	0.302437	0.022546	0.109453	0.587588	0	0	0.02454	0.080367
ENSG00000205592.15	MUC19	283463	mucin 19, oligomeric [Source:HGNC Symbol;Acc:HGNC:14362]	0.0141467	3.05103	0.395301	0.088802	0.341266	1.08576	0.02615	0.106703	0.359758	0.048405
ENSG00000259462.3	CPEB1-AS1	283692	CPEB1 antisense RNA 1 [Source:HGNC Symbol;Acc:HGNC:27523]	0.00961819	3.04699	0.3011	0.980862	1.03521	0.398721	0.162543	0.222289	0.020282	0.138719
ENSG00000280179.1		102724398	novel transcript	0.00590074	3.01871	0.079507	0.043797	0.074708	0.081688	0	0.036864	0	0.067089
ENSG00000231226.1	TRIM31-AS1	104533120	TRIM31 antisense RNA 1 [Source:HGNC Symbol;Acc:HGNC:39761]	0.00822481	2.96812	0.206663	0.566497	0.944575	0.318093	0.073892	0.030823	0.04182	0.163185
ENSG00000187546.14	AGMO	392636	alkylglycerol monooxygenase [Source:HGNC Symbol;Acc:HGNC:33784]	0.00290638	2.94459	0.072262	0.194166	0.193853	0.258494	0.014689	0.095665	0.039825	0.031779
ENSG00000241597.2			ribosomal protein S9 (RPS9) pseudogene	0.00341233	2.94455	0.304419	0.660374	0.4638	0.791698	0.367948	0.092093	0.041651	0.040632
ENSG00000279485.1			TEC	0.0410829	2.94188	0.078529	0.290681	0.029538	0.158158	0.026121	0	0.019942	0.069952
ENSG00000286514.1			novel transcript	0.0118321	2.93957	0.173826	0.141819	0.359138	0.536759	0	0.07064	0.191822	0.031102
ENSG00000280078.1			TEC	0.0114971	2.9183	0.017688	0.084105	0.067456	0.064542	0.006132	0.007772	0.003492	0.017183
ENSG00000257488.5	LINC02354		long intergenic non-protein coding RNA 2354 [Source:HGNC Symbol;Acc:HGNC:53276]	0.0465818	2.91052	0.177761	0.147013	0.576203	0.922578	0.036946	0	0.041651	0.077232
ENSG00000275426.1			novel transcript	0.0167798	2.90508	0.202946	1.06394	0.427593	0.643255	0	0	0.124953	0.243794
ENSG00000263345.1			novel transcript, antisense to SGSM2	0.0125522	2.90369	0.113873	0.24357	0.225134	0.258323	0.074319	0.050011	0.021023	0
ENSG00000204173.11	LRRC37A5P	652972	leucine rich repeat containing 37 member A5, pseudogene [Source:HGNC Symbol;Acc:HGNC:23369]	0.00745035	2.89844	0.255281	0.458892	0.222797	0.192496	0.206817	0.011534	0.063459	0.015578
ENSG00000131686.15	CA6	765	carbonic anhydrase 6 [Source:HGNC Symbol;Acc:HGNC:1380]	0.0294775	2.85421	0.213431	0.071219	0.033554	0.145103	0.186176	0.09626	0	0.110664
ENSG00000284060.1			pseudogene similar to part of tubulin, alpha 3c (TUBA3C)	0.0370085	2.84876	0.058238	0.040381	0.417858	0.227739	0	0.147969	0.061979	0
ENSG00000260440.3	LINC01544		long intergenic non-protein coding RNA 1544 [Source:HGNC Symbol;Acc:HGNC:51312]	0.00534766	2.83844	0.052822	0.117922	0.030919	0.147077	0.019996	0.013392	0.008135	0.020165
ENSG00000178562.18	CD28	940	CD28 molecule [Source:HGNC Symbol;Acc:HGNC:1653]	0.0477093	2.83135	0.016841	0.17466	0.047341	0.03911	0.017996	0.055852	0.006052	0.011964
ENSG00000100427.16	MLC1	23209	modulator of VRAC current 1 [Source:HGNC Symbol;Acc:HGNC:17082]	0.0295306	2.81958	0.011388	0.062118	0.092382	0.04163	1.26927	0.016985	0.031543	0.005616
ENSG00000106178.7	CCL24	6369	C-C motif chemokine ligand 24 [Source:HGNC Symbol;Acc:HGNC:10623]	0.0159057	2.7788	0.275547	0.30031	1.0957	0.224805	0.194532	0.217885	0.010306	0
ENSG00000234353.2			immunoglobulin lambda-like polypeptide 1 (IGLL1) pseudogene	9.12639e-05	2.7545	0.362413	0.383355	0.512415	0.548476	0.132723	0.019211	0.058228	0.195451
ENSG00000205076.5	LGALS7	3963	galectin 7 [Source:HGNC Symbol;Acc:HGNC:6568]	0.0489122	2.75418	5.69694	0.405105	2.73393	2.58899	0.517454	1.23827	1.52826	1.27859
ENSG00000205076.5	LGALS7	653499	galectin 7 [Source:HGNC Symbol;Acc:HGNC:6568]	0.0489122	2.75418	5.69694	0.405105	2.73393	2.58899	0.517454	1.23827	1.52826	1.27859
ENSG00000139194.8	RBP5	83758	retinol binding protein 5 [Source:HGNC Symbol;Acc:HGNC:15847]	0.0277585	2.74636	0.028955	0.140315	0.021752	0.11567	0.014352	0.010223	0.004627	0.032385
ENSG00000149970.16	CNKSR2	22866	connector enhancer of kinase suppressor of Ras 2 [Source:HGNC Symbol;Acc:HGNC:19701]	0.00670322	2.74416	0.092104	0.112617	0.157868	0.175631	0.008328	0.047855	0.012885	0.025707
ENSG00000256146.1			novel transcript	0.0297997	2.73762	0.349201	0.206301	0.401985	0.872689	0.543835	0.324646	0.305103	0.033703
ENSG00000287016.1			novel transcript	0.00416591	2.73513	0.110561	0.126006	0.134069	0.420057	0.13102	0.18594	0.030192	0.029687
ENSG00000123999.5	INHA	3623	inhibin subunit alpha [Source:HGNC Symbol;Acc:HGNC:6065]	0.00769886	2.72827	0.150585	0.143222	0.175336	0.215129	0.015346	0.006438	0.096413	0.179696
ENSG00000285606.1			novel transcript	0.0417809	2.69466	0.043516	0.03078	0.106226	0.202528	0.111946	0.055311	0.009524	0
ENSG00000125551.19	PLGLB2	5342	plasminogen like B2 [Source:HGNC Symbol;Acc:HGNC:9073]	0.00341233	2.67395	0.231713	0.589421	0.233742	0.996034	0	0.116205	0	0.42797
ENSG00000287146.1			novel transcript	0.0220696	2.66937	0.115857	0.253502	0.800016	0.248427	0.192592	0.036037	0.152086	0.05023
ENSG00000226386.1	PARD3-AS1		PARD3 antisense RNA 1 [Source:HGNC Symbol;Acc:HGNC:44964]	0.0426827	2.66513	1.12838	0.400227	0.549119	0.979314	0.09551	0	0.331863	0.329917
ENSG00000115163.15	CENPA	1058	centromere protein A [Source:HGNC Symbol;Acc:HGNC:1851]	0.00670322	2.66424	0.334343	0.125905	0.316131	0.490647	0.185427	0.138726	0.193563	0.026212
ENSG00000170909.13	OSCAR	126014	osteoclast associated Ig-like receptor [Source:HGNC Symbol;Acc:HGNC:29960]	0.0140135	2.6637	0.042584	0.309218	0.169836	0.086591	0.010641	0	0.070914	0.011596
ENSG00000167549.19	CORO6	84940	coronin 6 [Source:HGNC Symbol;Acc:HGNC:21356]	0.0341927	2.63079	0.069382	0.07359	0.029645	0.269357	0.004725	0.014384	0.16989	0.047242
ENSG00000272056.1			novel transcript, antisense to AGBL5	0.0373253	2.62904	0.337523	0.240481	0.438797	0.318894	0.135572	0.258879	0.058321	0
ENSG00000244482.10	LILRA6	79168	leukocyte immunoglobulin like receptor A6 [Source:HGNC Symbol;Acc:HGNC:15495]	0.0148944	2.6289	0.141079	0.523159	0.102634	0.049905	0.080991	0	0.031992	0.017435
ENSG00000173210.20	ABLIM3	22885	actin binding LIM protein family member 3 [Source:HGNC Symbol;Acc:HGNC:29132]	0.00320672	2.61645	0.201611	0.228251	0.22536	0.182573	0.074012	0.046076	0.425899	0.050954
ENSG00000257322.6			novel transcript, antisense to novel protein	0.00837879	2.61427	0.58274	0.76478	0.173695	0.200348	0.351567	0.095415	0	0.067161
ENSG00000249335.2			novel transcript	0.00135405	2.60394	0.175679	0.254644	0.31753	0.577137	0.019421	0.007881	0.330496	0.109147
ENSG00000279058.2	AGAP14P		ArfGAP with GTPase domain, ankyrin repeat and PH domain 14, pseudogene [Source:HGNC Symbol;Acc:HGNC:23660]	0.0324684	2.60109	0.036487	0.3116	0.303638	0.21179	0	0.101309	0.14367	0
ENSG00000280002.1			novel transcript	0.0159057	2.59033	0.070169	0.176752	0.096284	0.092838	0.083892	0.028348	0	0.023491
ENSG00000256940.2	PPP1R14B-AS1		PPP1R14B antisense RNA 1 [Source:HGNC Symbol;Acc:HGNC:54233]	0.0144368	2.5765	0.345999	0.220202	0.269125	0.647034	0	0.019453	0.440903	0.068397
ENSG00000187689.10	AMTN	401138	amelotin [Source:HGNC Symbol;Acc:HGNC:33188]	0.0183478	2.55934	0.355202	0.471682	0.196791	0.317438	0	0.349308	0.370641	0.060256
ENSG00000259359.2			novel transcript	0.0397132	2.55735	0.80027	0.253195	0.127235	0.570712	0.363479	0.33495	0.082633	0
ENSG00000169282.18	KCNAB1	7881	potassium voltage-gated channel subfamily A member regulatory beta subunit 1 [Source:HGNC Symbol;Acc:HGNC:6228]	0.0249053	2.52725	0.066746	0.339783	0.172749	0.096343	0.036946	0	0.167537	0.078173
ENSG00000267265.5	GP6-AS1		GP6 antisense RNA 1 [Source:HGNC Symbol;Acc:HGNC:55305]	0.0482835	2.51328	0.363585	0.298836	0.246553	0.729151	0.334566	0.188812	0	0.349459
ENSG00000259523.1			novel transcript, antisense to TJP1	0.0112992	2.50493	0.081465	0.313634	0.188418	0.298327	0.03749	0.037906	0.176319	0.010348
ENSG00000180767.10	CHST13	166012	carbohydrate sulfotransferase 13 [Source:HGNC Symbol;Acc:HGNC:21755]	0.012787	2.49257	0.084836	0.159461	0.066745	0.101742	0.029074	0.021227	0.012468	0.066972
ENSG00000150656.15	CNDP1	84735	carnosine dipeptidase 1 [Source:HGNC Symbol;Acc:HGNC:20675]	0.0205968	2.46261	0.074262	0.171645	0.384	0.277638	0.009168	0.02196	0.090274	0.043974
ENSG00000237818.1	RPS3AP29		RPS3A pseudogene 29 [Source:HGNC Symbol;Acc:HGNC:35531]	0.04484	2.40826	0.093631	0	0.422216	0.72942	0	0.076062	0.069806	0.136869
ENSG00000261083.3	LINC02516	101927087	long intergenic non-protein coding RNA 2516 [Source:HGNC Symbol;Acc:HGNC:53505]	0.0308371	2.39085	0.56154	0.118297	0.307819	0.395008	0.009913	0.095388	0.136414	0.065055
ENSG00000253875.2			novel transcript	0.0054726	2.38788	0.048808	0.189318	0.116193	0.168135	0.025952	0	0.076223	0.054014
ENSG00000273340.1	MICE		MHC class I polypeptide-related sequence E (pseudogene) [Source:HGNC Symbol;Acc:HGNC:7094]	0.0397132	2.38548	0.062416	0.281057	0.126536	0.337593	0.036653	0.049589	0.045215	0.017806
ENSG00000236423.6	LINC01134	100133612	long intergenic non-protein coding RNA 1134 [Source:HGNC Symbol;Acc:HGNC:49449]	0.00503656	2.3766	0.259497	0.077088	0.56769	0.505824	0.13726	0.021878	0.097356	0.054622
ENSG00000267083.1	KRT18P61		keratin 18 pseudogene 61 [Source:HGNC Symbol;Acc:HGNC:48888]	0.0350473	2.37055	0.153782	0.050661	0.121182	0.119186	0	0.050257	0.0459	0.044592
ENSG00000186235.11	LINC02610	151174	long intergenic non-protein coding RNA 2610 [Source:HGNC Symbol;Acc:HGNC:27177]	0.0230663	2.36819	0.100288	0.063868	0.148451	0.261869	0.514548	0.204042	0.017558	0.067278
ENSG00000248751.6			novel protein	0.0104783	2.35313	0.135811	0.059983	0.273278	0.180143	0.03409	0.017318	0.049649	0.069406
ENSG00000285966.1			novel transcript	0.0188574	2.35172	0.084958	0.08057	0.034886	0.095596	0.02663	0.044449	0.003813	0.007477
ENSG00000286052.1			novel transcript	0.000402179	2.30582	0.504227	0.431003	0.263581	0.373226	0.11468	0.185787	0.068376	0.084962
ENSG00000189343.7	RPS2P46		ribosomal protein S2 pseudogene 46 [Source:HGNC Symbol;Acc:HGNC:35839]	0.0363546	2.29564	0.243897	0.273638	0.056666	0.497116	0.081246	0.205839	0.151288	0.093472
ENSG00000205822.10	TPTE2P6		transmembrane phosphoinositide 3-phosphatase and tensin homolog 2 pseudogene 6 [Source:HGNC Symbol;Acc:HGNC:42644]	0.0397132	2.29163	0.396365	0.763407	0.44665	0.428223	0.063179	0.030652	0.106638	0.113571
ENSG00000261342.1			novel transcript	0.0375713	2.29054	0.068587	0.149934	0.122275	0.104221	0.049361	0.035181	0.048037	0
ENSG00000286453.1			novel transcript	0.0198286	2.28557	0.153672	0.086894	0.090538	0.334012	0.053175	0.108383	0.040098	0
ENSG00000284922.2		220074	leucine rich transmembrane and O-methyltransferase domain containing [Source:NCBI gene (formerly Entrezgene);Acc:220074]	5.2151e-06	2.27845	4.4325	7.52676	3.21583	5.06127	2.85554	0.113319	1.08481	1.35373
ENSG00000287242.1			novel transcript, antisense to SCARB1	0.0133038	2.27597	0.067001	0.147261	0.073124	0.07033	0.004892	0.047333	0.05934	0.010709
ENSG00000184925.12	LCN12	286256	lipocalin 12 [Source:HGNC Symbol;Acc:HGNC:28733]	0.0132753	2.2463	0.334507	0.215226	0.2585	0.753029	0.145588	0.030949	0.109444	0.142987
ENSG00000184227.8	ACOT1	641371	acyl-CoA thioesterase 1 [Source:HGNC Symbol;Acc:HGNC:33128]	0.000794667	2.23927	1.35244	1.12212	2.1876	3.11034	1.01987	0.9134	0.486604	0.824326
ENSG00000075340.23	ADD2	119	adducin 2 [Source:HGNC Symbol;Acc:HGNC:244]	0.00745932	2.23194	0.104112	0.077337	0.086852	0.097805	0.030489	0.068438	0.01516	0.015673
ENSG00000108576.10	SLC6A4	6532	solute carrier family 6 member 4 [Source:HGNC Symbol;Acc:HGNC:11050]	0.047773	2.21764	0.021646	0.125527	0.043428	0.123172	0.003276	0.002765	0.010688	0.045865
ENSG00000285715.1			novel transcript, antisense to TACC2	0.0307436	2.2087	0.24041	0.418051	0.383146	0.41139	0.087117	0.014485	0.200496	0.020181
ENSG00000259495.3			novel transcript	0.0194617	2.17803	0.019566	0.28386	0.094297	0.07521	0.009707	0.010764	0.040448	0.007243
ENSG00000234690.7	EPCAM-DT	101927043	EPCAM divergent transcript [Source:HGNC Symbol;Acc:HGNC:52639]	0.0478538	2.16666	0.213338	0.297728	0.420257	0.224955	0.033608	0.118451	0.059813	0.03724
ENSG00000277007.1			novel transcript	0.00751143	2.16155	0.036157	0.081965	0.092252	0.293581	0.06809	0.003799	0.020591	0.071544
ENSG00000167992.13	VWCE	220001	von Willebrand factor C and EGF domains [Source:HGNC Symbol;Acc:HGNC:26487]	0.00245955	2.13465	0.49045	0.839554	2.74984	1.10182	0.103969	0.274141	0.811644	0.076735
ENSG00000182824.7	FAM230E	642643	family with sequence similarity 230 member E [Source:HGNC Symbol;Acc:HGNC:52450]	0.0397132	2.12643	0.15331	0.31193	0.168959	0.589791	0.062614	0.055018	0.104732	0.062285
ENSG00000233954.6	UQCRHL	440567	ubiquinol-cytochrome c reductase hinge protein like [Source:HGNC Symbol;Acc:HGNC:51714]	0.0244367	2.11977	0.074902	0.146824	0.099114	0.137286	0.033828	0.021496	0.013218	0.041048
ENSG00000287757.1			novel transcript, antisense to ZNF630	0.0489715	2.11814	0.144742	0.280398	0.081265	0.228406	0.127652	0.011773	0.158334	0.030777
ENSG00000236871.7	LINC00106	751580	long intergenic non-protein coding RNA 106 [Source:HGNC Symbol;Acc:HGNC:31843]	0.0305472	2.11141	0.235065	1.6867	1.93656	2.64282	0.231358	0.036779	0.366231	1.49827
ENSG00000274583.1	FAM74A4	401508	family with sequence similarity 74 member A4 [Source:HGNC Symbol;Acc:HGNC:32032]	0.000515324	2.11041	0.515072	1.33513	0.813799	0.868493	0.08921	0.146874	0.523222	0.316903
ENSG00000159387.8	IRX6	79190	iroquois homeobox 6 [Source:HGNC Symbol;Acc:HGNC:14675]	0.0209067	2.09275	0.084046	0.084982	0.139118	0.232941	0.004629	0.037531	0.103053	0.021643
ENSG00000246627.6	CACNA1C-AS1	100652846	CACNA1C antisense RNA 1 [Source:HGNC Symbol;Acc:HGNC:40119]	0.0189467	2.08914	0.203667	0.526496	0.112608	0.188364	0.02456	0.027934	0.115582	0.043777
ENSG00000264546.1			novel transcript	0.0286121	2.0837	0.179597	0.404158	0.211731	0.428273	0.098611	0.044811	0.048603	0.132726
ENSG00000174171.6			novel transcript, antisense to SPTBN5	0.0363163	2.07807	0.163681	0.17351	0.083109	0.473512	0.126517	0.254966	0.016643	0.035121
ENSG00000261302.6	NUP93-DT	105371286	NUP93 divergent transcript [Source:HGNC Symbol;Acc:HGNC:55370]	0.0375713	2.0616	0.274415	0.352623	0.261271	0.915866	0.563607	0.018575	0.058366	0.108591
ENSG00000257671.1	KRT7-AS	109729127	KRT7 antisense RNA 1 [Source:HGNC Symbol;Acc:HGNC:52643]	0.0417809	2.06032	0.134589	0.158089	0.31791	0.21829	0.055497	0.063858	0.026446	0.095709
ENSG00000211829.9	TRDC		T cell receptor delta constant [Source:HGNC Symbol;Acc:HGNC:12253]	0.00769886	2.05443	1.11864	0.50719	0.360874	0.720225	1.88247	0.978396	0.11292	0.583694
ENSG00000126895.15	AVPR2	554	arginine vasopressin receptor 2 [Source:HGNC Symbol;Acc:HGNC:897]	0.0363546	2.02792	0.115684	0.046014	0.062849	0.126921	0.005891	0.009831	0.082461	0.026327
ENSG00000163106.11	HPGDS	27306	hematopoietic prostaglandin D synthase [Source:HGNC Symbol;Acc:HGNC:17890]	0.0268013	2.02786	0.273501	0.651958	1.54807	0.784649	1.05758	0.160346	0.26002	0.153315
ENSG00000224888.4			novel transcript, antisense to FAM38A	0.0196521	2.01621	0.047088	0.123269	0.074401	0.16335	0.0331	0.044294	0.031175	0.04248
ENSG00000174015.10	CBY2	220082	chibby family member 2 [Source:HGNC Symbol;Acc:HGNC:30720]	0.00912658	1.99631	0.07067	0.379262	0.124347	0.340493	0.491534	0.13143	0.040103	0.042851
ENSG00000240616.1	RPS6P25		ribosomal protein S6 pseudogene 25 [Source:HGNC Symbol;Acc:HGNC:35948]	0.0268013	1.99509	0.284941	0.275765	0.396578	1.19341	0.152842	0.439235	0.172806	0.513728
ENSG00000240033.1			novel transcript	0.00803824	1.99492	0.440948	1.32436	1.19889	0.958061	0.491054	0.464076	0.185195	0.183461
ENSG00000257657.3			novel transcript	0.0324684	1.98757	0.066046	0.191167	0.075815	0.16779	0.038487	0.02752	0.018734	0.067933
ENSG00000175544.14	CABP4	57010	calcium binding protein 4 [Source:HGNC Symbol;Acc:HGNC:1386]	0.0476279	1.98593	0.076504	0.856605	0.653167	0.568306	0.128822	0.288769	0.370064	0.027063
ENSG00000056736.10	IL17RB	55540	interleukin 17 receptor B [Source:HGNC Symbol;Acc:HGNC:18015]	0.0146807	1.98436	0.238872	0.288637	0.678452	0.336689	0.098984	0.075575	0.221338	0.079343
ENSG00000131650.14	KREMEN2	79412	kringle containing transmembrane protein 2 [Source:HGNC Symbol;Acc:HGNC:18797]	0.0252952	1.97979	0.114932	0.039052	0.072404	0.10249	0.032563	0.092584	0.029741	0.004529
ENSG00000114638.8	UPK1B	7348	uroplakin 1B [Source:HGNC Symbol;Acc:HGNC:12578]	0.0277585	1.97801	1.76199	18.51	18.4286	10.902	0.223203	4.06932	8.74121	1.94759
ENSG00000106565.18	TMEM176B	28959	transmembrane protein 176B [Source:HGNC Symbol;Acc:HGNC:29596]	0.00156441	1.97653	4.72288	1.63365	2.49052	1.62191	1.49403	0.826886	1.20837	1.06237
ENSG00000180861.9	LINC01559		long intergenic non-protein coding RNA 1559 [Source:HGNC Symbol;Acc:HGNC:26598]	0.0371102	1.96672	0.645986	1.20817	4.91875	2.57974	0.112621	0.519362	2.2825	0.120421
ENSG00000286431.1			novel transcript	0.0167798	1.96613	0.041706	0.063174	0.132099	0.454589	0.071055	0.029619	0.009006	0.158415
ENSG00000176927.15	EFCAB5	374786	EF-hand calcium binding domain 5 [Source:HGNC Symbol;Acc:HGNC:24801]	0.019374	1.96393	0.326293	0.19124	0.324858	0.495209	0.292215	0.125282	0.196955	0.050667
ENSG00000179698.14	WDR97	340390	WD repeat domain 97 [Source:HGNC Symbol;Acc:HGNC:26959]	0.00183828	1.95632	0.300113	0.43797	0.875717	0.406446	0.259884	0.258671	0.220011	0.097604
ENSG00000267303.1			novel transcript	0.0227614	1.95561	3.05507	6.4893	5.61038	5.82545	4.09184	0	5.06304	4.11403
ENSG00000182685.8	BRICD5	283870	BRICHOS domain containing 5 [Source:HGNC Symbol;Acc:HGNC:28309]	0.0168082	1.95031	0.837007	1.30833	1.05082	1.11581	0.254349	0.334119	0.33128	0.51533
ENSG00000287003.1			novel transcript	0.00205531	1.94261	1.18943	1.05934	1.2695	1.96772	1.42512	0.007636	0.516915	1.23409
ENSG00000280048.1			TEC	0.0167798	1.93647	0.045509	0.064331	0.177806	0.129521	0.039915	0.006085	0.053281	0.077008
ENSG00000286019.1	NOTCH2NLB	100996763	notch 2 N-terminal like B [Source:HGNC Symbol;Acc:HGNC:53923]	0.00707145	1.93193	4.62207	4.58591	4.00735	7.28002	0.620261	5.39273	1.18208	1.83608
ENSG00000262322.1	MTND4P34		MT-ND4 pseudogene 34 [Source:HGNC Symbol;Acc:HGNC:51948]	0.0217179	1.91773	0.291544	0.352419	0.476732	0.411625	0.171392	0.1944	0.167802	0.018589
ENSG00000285730.1			novel transcript	0.0478128	1.90929	0.289798	0.576549	0.173633	0.633712	0.11765	0.028406	0.213964	0.11329
ENSG00000254028.1			novel transcript	0.0402157	1.90406	0.262578	0.368268	0.610271	0.655206	0.328052	0.169718	0.046574	0.251825
ENSG00000242841.1	KRT8P35		keratin 8 pseudogene 35 [Source:HGNC Symbol;Acc:HGNC:39869]	0.0423635	1.89304	0.087103	0.267604	0.162819	0.301966	0.022803	0.012279	0.102095	0.059685
ENSG00000189057.11	FAM111B	374393	FAM111 trypsin like peptidase B [Source:HGNC Symbol;Acc:HGNC:24200]	0.00590074	1.87333	0.251438	0.365214	0.315768	0.654253	0.212504	0.315914	0.190402	0.081922
ENSG00000280109.3	PLAC4	191585	placenta enriched 4 [Source:HGNC Symbol;Acc:HGNC:14616]	0.0054726	1.86719	0.471502	2.12084	1.80653	1.63962	0.882885	0.588417	0.583287	0.191599
ENSG00000244513.7			novel transcript	0.0487738	1.86537	0.573302	0.179631	0.677758	0.895901	0.082559	0.311242	0.13741	0.490183
ENSG00000240401.9			novel transcript, antisense to CCDC88A	0.00920808	1.8598	0.559372	1.43613	1.03095	1.45714	0.591297	0.10369	0.447499	0.620759
ENSG00000143858.12	SYT2	127833	synaptotagmin 2 [Source:HGNC Symbol;Acc:HGNC:11510]	0.0476279	1.85785	0.013826	0.054733	0.04905	0.02164	0.001167	0.012707	0.017489	0.002645
ENSG00000242220.9	TCP10L	140290	t-complex 10 like [Source:HGNC Symbol;Acc:HGNC:11657]	0.0114797	1.84526	0.261012	0.201362	0.920503	0.572904	0.113973	0.080814	0.135838	0.103665
ENSG00000285016.1			novel transcript	0.0195891	1.84123	0.645083	0.89124	0.217664	0.995046	0.06914	0.132228	0.149224	0.231739
ENSG00000260005.6			novel transcript, antisense to C17orf56	0.0314598	1.83909	0.060698	0.033863	0.035561	0.040947	0.022072	0.024711	0.008014	0.004702
ENSG00000257512.1			anaphase promoting complex subunit 10 (ANAPC10) pseudogene	0.00480688	1.81807	1.04655	2.2918	1.54635	1.39356	0.738093	0.732797	0.82775	0.209029
ENSG00000184716.14	SERINC4	619189	serine incorporator 4 [Source:HGNC Symbol;Acc:HGNC:32237]	0.0295306	1.81215	0.180939	0.035402	0.379087	0.302452	0.077545	0.224221	0.087079	0.115786
ENSG00000273162.1			novel transcript	0.0336462	1.7969	0.192652	0.601587	0.441604	0.655298	0.044388	0.354722	0.082986	0.194613
ENSG00000264070.1	DND1P1		DND microRNA-mediated repression inhibitor 1 pseudogene 1 [Source:HGNC Symbol;Acc:HGNC:31444]	0.0310632	1.77631	0.124175	0.619442	0.509387	0.488989	0.243134	0.161558	0.115457	0.116874
ENSG00000257986.3	LINC02306		long intergenic non-protein coding RNA 2306 [Source:HGNC Symbol;Acc:HGNC:53225]	0.0286121	1.76259	0.177564	0.373588	0.787827	0.550772	0.090895	0.421957	0.319118	0.049208
ENSG00000240893.1	LINC02042	101929694	long intergenic non-protein coding RNA 2042 [Source:HGNC Symbol;Acc:HGNC:52882]	0.00723799	1.75956	0.331408	0.05049	0.674282	1.44098	0.205527	0.170133	0.213012	0.461612
ENSG00000280409.1	LINC01101	84931	long intergenic non-protein coding RNA 1101 [Source:HGNC Symbol;Acc:HGNC:25923]	0.000375238	1.75915	2.11481	0.572549	1.79411	0.889279	0.64978	0.331261	0.267508	0.714328
ENSG00000175189.4	INHBC	3626	inhibin subunit beta C [Source:HGNC Symbol;Acc:HGNC:6068]	0.0308371	1.73533	0.078441	0.160429	0.126511	0.129738	0.047357	0.07609	0.065704	0.015146
ENSG00000198650.11	TAT	6898	tyrosine aminotransferase [Source:HGNC Symbol;Acc:HGNC:11573]	0.0317254	1.73058	0.093985	0.324527	0.13682	0.107778	0.065332	0.007469	0.100476	0.042913
ENSG00000213963.6		100130691	novel transcript	0.000622968	1.71374	0.589099	0.85807	0.763579	1.47264	0.298543	0.5307	0.269773	0.576493
ENSG00000165716.11	DIPK1B	138311	divergent protein kinase domain 1B [Source:HGNC Symbol;Acc:HGNC:28290]	0.0493635	1.70215	0.068719	0.207565	0.066739	0.208436	0.028339	0.076763	0.024183	0.041933
ENSG00000102109.9	PCSK1N	27344	proprotein convertase subtilisin/kexin type 1 inhibitor [Source:HGNC Symbol;Acc:HGNC:17301]	0.00446079	1.69699	0.919129	3.2195	12.9886	11.2633	0.885674	1.08886	3.54805	0.673833
ENSG00000128254.16	C22orf24		chromosome 22 putative open reading frame 24 [Source:HGNC Symbol;Acc:HGNC:23051]	0.0402426	1.69563	0.076025	0.582447	0.089333	0.211148	0.018365	0.097537	0.059415	0.1043
ENSG00000267838.2			novel transcript	0.0114785	1.69306	0.969217	1.28987	1.70455	1.94564	0.438896	0.435247	0.338595	0.805341
ENSG00000253666.2			novel transcript	0.0324684	1.69212	0.601782	0.474074	1.66913	0.395303	0.931085	0.206505	0.174095	0.170707
ENSG00000245888.7	NSMCE1-DT	400512	NSMCE1 divergent transcript [Source:HGNC Symbol;Acc:HGNC:51368]	0.0484289	1.67018	1.20272	1.72611	0.838691	1.69617	0.157484	1.08653	0.107499	0.627122
ENSG00000279861.1			TEC	0.00751143	1.64587	0.229727	0.571449	0.536777	0.415391	0.171321	0.163305	0.077412	0.159641
ENSG00000261147.1			novel protein	0.0431237	1.64546	0.041561	0.133251	0.121321	0.185249	0.051509	0.103563	0.01139	0.040694
ENSG00000267296.2	CEBPA-DT	80054	CEBPA divergent transcript [Source:HGNC Symbol;Acc:HGNC:25710]	0.0397132	1.63746	0.18159	0.357461	0.174775	0.447058	0.022952	0.078302	0.175296	0.166834
ENSG00000236085.1	ACTG1P4		actin gamma 1 pseudogene 4 [Source:HGNC Symbol;Acc:HGNC:149]	0.0478128	1.6294	0.208334	0.16272	0.581721	0.978087	0.154878	0.251802	0.223306	0.152709
ENSG00000102001.13	CACNA1F	778	calcium voltage-gated channel subunit alpha1 F [Source:HGNC Symbol;Acc:HGNC:1393]	0.00177805	1.59907	0.177548	0.522611	0.336999	0.865609	0.198568	0.260852	0.149937	0.153577
ENSG00000124208.16	PEDS1-UBE2V1	387522	PEDS1-UBE2V1 readthrough [Source:HGNC Symbol;Acc:HGNC:33521]	0.00018702	1.59366	0	0.114725	0.023205	0.038826	0	0.143662	0.076477	0.015474
ENSG00000277715.1			novel transcript, antisense to CKAP4	0.0413815	1.58399	0.066614	0.189982	0.148937	0.363448	0.018561	0.060021	0.089816	0.109275
ENSG00000235374.2	SSR4P1	728039	signal sequence receptor subunit 4 pseudogene 1 [Source:HGNC Symbol;Acc:HGNC:23131]	0.0350473	1.58142	0.341518	0.260219	0.24755	0.525048	0.217951	0.161224	0.180466	0.169107
ENSG00000279108.1			TEC	0.0254541	1.57696	0.28139	0.521249	0.631827	0.575144	0.220493	0.309378	0.268329	0.105487
ENSG00000075673.12	ATP12A	479	ATPase H+/K+ transporting non-gastric alpha2 subunit [Source:HGNC Symbol;Acc:HGNC:13816]	0.011549	1.57627	1.44554	5.11318	7.58645	4.81968	1.15838	3.99454	3.89125	0.895819
ENSG00000247121.7			novel transcript, antisense to LNPEP and ERAP2	0.0189467	1.5325	0.99634	1.12838	0.958444	1.25681	0.549096	0.49828	0.235393	1.18284
ENSG00000267868.1			novel transcript	0.0478538	1.52639	0.396751	0.402225	0.725795	1.05216	0.220454	0.275786	0.183029	0.429026
ENSG00000282988.2			novel protein	0.00756695	1.52144	17.136	10.47	8.76509	18.7577	3.25683	3.63162	10.2848	8.84879
ENSG00000260682.3	RN7SKP176		RN7SK pseudogene 176 [Source:HGNC Symbol;Acc:HGNC:45900]	0.0330422	1.50351	8.28039	6.58957	1.97162	6.33279	3.4977	1.93672	0.702604	1.64124
ENSG00000279302.3			TEC	0.0227624	1.47771	0.252827	0.343542	0.349069	0.50685	0.269466	0.048603	0.106738	0.183713
ENSG00000023839.12	ABCC2	1244	ATP binding cassette subfamily C member 2 [Source:HGNC Symbol;Acc:HGNC:53]	0.00974751	1.46679	0.930358	0.943139	1.22024	0.86091	0.621695	0.691462	0.3479	0.316111
ENSG00000125510.18	OPRL1	4987	opioid related nociceptin receptor 1 [Source:HGNC Symbol;Acc:HGNC:8155]	0.0301053	1.45334	0.233612	0.266669	0.176523	0.125424	0.033406	0.211296	0.059531	0.115177
ENSG00000197153.5	H3C12	8356	H3 clustered histone 12 [Source:HGNC Symbol;Acc:HGNC:4774]	0.0222655	1.44524	1.08779	1.10282	0.7236	2.89734	0.579126	0.934799	1.05349	0.523477
ENSG00000126787.13	DLGAP5	9787	DLG associated protein 5 [Source:HGNC Symbol;Acc:HGNC:16864]	0.0194617	1.44499	0.503763	0.588551	0.76146	0.483163	0.323836	0.275794	0.329768	0.130628
ENSG00000280800.1			novel transcript, similar to YY1 associated myogenesis RNA 1 YAM1	0.0230212	1.39648	462.129	340.991	666.696	1628.59	355.333	320.373	312.46	362.043
ENSG00000166535.20	A2ML1	144568	alpha-2-macroglobulin like 1 [Source:HGNC Symbol;Acc:HGNC:23336]	0.0100689	1.3852	0.258223	1.70009	0.858071	0.360492	0.042344	0.126616	0.604729	0.234832
ENSG00000264006.8	AKR1C8P	340811	aldo-keto reductase family 1 member C8, pseudogene [Source:HGNC Symbol;Acc:HGNC:23469]	0.0255897	1.37513	0.330205	0.725072	0.669013	0.863408	0.296895	0.173978	0.418931	0.346715
ENSG00000273451.1			novel transcript, sense intronic to ZMYND8	0.0219502	1.37321	0.727473	0.969399	1.22285	2.98314	1.21725	0.392787	0.459903	0.755933
ENSG00000229900.1	HSPD1P21		heat shock protein family D (Hsp60) member 1 pseudogene 21 [Source:HGNC Symbol;Acc:HGNC:38592]	0.0370085	1.32684	9.24645	14.2921	8.57018	21.3172	7.18234	4.19533	3.74101	8.99328
ENSG00000264954.2	PRR29-AS1	400612	PRR29 antisense RNA 1 [Source:HGNC Symbol;Acc:HGNC:51822]	0.0397132	1.32446	0.227182	0.925696	0.284341	0.565071	0.503751	0.120556	0.137802	0.155941
ENSG00000261777.6	DDX19A-DT	100506083	DDX19A divergent transcript [Source:HGNC Symbol;Acc:HGNC:55349]	0.0219369	1.31678	0.792341	1.31507	1.11716	1.61279	0.679754	0.270157	0.530405	0.552838
ENSG00000288093.1			novel transcript	0.0410829	1.29402	0.340286	0.553649	0.295661	0.47386	0.137697	0.12034	0.178855	0.173214
ENSG00000278338.4	VWA8-AS1	100507240	VWA8 antisense RNA 1 (head to head) [Source:HGNC Symbol;Acc:HGNC:44270]	0.0494633	1.29389	1.14207	1.91844	1.88631	1.91031	1.36008	0.842994	0.397669	0.788032
ENSG00000174226.9	SNX31	169166	sorting nexin 31 [Source:HGNC Symbol;Acc:HGNC:28605]	0.0478128	1.25949	1.16773	0.165071	0.425725	1.45963	0.047274	0.155318	0.572328	1.0887
ENSG00000279036.1			TEC	0.0382498	1.23957	0.129542	0.083487	0.139078	0.249923	0.064048	0.067388	0.120285	0.082102
ENSG00000236017.8	ASMTL-AS1		ASMTL antisense RNA 1 [Source:HGNC Symbol;Acc:HGNC:25811]	0.0431278	1.21987	1.17113	3.10499	2.6213	3.46666	1.08034	0.580341	0.717106	1.43548
ENSG00000204839.9	MROH6	642475	maestro heat like repeat family member 6 [Source:HGNC Symbol;Acc:HGNC:27814]	0.0398491	1.21593	0.769774	1.33235	0.820051	1.313	0.257199	0.437686	0.892158	0.483173
ENSG00000263412.1	NFE2L1-DT	116435298	NFE2L1 divergent transcript [Source:HGNC Symbol;Acc:HGNC:54812]	0.0301323	1.1827	0.266561	0.32668	0.353162	0.515021	0.18467	0.12209	0.159064	0.245233
ENSG00000258301.3	VASH1-AS1	100506603	VASH1 antisense RNA 1 [Source:HGNC Symbol;Acc:HGNC:53215]	0.0402157	1.1805	0.740581	1.18293	1.52947	1.85609	0.777549	0.979046	0.587448	0.345653
ENSG00000204520.14	MICA	100507436	MHC class I polypeptide-related sequence A [Source:HGNC Symbol;Acc:HGNC:7090]	0.0478538	1.17486	3.65004	4.08009	4.14516	6.40787	2.2225	2.79735	1.32721	3.26
ENSG00000185467.8	KPNA7	402569	karyopherin subunit alpha 7 [Source:HGNC Symbol;Acc:HGNC:21839]	0.0265647	1.16558	0.991576	2.37339	3.19057	3.6313	0.83437	0.99711	1.77613	0.777434
ENSG00000079337.16	RAPGEF3	10411	Rap guanine nucleotide exchange factor 3 [Source:HGNC Symbol;Acc:HGNC:16629]	0.0314598	1.1245	1.75117	3.4352	2.8604	5.62578	0.904339	1.05429	1.93871	1.87887
ENSG00000278705.2	H4C2	8366	H4 clustered histone 2 [Source:HGNC Symbol;Acc:HGNC:4789]	0.0476279	1.09158	14.8059	9.71633	9.40202	22.0111	8.4093	8.61643	6.83718	11.4175
ENSG00000080947.15	CROCCP3	114819	CROCC pseudogene 3 [Source:HGNC Symbol;Acc:HGNC:29405]	0.0467373	1.08755	3.01851	4.61873	3.38636	5.84059	2.9437	2.16075	1.25276	2.85521
ENSG00000007384.15	RHBDF1	64285	rhomboid 5 homolog 1 [Source:HGNC Symbol;Acc:HGNC:20561]	0.0421504	1.07688	2.76961	3.63077	4.40935	5.69047	1.41938	1.85665	3.28081	3.27825
ENSG00000176387.7	HSD11B2	3291	hydroxysteroid 11-beta dehydrogenase 2 [Source:HGNC Symbol;Acc:HGNC:5209]	0.0427159	1.02728	4.64956	4.7867	5.893	9.19475	1.3401	2.01212	8.48413	4.15995
ENSG00000261659.2			novel transcript, antisense to FBXL16	0.0483296	1.01934	0.433909	0.901121	0.88619	1.08717	0.533483	0.330617	0.30053	0.53599
ENSG00000184349.14	EFNA5	1946	ephrin A5 [Source:HGNC Symbol;Acc:HGNC:3225]	0.0336462	-1.02986	1.53257	3.30085	3.22989	4.3341	4.43061	5.27705	4.60485	5.12343
ENSG00000280571.2			novel protein	0.0367012	-1.16953	3.40809	6.77506	7.17154	2.64302	6.93801	10.3662	10.4178	9.48958
ENSG00000100644.17	HIF1A	3091	hypoxia inducible factor 1 subunit alpha [Source:HGNC Symbol;Acc:HGNC:4910]	0.00663326	-1.18734	8.40253	19.884	19.8888	15.8115	17.556	24.2055	36.5182	18.1376
ENSG00000164136.17	IL15	3600	interleukin 15 [Source:HGNC Symbol;Acc:HGNC:5977]	0.0431237	-1.22901	0.399266	1.31246	1.09822	1.04429	1.42133	2.13983	1.66198	1.11299
ENSG00000279602.1			TEC	0.0484289	-1.26109	1.11427	1.9794	0.664225	0.976497	1.19135	1.89827	2.60279	2.07956
ENSG00000259628.1			novel transcript	0.0312885	-1.33882	0.571649	1.80332	2.22067	2.29908	4.3002	2.65382	3.51469	3.10174
ENSG00000172673.11	THEMIS	387357	thymocyte selection associated [Source:HGNC Symbol;Acc:HGNC:21569]	0.019565	-1.35231	0.187836	0.264095	0.176834	0.328787	0.303836	0.859867	0.439472	0.302291
ENSG00000260691.7	ANKRD20A1	84210	ankyrin repeat domain 20 family member A1 [Source:HGNC Symbol;Acc:HGNC:23665]	0.019374	-1.37852	0.335171	0.352811	0.786815	0.43317	1.0211	1.71549	1.21447	1.4928
ENSG00000153446.16	C16orf89	146556	chromosome 16 open reading frame 89 [Source:HGNC Symbol;Acc:HGNC:28687]	0.00745035	-1.38832	5.78282	4.22526	1.65288	7.21977	5.76446	7.84034	2.31449	15.4468
ENSG00000281103.2	TRG-AS1	100506776	T cell receptor gamma locus antisense RNA 1 [Source:HGNC Symbol;Acc:HGNC:48974]	0.044518	-1.39726	0.115846	0.351845	0.149893	0.343034	1.25184	0.779427	0.210083	0.198068
ENSG00000145934.16	TENM2	57451	teneurin transmembrane protein 2 [Source:HGNC Symbol;Acc:HGNC:29943]	0.00803824	-1.41362	0.555501	0.745337	0.929748	0.77094	0.89276	1.77528	1.35428	1.19604
ENSG00000200087.1	SNORA73B	26768	small nucleolar RNA, H/ACA box 73B [Source:HGNC Symbol;Acc:HGNC:10116]	0.00738106	-1.42361	2390.48	1491.7	5278.21	2434.03	6388.25	6268.08	6336.24	6778.03
ENSG00000222328.1	RNU2-2P		RNA, U2 small nuclear 2, pseudogene [Source:HGNC Symbol;Acc:HGNC:10152]	0.0375713	-1.43931	7006.68	5074.1	24370.3	4937.9	30182.6	22269.8	23244.9	20521.7
ENSG00000274266.1	SNORA73A		small nucleolar RNA, H/ACA box 73A [Source:HGNC Symbol;Acc:HGNC:10115]	0.0155812	-1.44566	1614.18	946.236	3985.57	1649.13	6004.03	5504.45	5298.4	5924.85
ENSG00000200959.1	SNORA74A	26821	small nucleolar RNA, H/ACA box 74A [Source:HGNC Symbol;Acc:HGNC:10119]	0.00177805	-1.46018	558.058	201.597	730.715	333.964	1354.63	903.868	1144.71	1418.78
ENSG00000212402.1	SNORA74B	677841	small nucleolar RNA, H/ACA box 74B [Source:HGNC Symbol;Acc:HGNC:32660]	0.00201109	-1.47089	201.698	111.354	466.143	145.134	828.855	555.741	515.123	749.775
ENSG00000214756.8	CSKMT	751071	citrate synthase lysine methyltransferase [Source:HGNC Symbol;Acc:HGNC:33113]	0.00345851	-1.49982	13.4915	9.28929	15.6348	18.4829	59.054	35.0131	37.3802	67.4436
ENSG00000275143.1	SCARNA16	677781	small Cajal body-specific RNA 16 [Source:HGNC Symbol;Acc:HGNC:32573]	0.0194696	-1.50628	296.478	113.821	578.921	188.881	940.352	745.987	655.218	952.118
ENSG00000087245.13	MMP2	4313	matrix metallopeptidase 2 [Source:HGNC Symbol;Acc:HGNC:7166]	0.0336462	-1.54657	0.380077	0.10884	0.143053	0.204734	0.383785	0.855359	0.749086	0.561023
ENSG00000136250.12	AOAH	313	acyloxyacyl hydrolase [Source:HGNC Symbol;Acc:HGNC:548]	0.00415433	-1.57801	0.415424	1.52056	0.540317	1.0333	2.7076	2.85298	0.711277	1.64989
ENSG00000263563.6	UBBP4	23666	ubiquitin B pseudogene 4 [Source:HGNC Symbol;Acc:HGNC:12467]	0.015242	-1.63704	0.384389	0.756903	2.26942	0.648489	2.01864	2.60229	1.85938	1.87047
ENSG00000172478.18	MAB21L4	79919	mab-21 like 4 [Source:HGNC Symbol;Acc:HGNC:26216]	0.012013	-1.64648	2.81047	6.49503	3.68249	2.55373	4.76604	5.17728	5.14815	6.8814
ENSG00000078018.21	MAP2	4133	microtubule associated protein 2 [Source:HGNC Symbol;Acc:HGNC:6839]	0.0132753	-1.68353	0.238265	0.797777	0.558277	0.829293	1.76256	0.612073	1.18541	1.24351
ENSG00000252947.1	SCARNA1	677774	small Cajal body-specific RNA 1 [Source:HGNC Symbol;Acc:HGNC:32555]	0.0295306	-1.69167	78.3973	31.3512	130.921	49.2349	325.051	244.337	225.156	315.112
ENSG00000074966.11	TXK	7294	TXK tyrosine kinase [Source:HGNC Symbol;Acc:HGNC:12434]	0.024652	-1.70089	0.033731	0.184585	0.215593	0.065344	0.297817	0.203531	0.249331	0.211949
ENSG00000266402.3	SNHG25		small nucleolar RNA host gene 25 [Source:HGNC Symbol;Acc:HGNC:51534]	0.0160688	-1.77837	3.17357	1.98822	3.92941	2.4314	16.0903	9.26329	6.09144	14.8389
ENSG00000145242.14	EPHA5	2044	EPH receptor A5 [Source:HGNC Symbol;Acc:HGNC:3389]	0.018752	-1.79104	0.013273	0.019762	0.026613	0.086381	0.02687	0.082087	0.02825	0.07823
ENSG00000206585.1	RNVU1-7	26864	RNA, variant U1 small nuclear 7 [Source:HGNC Symbol;Acc:HGNC:37500]	0.000794667	-1.79165	2590.69	2726.14	5276.94	1779.02	7370.57	13583.4	9658.51	9634.13
ENSG00000273306.1			novel transcript	0.0271142	-1.81896	0.301169	0.98006	0.381705	0.491363	0.875895	1.00892	1.07422	0.886788
ENSG00000255374.3	TAS2R43	259289	taste 2 receptor member 43 [Source:HGNC Symbol;Acc:HGNC:18875]	0.0102039	-1.82409	0.238791	1.01121	0.598232	0.968811	0.786353	0.521631	0.74226	1.6129
ENSG00000255374.3	TAS2R43	259291	taste 2 receptor member 43 [Source:HGNC Symbol;Acc:HGNC:18875]	0.0102039	-1.82409	0.238791	1.01121	0.598232	0.968811	0.786353	0.521631	0.74226	1.6129
ENSG00000081138.14	CDH7	1005	cadherin 7 [Source:HGNC Symbol;Acc:HGNC:1766]	0.00175447	-1.87592	0.087874	0.063747	0.051781	0.193036	0.345942	0.210737	0.211149	0.876755
ENSG00000174469.23	CNTNAP2	26047	contactin associated protein 2 [Source:HGNC Symbol;Acc:HGNC:13830]	0.0421504	-1.90961	0.089753	0.310951	0.216405	0.092223	0.178072	0.164987	0.505085	0.454562
ENSG00000221420.2	SNORA81	677847	small nucleolar RNA, H/ACA box 81 [Source:HGNC Symbol;Acc:HGNC:32667]	0.00926506	-1.91128	676.574	449.994	2914.18	442.675	3676.14	2241.65	3292.93	3338.89
ENSG00000270022.3			RNA, U12 small nuclear	0.00579732	-1.94156	5.6269	4.10899	19.6416	3.52553	45.0519	25.2126	20.8105	27.7025
ENSG00000133116.8	KL	9365	klotho [Source:HGNC Symbol;Acc:HGNC:6344]	0.0482835	-2.00957	0.013619	0.055482	0.015977	0.015875	0.019937	0.04292	0.020487	0.085504
ENSG00000154975.14	CA10	56934	carbonic anhydrase 10 [Source:HGNC Symbol;Acc:HGNC:1369]	0.0237523	-2.02471	0.304147	0.192409	0.125872	0.447154	0.838794	0.316498	1.00768	0.453857
ENSG00000105613.10	MAST1	22983	microtubule associated serine/threonine kinase 1 [Source:HGNC Symbol;Acc:HGNC:19034]	0.0222712	-2.03812	0.029089	0.46943	0.093855	0.197445	0.133643	0.06443	0.197431	0.097199
ENSG00000164308.17	ERAP2	64167	endoplasmic reticulum aminopeptidase 2 [Source:HGNC Symbol;Acc:HGNC:29499]	0.0018126	-2.06285	0.997032	5.57104	2.16026	2.65927	4.46741	5.38159	8.04055	3.55479
ENSG00000018280.17	SLC11A1	6556	solute carrier family 11 member 1 [Source:HGNC Symbol;Acc:HGNC:10907]	0.0146792	-2.06424	0.177443	5.15772	0.218306	0.182949	0.227262	0.320282	0.439647	0.619523
ENSG00000250428.1	MRS2P1		MRS2 pseudogene 1 [Source:HGNC Symbol;Acc:HGNC:20590]	0.0419376	-2.06747	0.068976	0.452702	0.341869	0.026748	0.215479	0.754618	0.407361	0.359862
ENSG00000265787.2	CYP4F35P	284233	cytochrome P450 family 4 subfamily F member 35, pseudogene [Source:HGNC Symbol;Acc:HGNC:39954]	0.0193445	-2.08187	0.012293	0.183169	0.046836	0.06916	0.140537	0.067945	0.27933	0.144219
ENSG00000156076.10	WIF1	11197	WNT inhibitory factor 1 [Source:HGNC Symbol;Acc:HGNC:18081]	0.00738106	-2.11583	0.103352	0.353008	0.148191	0.111989	0.288023	0.208509	0.442908	0.437564
ENSG00000136859.10	ANGPTL2	23452	angiopoietin like 2 [Source:HGNC Symbol;Acc:HGNC:490]	6.01146e-05	-2.13822	0.172098	0.215671	0.063659	0.148527	0.299117	0.083363	0.208475	0.633428
ENSG00000183378.13	OVCH2	341277	ovochymase 2 [Source:HGNC Symbol;Acc:HGNC:29970]	0.0212064	-2.20479	0.111024	0.073076	0.077027	0.240852	0.200731	0.246711	0.360766	0.350528
ENSG00000256913.1			plakophilin 2 (PKP2) pseudogene	0.0308094	-2.31945	0.014856	0.116165	0.149004	0.08062	0.087716	0.098046	0.123884	0.10492
ENSG00000145075.13	CCDC39		coiled-coil domain containing 39 [Source:HGNC Symbol;Acc:HGNC:25244]	0.00313239	-2.32045	0.035437	0.081326	0.268454	0.025463	0.051664	0.085512	0.124731	0.060744
ENSG00000081985.13	IL12RB2	3595	interleukin 12 receptor subunit beta 2 [Source:HGNC Symbol;Acc:HGNC:5972]	3.24793e-06	-2.3648	0.061362	0.05119	0.084102	0.155566	0.281549	0.112068	0.523621	0.73139
ENSG00000170624.14	SGCD	6444	sarcoglycan delta [Source:HGNC Symbol;Acc:HGNC:10807]	0.0015922	-2.38265	0.095501	0.265277	0.009989	0.052916	0.233873	0.178679	0.012795	0.292135
ENSG00000169894.18	MUC3A	4584	mucin 3A, cell surface associated [Source:HGNC Symbol;Acc:HGNC:7513]	0.0370085	-2.46324	0.002743	0.205916	0.105275	0.016567	0.013715	0.029076	0.013667	0.039146
ENSG00000260007.3			novel protein	0.0480912	-2.48132	0.343219	0.75857	2.63082	1.21587	5.44922	4.17183	2.44421	4.57839
ENSG00000187800.14	PEAR1	375033	platelet endothelial aggregation receptor 1 [Source:HGNC Symbol;Acc:HGNC:33631]	0.019374	-2.51563	0.012763	0.080827	0.017356	0.109296	0.198924	0.106906	0.101938	0.079174
ENSG00000206652.1	RNU1-1	26871	RNA, U1 small nuclear 1 [Source:HGNC Symbol;Acc:HGNC:10120]	3.08195e-05	-2.57742	9303.38	5050.68	41954.3	5334.47	92812.4	62789.2	49511	55483.9
ENSG00000277947.1	SNORD3D		small nucleolar RNA, C/D box 3D [Source:HGNC Symbol;Acc:HGNC:33192]	0.00932843	-2.68696	141.297	113.334	1741.35	353.791	6685.24	3317.55	2285.65	4871.54
ENSG00000189233.12	NUGGC	389643	nuclear GTPase, germinal center associated [Source:HGNC Symbol;Acc:HGNC:33550]	0.0243375	-2.74311	0.007045	0.049773	0.022112	0.021175	0.159794	0.058016	0.009613	0.075577
ENSG00000249485.1	RBBP4P1		RBBP4 pseudogene 1 [Source:HGNC Symbol;Acc:HGNC:42368]	0.0324684	-2.80629	0.041623	0.015112	0.030268	0	0.144282	0.205181	0.044432	0.159284
ENSG00000173391.9	OLR1	4973	oxidized low density lipoprotein receptor 1 [Source:HGNC Symbol;Acc:HGNC:8133]	0.0031446	-2.89906	0.252936	0.134958	0.139689	0	0.264245	0.169602	0.391005	0.260419
ENSG00000134853.12	PDGFRA	5156	platelet derived growth factor receptor alpha [Source:HGNC Symbol;Acc:HGNC:8803]	0.0352005	-2.9811	0.001647	0.241381	0.070978	0.014885	0.021328	0.168987	0.251079	0.196223
ENSG00000174945.14	AMZ1	155185	archaelysin family metallopeptidase 1 [Source:HGNC Symbol;Acc:HGNC:22231]	0.0211165	-3.013	0.002327	0.308032	0.00934	0.005603	0.004254	0.032682	0.049794	0.000953
ENSG00000164128.7	NPY1R	4886	neuropeptide Y receptor Y1 [Source:HGNC Symbol;Acc:HGNC:7956]	0.0281352	-3.03672	0.022687	0.031725	0.006753	0.052474	0.016264	0.177623	0.238105	0.221024
ENSG00000277918.1	RNVU1-28		RNA, variant U1 small nuclear 28 [Source:HGNC Symbol;Acc:HGNC:54432]	0.00590074	-3.07403	51.6444	13.2888	16.5483	4.05183	38.4677	17.3985	58.4024	70.2513
ENSG00000285772.1			novel protein	0.0397132	-3.08887	0.074403	0	0.054299	0	0.029714	0.124572	0.050639	0.007514
ENSG00000225683.6	PACRG-AS3	729658	PACRG antisense RNA 3 [Source:HGNC Symbol;Acc:HGNC:52053]	0.00186387	-3.14021	0	0.288728	0.068075	0.028471	0.129851	0.121405	0.167281	0.082053
ENSG00000268416.1			novel transcript	0.00926506	-3.18281	0.159102	0.132696	0.005335	0.043417	0.194982	0.290071	0.07606	0.292138
ENSG00000283849.1			novel transcript, antisense CSRNP1	0.0235546	-3.21203	0	0.217423	0.02017	0	0.040048	0.072875	0.029606	0.053852
ENSG00000184293.7	CLECL1	160365	C-type lectin like 1 [Source:HGNC Symbol;Acc:HGNC:24462]	0.0350473	-3.21955	0	0.179593	0.139412	0.025025	0.108698	0.194754	0.290811	0.348101
ENSG00000169248.13	CXCL11	6373	C-X-C motif chemokine ligand 11 [Source:HGNC Symbol;Acc:HGNC:10638]	0.0133038	-3.32129	0	0.111886	0.049013	0.047672	0.246753	0.601357	0.063324	0.096172
ENSG00000268738.3	HSFX2	100130086	heat shock transcription factor family, X-linked 2 [Source:HGNC Symbol;Acc:HGNC:32701]	0.0307436	-3.34506	0.361101	0	0	0	0.016972	0	0.023172	0.101099
ENSG00000197134.13	ZNF257	113835	zinc finger protein 257 [Source:HGNC Symbol;Acc:HGNC:13498]	0.00132298	-3.61412	0.064274	0.566056	0.080109	0.011611	0.444109	0.778	0.192191	0.420417
ENSG00000251365.4	LINC02236	109729133	long intergenic non-protein coding RNA 2236 [Source:HGNC Symbol;Acc:HGNC:53107]	0.0314598	-3.61909	0.039458	0.478617	0.10162	0.172192	0.34135	0.083914	0.34999	9.96471
ENSG00000278139.1	P3R3URF-PIK3R3	110117499	P3R3URF-PIK3R3 readthrough [Source:HGNC Symbol;Acc:HGNC:54999]	0.0255601	-3.66118	1.63892	0	0	3.56039	3.20254	3.54864	4.94021	4.36854
ENSG00000179304.17	FAM156B	727866	family with sequence similarity 156 member B [Source:HGNC Symbol;Acc:HGNC:31962]	4.03054e-05	-3.68445	0.056693	0.106029	0.284232	0.110931	0.926447	0.657116	1.78348	0.724665
ENSG00000229719.5	MIR194-2HG		MIR194-2 host gene [Source:HGNC Symbol;Acc:HGNC:51946]	0.0267075	-3.79551	0	0.098583	0	0.01697	0.022749	0.006387	0.008711	0.045311
ENSG00000134201.12	GSTM5	2949	glutathione S-transferase mu 5 [Source:HGNC Symbol;Acc:HGNC:4637]	0.00672305	-4.11408	0.007998	0.073384	0	0.042653	0.004645	0.087044	0.437052	1.18629
ENSG00000237624.1	OXCT2P1		3-oxoacid CoA-transferase 2 pseudogene 1 [Source:HGNC Symbol;Acc:HGNC:21627]	0.000609492	-4.22465	0	0.034183	0.086015	0.108407	0	0.056524	0.01814	0.04684
ENSG00000230088.1	KRT16P5		keratin 16 pseudogene 5 [Source:HGNC Symbol;Acc:HGNC:37810]	0.000681346	-4.30304	0.020135	0	0.026044	0.056308	0.025105	0.070393	0.062608	0.217562
ENSG00000160321.15	ZNF208	7757	zinc finger protein 208 [Source:HGNC Symbol;Acc:HGNC:12999]	0.000265322	-4.31324	0.090764	0.128788	0.01014	0.009853	0.055676	0.522089	0.026511	0.238808
ENSG00000283239.1		104266957	KBTBD11 overlapping transcript 1 [Source:NCBI gene (formerly Entrezgene);Acc:104266957]	0.00837879	-4.52182	0	0.140903	0.138171	0.20657	0.136115	0.254538	0.396461	0.113811
ENSG00000113721.14	PDGFRB	5159	platelet derived growth factor receptor beta [Source:HGNC Symbol;Acc:HGNC:8804]	1.27675e-06	-4.64103	0.005174	0.176177	0.00237	0.049495	0.13807	0.084111	0.102057	0.033887
ENSG00000216621.8		105378052	pseudogene similar to small nuclear RNA activating complex, polypeptide 1, 43kD SNAPC1	3.05258e-05	-4.64455	0.077944	0.199873	0.047719	0	0.06589	0.124689	0.127899	0.148743
ENSG00000254709.8	IGLL5	100423062	immunoglobulin lambda like polypeptide 5 [Source:HGNC Symbol;Acc:HGNC:38476]	0.0119091	-4.72429	0	1.8838	0	0.016703	0	0.234074	0.396444	0.28232
ENSG00000139220.17	PPFIA2	8499	PTPRF interacting protein alpha 2 [Source:HGNC Symbol;Acc:HGNC:9246]	0.0419376	-4.86953	0.002945	0.124432	0.002669	0.007602	0.020025	0.312917	0.071077	0.008876
ENSG00000166104.15			golgin subfamily A pseudogene	0.00181884	-4.92274	0	0.031937	0	0.007184	0.052886	0.010118	0.070578	0.04047
ENSG00000231390.1	SNX18P8		sorting nexin 18 pseudogene 8 [Source:HGNC Symbol;Acc:HGNC:39616]	0.00822481	-5.31436	0	0.687645	0	0	0.252727	0.283275	0.460907	0.235592
ENSG00000130720.13	FIBCD1	84929	fibrinogen C domain containing 1 [Source:HGNC Symbol;Acc:HGNC:25922]	0.0132753	-5.41438	0	0.052466	0.018614	0	0.009168	0.010172	0.038709	0.073607
ENSG00000231528.3	FAM225A	286333	family with sequence similarity 225 member A [Source:HGNC Symbol;Acc:HGNC:27855]	0.00367081	-5.48805	0.001686	0.060834	0	0	0.01379	0.023865	0.014715	0
ENSG00000233136.3	USP17L11	100287178	ubiquitin specific peptidase 17 like family member 11 [Source:HGNC Symbol;Acc:HGNC:44439]	0.00290398	-5.69132	0.075765	1.18602	0.053138	0	0.058059	0.036727	0	0.067967
ENSG00000270249.2			novel protein	1.71875e-05	-8.1257	0	0.209789	0	0	0.151788	0.328972	0.251632	0.046188
ENSG00000288709.1	F8A2	474383	coagulation factor VIII associated 2 [Source:HGNC Symbol;Acc:HGNC:31849]	7.02236e-14	-8.87423	0	0	0	0	0.066554	0.66975	0	0.899511
ENSG00000285238.2			novel transcript	6.45948e-06	-10.5742	0	0	1.3315	0	1.08585	0	0.004574	0.704105
ENSG00000264668.2			novel protein	0.000128384	-11.0215	0	0.015538	0	0	0.035402	0.006857	0.074966	0
ENSG00000285668.1			novel transcript	4.75444e-11	-12.5936	0	0.014447	0.078092	0	0	0	0.070939	0.214498
ENSG00000287400.1			novel transcript, antisense to SCMH1	0.000748186	-12.7617	0	0.097502	0	0	0.055615	0.057874	0.00417	0
ENSG00000134184.13	GSTM1	2944	glutathione S-transferase mu 1 [Source:HGNC Symbol;Acc:HGNC:4632]	0.00175447	-14.5048	0	0	7.46141	22.8631	0.058965	8.62068	8.0622	7.21435
ENSG00000226976.3	COX6A1P2		cytochrome c oxidase subunit 6A1 pseudogene 2 [Source:HGNC Symbol;Acc:HGNC:35239]	4.83422e-19	-17.9481	0	0.266968	0	0	11.3343	9.21591	15.3555	0
ENSG00000284554.2			novel protein	3.9357e-20	-51.626	0	0	0	0	0.490732	0	0	0

## Sheet: G2 vs. G4
ENSEMBL Gene ID	Gene Symbol	Entrez	Description	FDR	LogFC (G2/G4)	P4	P18	P23	P25	C5	C6	C9	C11
ENSG00000267281.3	ATF7-NPFF	114108587	ATF7-NPFF readthrough [Source:HGNC Symbol;Acc:HGNC:55073]	7.26834e-20	15.8701	0.216797	0	0	0	0	0	0.537851	0
ENSG00000256349.1			novel protein	1.55927e-22	11.5999	0.196159	0.867617	0	0	0	0	0	0
ENSG00000288616.1			elongin A3 family member D	5.98635e-14	10.5155	0.033776	0.088645	0.008676	0.113692	0.070448	0	0	0
ENSG00000175874.10	CREG2	200407	cellular repressor of E1A stimulated genes 2 [Source:HGNC Symbol;Acc:HGNC:14272]	1.80904e-07	9.11485	0.002868	0.205683	0.097772	0.005591	0	0	0	0
ENSG00000234394.8		440896	novel transcript	2.79476e-12	8.35566	1.07672	0.10251	1.34172	2.09502	0.01656	0.012315	0	0
ENSG00000068781.21	STON1-GTF2A1L	286749	STON1-GTF2A1L readthrough [Source:HGNC Symbol;Acc:HGNC:30651]	9.78057e-15	7.58205	0	0.10587	0.016438	0.123188	0.084464	0	0.009885	0
ENSG00000276462.2		440896	novel transcript	7.26834e-20	7.24507	1.58049	0.071862	3.10697	3.72481	0.06265	0.041819	0	0.045842
ENSG00000186487.20	MYT1L	23040	myelin transcription factor 1 like [Source:HGNC Symbol;Acc:HGNC:7623]	1.23696e-21	6.79209	0.206698	0.520062	0.138713	0.089516	0.192935	0.012666	0.015104	0.006278
ENSG00000227917.3			novel transcript	0.00398729	6.78501	0.797184	0.066148	1.01832	1.03665	0	0	0	0
ENSG00000263020.6			novel protein	0.0237794	6.67446	0.299331	0.371984	0.036159	1.0807	0.237324	0.362188	0	0
ENSG00000285668.1			novel transcript	3.33033e-09	6.66219	0	0.014447	0.078092	0	0	0	0	0.202991
ENSG00000225684.4	FAM225B	100128385	family with sequence similarity 225 member B [Source:HGNC Symbol;Acc:HGNC:21865]	2.36426e-08	6.66156	0.023217	0.054333	0.005303	0.015485	0	0	0.004829	0
ENSG00000184115.17			two-pore calcium channel 3 (TPCN3) pseudogene	0.00059492	6.50007	0.1982	0.127257	0.076542	0.427017	0.149356	0	0	0
ENSG00000248101.2			novel transcript	5.51648e-06	6.20832	0.239666	0	0.780503	0.229129	0	0	0	0
ENSG00000281741.2			TEC	0.0229461	6.07063	0.924426	0.016367	0.486486	0.866311	0.466217	0	0	0
ENSG00000229183.10	PGA4	643847	pepsinogen A4 [Source:HGNC Symbol;Acc:HGNC:8886]	6.46832e-08	6.03081	0.047109	0.069241	0	0.091323	0.067727	0	0.032949	0
ENSG00000244457.2	ENO1P1		enolase 1 pseudogene 1 [Source:HGNC Symbol;Acc:HGNC:3352]	7.38695e-09	5.92479	0	0.971297	1.21151	1.87143	0	1.58552	0	0
ENSG00000254959.6	INMT-MINDY4		INMT-MINDY4 readthrough (NMD candidate) [Source:HGNC Symbol;Acc:HGNC:41995]	1.59361e-07	5.86079	0.051145	0.008096	1.42604	0.02827	0	0.039273	0	0
ENSG00000137809.17	ITGA11	22801	integrin subunit alpha 11 [Source:HGNC Symbol;Acc:HGNC:6136]	0.00589953	5.819	0.127136	0.122722	0.003929	0.039635	0.02036	0.05094	0.001275	0
ENSG00000113721.14	PDGFRB	5159	platelet derived growth factor receptor beta [Source:HGNC Symbol;Acc:HGNC:8804]	3.27697e-05	5.75986	0.005174	0.176177	0.00237	0.049495	0	0	0.002164	0.007429
ENSG00000244921.2	MTCYBP18		MT-CYB pseudogene 18 [Source:HGNC Symbol;Acc:HGNC:51976]	5.23214e-05	5.74208	1.04296	1.18067	0.096961	0.048796	0	0.427039	0	0.05002
ENSG00000272787.1			novel transcript	2.96742e-06	5.54229	0.675227	0.253195	0.398927	0.440691	0.097628	0	0	0
ENSG00000124208.16	PEDS1-UBE2V1	387522	PEDS1-UBE2V1 readthrough [Source:HGNC Symbol;Acc:HGNC:33521]	8.68384e-07	5.0592	0	0.114725	0.023205	0.038826	0	0	0	0
ENSG00000099974.8	DDTL	100037417	D-dopachrome tautomerase like [Source:HGNC Symbol;Acc:HGNC:33446]	0.00103194	4.94981	0.615237	0.441171	0.311086	0.288468	0.276593	0	0.013976	0.016161
ENSG00000284762.1		8622	phosphodiesterase 8B [Source:NCBI gene (formerly Entrezgene);Acc:8622]	1.80904e-07	4.91991	0.131601	0.041587	0.654598	0	0.575954	0	0	0.361092
ENSG00000230657.8	PRB4	5545	proline rich protein BstNI subfamily 4 [Source:HGNC Symbol;Acc:HGNC:9340]	0.00597805	4.53166	0.027726	0.038793	0.068107	2.36372	0	0	0.073375	0
ENSG00000256407.2			novel transcript	0.000377844	4.3811	0.022603	0.115175	0.087755	0.048313	0.046916	0	0	0.007642
ENSG00000273259.3			novel protein	0.00361966	4.37838	0.015346	0.082919	0.091693	0.006459	0.048043	0.017022	0	0
ENSG00000115705.22	TPO	7173	thyroid peroxidase [Source:HGNC Symbol;Acc:HGNC:12015]	1.09475e-10	4.34264	0.102538	0.43371	0.646137	0.112463	0.015514	0.049541	0.017398	0.036359
ENSG00000254126.8	CD8B2	927	CD8b2 molecule [Source:HGNC Symbol;Acc:HGNC:1708]	7.7555e-10	4.33442	0.051351	0.552927	0.327195	0.235439	0.025302	0.038463	0.012262	0.032084
ENSG00000171195.11	MUC7	4589	mucin 7, secreted [Source:HGNC Symbol;Acc:HGNC:7518]	0.00164463	4.17358	0.016013	0.539924	0.062002	0.096097	0	0	0.009866	0
ENSG00000277971.1			novel protein	0.00738072	4.04803	0.39908	0.341333	0.476674	0.254125	0	0	0	0.442069
ENSG00000145879.11	SPINK7	84651	serine peptidase inhibitor Kazal type 7 [Source:HGNC Symbol;Acc:HGNC:24643]	9.23432e-06	4.04759	0.527298	0.297753	0	0	0	0	0.248445	0
ENSG00000228590.2		106660609	MIR4432 host gene [Source:NCBI gene (formerly Entrezgene);Acc:106660609]	0.0388155	4.00153	0	0.179737	0.048361	0.003403	0.00655	0	0	0
ENSG00000279578.1			TEC	0.0032066	3.99974	0.043974	0.014387	0.010535	0	0	0	0.018625	0
ENSG00000133063.16	CHIT1	1118	chitinase 1 [Source:HGNC Symbol;Acc:HGNC:1936]	3.30253e-05	3.99866	0.041483	0.179427	0.035234	0.003018	0.071338	0	0.011045	0.006342
ENSG00000283483.1			prohibitin (PHB) pseudogene	0.000107512	3.98744	0.314496	0.557383	0.386799	0.459427	0.488956	0.567251	0	0.489013
ENSG00000284934.2			novel protein	0.0296649	3.95691	0	0.013763	0.058694	0.321235	0	0	0	0.112862
ENSG00000148702.15	HABP2	3026	hyaluronan binding protein 2 [Source:HGNC Symbol;Acc:HGNC:4798]	0.000257256	3.90829	0.149356	0.380586	0.018073	0.071531	0	0.012439	0.009528	0.005488
ENSG00000263513.6	FAM72C	554282	family with sequence similarity 72 member C [Source:HGNC Symbol;Acc:HGNC:30602]	6.52101e-05	3.9049	0.065941	0.169439	0.026818	0.193686	0.0436	0	0	0.063807
ENSG00000211893.4	IGHG2		immunoglobulin heavy constant gamma 2 (G2m marker) [Source:HGNC Symbol;Acc:HGNC:5526]	0.0023261	3.85568	0.063973	2.03831	0.136633	0.124744	0.021768	0	0.004317	0
ENSG00000099984.11	GSTT2	2953	glutathione S-transferase theta 2 (gene/pseudogene) [Source:HGNC Symbol;Acc:HGNC:4642]	4.09241e-05	3.85301	0.23041	0.325176	0.383392	0.35494	0.02393	0.01738	0	0.194678
ENSG00000167916.5	KRT24	192666	keratin 24 [Source:HGNC Symbol;Acc:HGNC:18527]	0.00128953	3.74236	2.06837	6.36047	1.93528	0.095512	0.254313	0.642888	0.072505	0
ENSG00000211896.7	IGHG1		immunoglobulin heavy constant gamma 1 (G1m marker) [Source:HGNC Symbol;Acc:HGNC:5525]	0.00592244	3.60358	0	10.7472	0.28641	0.454237	0	0	0.017495	0.074784
ENSG00000125462.19	MIR9-1HG	10485	MIR9-1 host gene [Source:HGNC Symbol;Acc:HGNC:30780]	0.00398729	3.56531	0.038928	0.283021	0.167914	0.005721	0	0.026439	0.002934	0.080887
ENSG00000285190.1			novel transcript, antisense to CCNH	0.000191823	3.4947	0.031287	0.109731	0.106956	0.128689	0.013428	0	0.028279	0
ENSG00000063438.20	AHRR	57491	aryl-hydrocarbon receptor repressor [Source:HGNC Symbol;Acc:HGNC:346]	3.13649e-05	3.49319	0.153354	0.187402	0.033854	0.108807	0.011214	0	0.023281	0.087605
ENSG00000275395.6	FCGBP	8857	Fc fragment of IgG binding protein [Source:HGNC Symbol;Acc:HGNC:13572]	0.010115	3.46414	1.41404	35.4245	135.388	7.53396	1.9486	4.29791	2.20848	2.82861
ENSG00000169994.19	MYO7B	4648	myosin VIIB [Source:HGNC Symbol;Acc:HGNC:7607]	0.0113256	3.43098	0	0.051304	0.190655	0.011008	0.0051	0.003225	0	0
ENSG00000233136.3	USP17L11	100287178	ubiquitin specific peptidase 17 like family member 11 [Source:HGNC Symbol;Acc:HGNC:44439]	0.0313457	3.37947	0.075765	1.18602	0.053138	0	0.050323	0.161466	0	0.03692
ENSG00000198574.6	SH2D1B	117157	SH2 domain containing 1B [Source:HGNC Symbol;Acc:HGNC:30416]	0.00511918	3.35965	0.358209	1.00686	0.728092	0.189429	0.011297	0.332275	0.008006	0.009185
ENSG00000166736.12	HTR3A	3359	5-hydroxytryptamine receptor 3A [Source:HGNC Symbol;Acc:HGNC:5297]	0.000367639	3.3183	0.084978	0.246862	0.087971	0.144351	0.031695	0.042583	0.009374	0
ENSG00000232386.9			novel transcript	7.43464e-05	3.31259	0.200438	0.810495	0.285468	0.455783	0.096821	0	0.046274	0.020279
ENSG00000237624.1	OXCT2P1		3-oxoacid CoA-transferase 2 pseudogene 1 [Source:HGNC Symbol;Acc:HGNC:21627]	0.000183385	3.30289	0	0.034183	0.086015	0.108407	0.013318	0.085701	0	0.036103
ENSG00000166450.13	PRTG	283659	protogenin [Source:HGNC Symbol;Acc:HGNC:26373]	0.0098579	3.28081	0.019787	0.155749	0.069097	0.064969	0.010386	0.002127	0.009098	0.003442
ENSG00000006606.9	CCL26	10344	C-C motif chemokine ligand 26 [Source:HGNC Symbol;Acc:HGNC:10625]	2.96493e-05	3.23748	0.601461	0.44089	5.36588	0.818011	0.028386	0.095669	0.20146	0.062469
ENSG00000172367.16	PDZD3	79849	PDZ domain containing 3 [Source:HGNC Symbol;Acc:HGNC:19891]	0.0128246	3.21609	0.05092	0.148668	0.020919	0.169726	0.003246	0	0.016571	0.088373
ENSG00000138061.12	CYP1B1	1545	cytochrome P450 family 1 subfamily B member 1 [Source:HGNC Symbol;Acc:HGNC:2597]	6.45525e-05	3.1576	1.2449	0.523086	0.366977	0.34407	0.068333	0.133646	0.048105	0.074219
ENSG00000173432.12	SAA1	6288	serum amyloid A1 [Source:HGNC Symbol;Acc:HGNC:10513]	0.0229461	3.11923	0.953588	14.2049	72.7218	2.43265	1.67225	0.058956	0.155743	0.517471
ENSG00000249504.3	PCDHA14		protocadherin alpha 14 pseudogene [Source:HGNC Symbol;Acc:HGNC:2163]	0.0254743	3.11159	0.039448	0.045935	0	0.135407	0.048824	0	0.072523	0
ENSG00000228437.5	LINC02474		long intergenic non-protein coding RNA 2474 [Source:HGNC Symbol;Acc:HGNC:53417]	0.00661277	3.10368	0.141732	0.634244	3.75127	0.642536	0.424481	0.08988	0	0.033161
ENSG00000274600.1	RIMBP3B	440804	RIMS binding protein 3B [Source:HGNC Symbol;Acc:HGNC:33891]	0.00494335	3.08301	0.017124	0.043899	0.020017	0.027796	0.006603	0	0	0.016775
ENSG00000273079.7	GRIN2B	2904	glutamate ionotropic receptor NMDA type subunit 2B [Source:HGNC Symbol;Acc:HGNC:4586]	0.00840668	3.07664	0.000507	0.028957	0.007465	0.017156	0.002747	0.000643	0.003318	0.003229
ENSG00000182885.17	ADGRG3	222487	adhesion G protein-coupled receptor G3 [Source:HGNC Symbol;Acc:HGNC:13728]	0.00995182	3.06496	0.110535	1.97885	0.511074	0.09149	0.039287	0.051435	0.03697	0.055125
ENSG00000169291.10	SHE	126669	Src homology 2 domain containing E [Source:HGNC Symbol;Acc:HGNC:27004]	0.0493053	3.04225	0.006119	0.07191	0.006503	0.018577	0.010619	0.004281	0	0
ENSG00000124882.4	EREG	2069	epiregulin [Source:HGNC Symbol;Acc:HGNC:3443]	0.000367639	3.02626	0.060379	0.353127	0.057694	0.098191	0	0.016527	0.021642	0.016205
ENSG00000124143.10	ARHGAP40	343578	Rho GTPase activating protein 40 [Source:HGNC Symbol;Acc:HGNC:16226]	0.000339364	3.02294	0.095656	0.6365	1.60286	0.076698	0.04576	0.11301	0.067027	0.02559
ENSG00000072952.20	IRAG1	10335	inositol 1,4,5-triphosphate receptor associated 1 [Source:HGNC Symbol;Acc:HGNC:7237]	0.0320995	2.94581	0.043336	0.337219	0.027191	0.102561	0.031337	0.015667	0.015283	0
ENSG00000128510.12	CPA4	51200	carboxypeptidase A4 [Source:HGNC Symbol;Acc:HGNC:15740]	4.10885e-05	2.93469	5.90324	8.53575	3.92098	1.20875	1.058	1.50659	0.386896	0.182631
ENSG00000125740.14	FOSB	2354	FosB proto-oncogene, AP-1 transcription factor subunit [Source:HGNC Symbol;Acc:HGNC:3797]	0.0002864	2.91871	0.997763	3.6191	0.62337	1.46098	0.031083	0.235202	0.089722	0.63309
ENSG00000188223.9			novel protein	0.00130763	2.89696	0.144053	0.484463	0.245714	0	0	0.046782	0.176399	0
ENSG00000285901.2			novel transcript	0.0067764	2.88714	0.229278	0	0.409914	0.093087	0.136128	0	0	0
ENSG00000288683.1			novel protein, PEX26-TUBA8	0.000818215	2.86849	0.219306	0.156746	0.300048	0.321725	0	0	0.086054	0.241359
ENSG00000205755.12	CRLF2	64109	cytokine receptor like factor 2 [Source:HGNC Symbol;Acc:HGNC:14281]	0.000450723	2.83446	0.102987	0.207572	0.206198	0.192032	0.043312	0.028103	0.043721	0.025196
ENSG00000163424.9	TEX55	152405	testis expressed 55 [Source:HGNC Symbol;Acc:HGNC:26553]	1.09592e-07	2.80354	0.332492	1.08052	0.880596	1.02507	0	0.088886	0.187979	0.185358
ENSG00000138166.6	DUSP5	1847	dual specificity phosphatase 5 [Source:HGNC Symbol;Acc:HGNC:3071]	8.46711e-07	2.79762	1.03921	3.28701	2.06718	1.10165	0.151135	0.300718	0.218191	0.338733
ENSG00000111700.13	SLCO1B3	28234	solute carrier organic anion transporter family member 1B3 [Source:HGNC Symbol;Acc:HGNC:10961]	1.53425e-09	2.79487	0.232695	0.623758	2.89233	0.685572	0.107211	0.0962	0.054513	0.091277
ENSG00000242082.2	SLC5A4-AS1		SLC5A4 antisense RNA 1 [Source:HGNC Symbol;Acc:HGNC:53163]	0.0395759	2.78917	0	0.043677	0.014444	0	0	0.016674	0	0
ENSG00000091513.16	TF	7018	transferrin [Source:HGNC Symbol;Acc:HGNC:11740]	0.00191759	2.77164	2.20821	1.15122	0.700732	2.86805	0.256056	0.230638	0.408751	0.32031
ENSG00000268081.1			novel transcript, antisense to ZNF429	0.0174622	2.74918	0.096201	0.167905	0.017206	0.176261	0.049477	0.014893	0.024337	0.03208
ENSG00000171777.16	RASGRP4	115727	RAS guanyl releasing protein 4 [Source:HGNC Symbol;Acc:HGNC:18958]	0.00213277	2.72861	0.027053	1.15411	0.178238	0.056704	0.018699	0.023725	0.02099	0.023193
ENSG00000240541.3	TM4SF1-AS1	100874091	TM4SF1 antisense RNA 1 [Source:HGNC Symbol;Acc:HGNC:40587]	8.54178e-05	2.70622	0.408169	0.299427	0.557701	0.372615	0.05905	0.096747	0.088757	0.092232
ENSG00000144290.17	SLC4A10	57282	solute carrier family 4 member 10 [Source:HGNC Symbol;Acc:HGNC:13811]	0.0241411	2.68593	0.032424	0.033318	0.002654	0.018572	0.158016	0	0.073231	0.005547
ENSG00000107518.18	ATRNL1	26033	attractin like 1 [Source:HGNC Symbol;Acc:HGNC:29063]	0.0231075	2.68588	0.082892	0.077775	0.041552	0.026279	0.00789	0	0.020755	0
ENSG00000170345.10	FOS	2353	Fos proto-oncogene, AP-1 transcription factor subunit [Source:HGNC Symbol;Acc:HGNC:3796]	4.99464e-05	2.64555	3.65648	56.2811	5.95337	11.2594	0.438421	1.32429	1.3168	3.25543
ENSG00000133433.11	GSTT2B	653689	glutathione S-transferase theta 2B [Source:HGNC Symbol;Acc:HGNC:33437]	0.0151933	2.62767	1.31739	2.78171	0.478734	1.72528	1.29495	0.516369	0.532155	0.25379
ENSG00000186493.14	C5orf38	153571	chromosome 5 open reading frame 38 [Source:HGNC Symbol;Acc:HGNC:24226]	0.00702604	2.62211	0.380803	0.455441	0.023695	0.203207	0.033327	0.027287	0.108806	0
ENSG00000188219.15	POTEE	445582	POTE ankyrin domain family member E [Source:HGNC Symbol;Acc:HGNC:33895]	0.0116134	2.61102	0.031883	0.068065	0.041362	0.125811	0.031138	0.005715	0.008517	0.054808
ENSG00000011422.12	PLAUR	5329	plasminogen activator, urokinase receptor [Source:HGNC Symbol;Acc:HGNC:9053]	0.000339364	2.59825	0.813295	11.413	3.12199	1.77033	0.285911	0.677789	0.396106	0.447192
ENSG00000037280.16	FLT4	2324	fms related receptor tyrosine kinase 4 [Source:HGNC Symbol;Acc:HGNC:3767]	0.0357987	2.57269	0.024419	0.020108	0.003854	0.047982	0.002387	0	0.067635	0
ENSG00000279117.1			TEC	0.0269941	2.5561	0.613338	0.340993	0.510654	1.24108	0	0.490727	0.812269	0.629577
ENSG00000179388.9	EGR3	1960	early growth response 3 [Source:HGNC Symbol;Acc:HGNC:3240]	0.0010632	2.54542	0.141588	1.52721	0.185498	0.058533	0.046926	0.013485	0.031333	0.085741
ENSG00000236364.4			novel transcript, antisense to UCK2	0.000367639	2.54215	0.104494	0.249138	0.035014	0.297516	0.042285	0.020101	0.066266	0.011991
ENSG00000260442.5	ATP2A1-AS1	100289092	ATP2A1 antisense RNA 1 [Source:HGNC Symbol;Acc:HGNC:51370]	0.0178483	2.54033	0.194322	0.484396	0.04875	0.736991	0.039428	0.053575	0.035421	0.06187
ENSG00000258101.2			novel transcript, antisense to TUBA1C	0.00621387	2.49116	0.120934	0.754567	0.020285	0.175382	0.056554	0.026545	0.083585	0.06481
ENSG00000275216.2			novel transcript	0.00152919	2.47351	0.419273	1.42095	2.19902	0.434375	0.312424	0.027898	0.190554	0.051969
ENSG00000149596.7	JPH2	57158	junctophilin 2 [Source:HGNC Symbol;Acc:HGNC:14202]	0.0177469	2.46939	0.012798	0.188328	0.044474	0.085352	0.010547	0.000763	0.007241	0.00553
ENSG00000136872.20	ALDOB	229	aldolase, fructose-bisphosphate B [Source:HGNC Symbol;Acc:HGNC:417]	0.00671896	2.46562	0.092953	0.212914	0.321131	0.090698	0	0.045451	0.015009	0.017373
ENSG00000148926.10	ADM	133	adrenomedullin [Source:HGNC Symbol;Acc:HGNC:259]	4.86561e-06	2.44713	0.947994	3.70099	0.921547	0.940798	0.407878	0.289008	0.346514	0.236864
ENSG00000111344.11	RASAL1	8437	RAS protein activator like 1 [Source:HGNC Symbol;Acc:HGNC:9873]	6.10472e-05	2.44446	0.915929	1.43609	1.55028	0.980392	0.06037	0.096048	0.551533	0.279191
ENSG00000164556.7	FAM183BP	340286	family with sequence similarity 183 member B, pseudogene [Source:HGNC Symbol;Acc:HGNC:34511]	0.0250559	2.44329	0.114499	0.098918	0.151215	0.026891	0	0.036743	0.035149	0.01343
ENSG00000234222.6	LIX1L-AS1	105371260	LIX1L antisense RNA 1 [Source:HGNC Symbol;Acc:HGNC:41210]	0.00104057	2.43585	1.78838	0.815275	0.815778	1.32498	0.477538	0.026873	0.070994	0.694104
ENSG00000196136.18	SERPINA3	12	serpin family A member 3 [Source:HGNC Symbol;Acc:HGNC:16]	0.0109592	2.43574	2.42781	1.66308	5.94067	1.31208	3.65408	1.59931	0.673926	0.111192
ENSG00000126262.5	FFAR2	2867	free fatty acid receptor 2 [Source:HGNC Symbol;Acc:HGNC:4501]	0.0374135	2.4171	0.079295	1.47966	0.132648	0	0.010691	0.005286	0.008632	0.03994
ENSG00000163220.11	S100A9	6280	S100 calcium binding protein A9 [Source:HGNC Symbol;Acc:HGNC:10499]	0.00250142	2.41405	100.103	213.563	18.4521	76.3773	9.25457	19.6427	23.9012	12.0366
ENSG00000285715.1			novel transcript, antisense to TACC2	0.00234993	2.41046	0.24041	0.418051	0.383146	0.41139	0	0.107303	0.126167	0.036396
ENSG00000259120.3	SMIM6	100130933	small integral membrane protein 6 [Source:HGNC Symbol;Acc:HGNC:40032]	9.85514e-05	2.40759	1.00842	1.47037	1.24302	0.181835	0.211842	0.156468	0.299846	0.194409
ENSG00000140955.11	ADAD2	161931	adenosine deaminase domain containing 2 [Source:HGNC Symbol;Acc:HGNC:30714]	0.00952095	2.40534	0.111916	0.059759	0.133825	0.013621	0.049721	0.028182	0.021305	0.050126
ENSG00000131355.15	ADGRE3	84658	adhesion G protein-coupled receptor E3 [Source:HGNC Symbol;Acc:HGNC:23647]	0.0108692	2.4006	0.031832	0.826846	0.493764	0.091224	0.078388	0.062341	0.066199	0.110111
ENSG00000235865.2	GSN-AS1	57000	GSN antisense RNA 1 [Source:HGNC Symbol;Acc:HGNC:23372]	0.0090474	2.39892	0.020726	0.052172	0.109582	0.028582	0.004085	0.001923	0.005892	0.040777
ENSG00000112137.18	PHACTR1	221692	phosphatase and actin regulator 1 [Source:HGNC Symbol;Acc:HGNC:20990]	0.00126783	2.39574	0.60952	2.71109	1.38556	1.19994	0.546569	0.287472	0.320298	0.389988
ENSG00000232656.9	IDI2-AS1	55853	IDI2 antisense RNA 1 [Source:HGNC Symbol;Acc:HGNC:30885]	0.00547769	2.37847	0.03766	0.23039	0.158703	0.13055	0.053302	0.044836	0.0344	0.013207
ENSG00000241794.2	SPRR2A	6700	small proline rich protein 2A [Source:HGNC Symbol;Acc:HGNC:11261]	0.0405017	2.34707	9.06906	29.8475	5.87858	1.46897	0.397698	3.25166	0.692992	0.402834
ENSG00000143195.13	ILDR2	387597	immunoglobulin like domain containing receptor 2 [Source:HGNC Symbol;Acc:HGNC:18131]	0.0455537	2.33159	0.074904	0.064767	0.092685	0.028322	0.007726	0.050884	0.010385	0.009184
ENSG00000223617.2	LINC00370		long intergenic non-protein coding RNA 370 [Source:HGNC Symbol;Acc:HGNC:42692]	0.0249397	2.33139	0.1246	0.411805	0.489171	0.664465	0.209375	0	0.188541	0.314427
ENSG00000140678.17	ITGAX	3687	integrin subunit alpha X [Source:HGNC Symbol;Acc:HGNC:6152]	0.000659233	2.32127	0.570087	4.42395	1.49073	0.634261	0.293703	0.232254	0.313208	0.539248
ENSG00000236138.4	DUX4L26		double homeobox 4 like 26 (pseudogene) [Source:HGNC Symbol;Acc:HGNC:50807]	0.0418924	2.31049	0.027271	4.01453	0.039979	0	0.398375	0.219506	0.052867	0
ENSG00000186191.9	BPIFB4	149954	BPI fold containing family B member 4 [Source:HGNC Symbol;Acc:HGNC:16179]	0.00798224	2.31003	0.305674	0.046825	0.019746	0.383806	0.02222	0.050224	0.047248	0
ENSG00000260470.1			novel transcript	0.0041835	2.28809	0.077345	0.188108	0.264909	0.339788	0.148047	0.067123	0.063551	0.009192
ENSG00000163734.4	CXCL3	2921	C-X-C motif chemokine ligand 3 [Source:HGNC Symbol;Acc:HGNC:4604]	4.58207e-06	2.27869	0.494157	2.37299	4.66775	3.39762	0.16178	0.175997	0.618971	0.584573
ENSG00000166920.13	C15orf48	84419	chromosome 15 open reading frame 48 [Source:HGNC Symbol;Acc:HGNC:29898]	3.27697e-05	2.26955	8.60427	23.0204	16.3245	5.6889	1.2676	3.36797	1.95243	1.23726
ENSG00000227053.1	MUC12-AS1	102724094	MUC12 antisense RNA 1 [Source:HGNC Symbol;Acc:HGNC:40382]	2.24144e-05	2.25928	1.06877	14.6849	4.432	2.07888	0.505009	0.149228	0.861549	0.987314
ENSG00000179914.5	ITLN1	55600	intelectin 1 [Source:HGNC Symbol;Acc:HGNC:18259]	0.0497222	2.22419	0.151778	0.462863	3.6777	0.406884	0.123195	0.172432	0.068077	0.136178
ENSG00000235978.6			novel transcript, antisense to ITPR1	0.0469543	2.21086	0.273214	0.374891	0.453261	1.90379	0	0.35032	0	0.435624
ENSG00000176595.4	KBTBD11	9920	kelch repeat and BTB domain containing 11 [Source:HGNC Symbol;Acc:HGNC:29104]	0.000140813	2.20958	0.403135	0.304736	0.282223	0.546175	0.138596	0.073021	0.105181	0.113014
ENSG00000237238.3	BMS1P10		BMS1 pseudogene 10 [Source:HGNC Symbol;Acc:HGNC:49154]	0.00936729	2.20888	0.216166	0.196231	1.11587	0.539112	0.392618	0.251111	0.174627	0
ENSG00000179362.14	HMGN2P46		high mobility group nucleosomal binding domain 2 pseudogene 46 [Source:HGNC Symbol;Acc:HGNC:26817]	0.0414318	2.19639	0.06442	0.593769	0.422227	1.0138	0.097648	0.015594	0.171322	0.132337
ENSG00000227039.6	ITGB2-AS1	100505746	ITGB2 antisense RNA 1 [Source:HGNC Symbol;Acc:HGNC:44304]	0.00233911	2.16942	0.202811	0.371212	0.475918	0.272901	0.013705	0.064781	0.182501	0.131405
ENSG00000163993.7	S100P	6286	S100 calcium binding protein P [Source:HGNC Symbol;Acc:HGNC:10504]	0.00147419	2.16387	226.986	532.917	310.542	257.245	36.6143	137.84	62.5081	78.114
ENSG00000081041.9	CXCL2	2920	C-X-C motif chemokine ligand 2 [Source:HGNC Symbol;Acc:HGNC:4603]	6.04708e-06	2.16166	0.41869	5.74041	12.504	4.14807	0.461734	0.686529	0.875261	0.485411
ENSG00000261684.2			novel transcript, antisense to SNAP23	0.00733148	2.16164	0.125035	0.400758	0.232012	0.524776	0.042669	0.08014	0.293678	0.116039
ENSG00000155659.15	VSIG4	11326	V-set and immunoglobulin domain containing 4 [Source:HGNC Symbol;Acc:HGNC:17032]	0.00667353	2.16149	0.084522	0.46251	0.391777	0.130823	0.03557	0.017638	0.131073	0.038206
ENSG00000223553.6	SMPD4P1		sphingomyelin phosphodiesterase 4 pseudogene 1 [Source:HGNC Symbol;Acc:HGNC:39673]	0.00680875	2.16142	0.069882	0.200007	0.056184	0.21621	0.011257	0.005235	0.086859	0.041825
ENSG00000186451.2	SPATA12	353324	spermatogenesis associated 12 [Source:HGNC Symbol;Acc:HGNC:23221]	0.0108865	2.1607	0.062519	0.131558	0.047704	0.12008	0.055246	0	0.028087	0.02174
ENSG00000234506.5	LINC01506	101927015	long intergenic non-protein coding RNA 1506 [Source:HGNC Symbol;Acc:HGNC:51187]	0.0459777	2.15853	0.775761	0.813662	0.085519	0.085846	0.079993	0	0.841607	0.16545
ENSG00000262831.1			novel transcript, antisense P4HB	0.0322126	2.15801	0.034892	0.015505	0.130197	0.064376	0.026545	0	0.027425	0.022702
ENSG00000262370.6			novel transcript	0.021395	2.15157	0.084003	0.46825	0.670682	0.072818	0.044407	0.106437	0.065251	0.077958
ENSG00000253123.4		100507403	novel transcript	0.0263136	2.14275	0.090662	0.198436	0.237065	0.339228	0.142976	0.080118	0.058262	0.064356
ENSG00000225873.4	C3orf86	102724231	chromosome 3 putative open reading frame 86 [Source:HGNC Symbol;Acc:HGNC:44570]	0.0128246	2.13988	0.343704	0.823207	0.05881	0.225498	0	0.079857	0.058528	0.410297
ENSG00000143546.10	S100A8	6279	S100 calcium binding protein A8 [Source:HGNC Symbol;Acc:HGNC:10498]	0.0174622	2.13763	23.9371	97.0428	3.58284	20.2798	0.83262	4.14969	9.82263	3.77234
ENSG00000238009.6			novel transcript	0.0196445	2.1337	0.087684	0.238901	0.210588	0.497204	0.237698	0.163367	0.054981	0.10002
ENSG00000108551.5	RASD1	51655	ras related dexamethasone induced 1 [Source:HGNC Symbol;Acc:HGNC:15828]	0.0109387	2.13287	0.296401	0.11812	0.028865	0.180227	0.005665	0.021515	0.073371	0.059147
ENSG00000260969.2	WWOX-AS1		WWOX antisense RNA 1 [Source:HGNC Symbol;Acc:HGNC:53169]	0.00149624	2.1245	0.202127	0.573905	0.497421	0.436697	0.103024	0.016235	0.204935	0.14587
ENSG00000184557.4	SOCS3	9021	suppressor of cytokine signaling 3 [Source:HGNC Symbol;Acc:HGNC:19391]	0.0431653	2.11844	0.326674	7.24797	0.971976	0.592469	0.534344	0.31185	0.204581	0.357803
ENSG00000119946.11	CNNM1	26507	cyclin and CBS domain divalent metal cation transport mediator 1 [Source:HGNC Symbol;Acc:HGNC:102]	0.00667353	2.11629	0.181078	0.342752	0.255545	0.112774	0.103584	0.05804	0.052028	0.015965
ENSG00000102109.9	PCSK1N	27344	proprotein convertase subtilisin/kexin type 1 inhibitor [Source:HGNC Symbol;Acc:HGNC:17301]	9.96103e-07	2.11299	0.919129	3.2195	12.9886	11.2633	0.684881	0.465998	0.799046	1.91073
ENSG00000180871.8	CXCR2	3579	C-X-C motif chemokine receptor 2 [Source:HGNC Symbol;Acc:HGNC:6027]	0.0374262	2.10321	0.075404	5.54179	0.597273	0.528447	0.080553	0.067862	0.196769	0.440644
ENSG00000226281.4			novel transcript	0.00494335	2.10075	0.1844	0.310842	0.380733	0.238168	0.015325	0.04321	0.11461	0.080366
ENSG00000231683.6		101927136	novel transcript	0.00191759	2.09958	1.07839	3.20917	5.42283	2.03342	0.930272	0.591241	0.335458	0.79655
ENSG00000106178.7	CCL24	6369	C-C motif chemokine ligand 24 [Source:HGNC Symbol;Acc:HGNC:10623]	0.0187286	2.09782	0.275547	0.30031	1.0957	0.224805	0.03926	0.14776	0.074166	0.085981
ENSG00000213433.5	RPLP1P6		ribosomal protein lateral stalk subunit P1 pseudogene 6 [Source:HGNC Symbol;Acc:HGNC:35809]	0.0346611	2.09237	2.48902	0.746737	4.36805	3.24081	1.1525	1.92596	0.588542	0.41591
ENSG00000243742.5	RPLP0P2	113157	ribosomal protein lateral stalk subunit P0 pseudogene 2 [Source:HGNC Symbol;Acc:HGNC:17960]	0.000378061	2.08685	0.282765	0.254118	0.382236	0.164758	0.043928	0.039322	0.099504	0.063811
ENSG00000185022.12	MAFF	23764	MAF bZIP transcription factor F [Source:HGNC Symbol;Acc:HGNC:6780]	9.39326e-05	2.07799	0.70794	2.00011	1.97297	0.804842	0.179111	0.388069	0.221127	0.552243
ENSG00000271361.1	HTATSF1P2		HIV-1 Tat specific factor 1 pseudogene 2 [Source:HGNC Symbol;Acc:HGNC:38586]	0.0270759	2.0753	0.517137	1.47657	0.801341	1.12349	0.219549	0.292984	0.405039	0.369731
ENSG00000239998.6	LILRA2	11027	leukocyte immunoglobulin like receptor A2 [Source:HGNC Symbol;Acc:HGNC:6603]	0.00682113	2.07387	0.071568	1.00982	0.218214	0.014865	0.010314	0.065188	0.026027	0.112158
ENSG00000259316.12			novel protein	0.0107912	2.07074	0.738043	0.912628	0.447271	0.710148	0.587355	0.110584	0.38391	0.069077
ENSG00000246985.8	SOCS2-AS1	144481	SOCS2 antisense RNA 1 [Source:HGNC Symbol;Acc:HGNC:27054]	0.00597805	2.06499	0.21422	0.176417	0.135378	0.148295	0	0.026029	0.064331	0.145544
ENSG00000228742.11	LINC02577	111216280	long intergenic non-protein coding RNA 2577 [Source:HGNC Symbol;Acc:HGNC:53749]	0.0229461	2.06447	3.51752	2.55862	2.09598	2.27992	0.053563	1.10164	0.595858	0.870012
ENSG00000204544.5	MUC21	394263	mucin 21, cell surface associated [Source:HGNC Symbol;Acc:HGNC:21661]	0.00439255	2.05162	0.898501	3.48021	5.17334	1.14258	0.129301	0.639075	0.262452	0.721926
ENSG00000012124.17	CD22	933	CD22 molecule [Source:HGNC Symbol;Acc:HGNC:1643]	0.0212078	2.04537	0.126325	0.335775	0.806883	0.015425	0.19408	0.171519	0.024207	0.106143
ENSG00000134571.11	MYBPC3	4607	myosin binding protein C3 [Source:HGNC Symbol;Acc:HGNC:7551]	0.00418772	2.02901	0.037578	0.032477	0.015679	0.034188	0.008093	0.003025	0.014914	0.014226
ENSG00000283992.2	SLURP2	432355	secreted LY6/PLAUR domain containing 2 [Source:HGNC Symbol;Acc:HGNC:25549]	9.02372e-06	2.02166	20.1785	49.5868	32.0964	27.9648	5.56353	13.4606	5.57464	9.23477
ENSG00000285737.1	LINC02680		long intergenic non-protein coding RNA 2680 [Source:HGNC Symbol;Acc:HGNC:54174]	0.0250559	2.01049	0.018612	0.076494	0.105331	0.076114	0.05802	0.003327	0.00999	0.017197
ENSG00000148344.11	PTGES	9536	prostaglandin E synthase [Source:HGNC Symbol;Acc:HGNC:9599]	0.0279078	2.00972	3.99738	9.73488	3.73097	2.81113	0.821398	1.43787	2.07499	1.06715
ENSG00000231412.2			novel transcript	0.0108692	2.00543	2.85907	2.56812	2.7748	6.55451	0.734561	0.28982	1.49619	0.664232
ENSG00000205683.12	DPF3	8110	double PHD fingers 3 [Source:HGNC Symbol;Acc:HGNC:17427]	0.0171321	1.99951	0.01448	0.165045	0.233656	0.127244	0.009045	0.018524	0.023245	0.081919
ENSG00000287190.1			novel transcript	0.0136554	1.99344	0.142093	0.21477	0.133818	0.072294	0.017167	0.007847	0.061211	0.099421
ENSG00000102243.13	VGLL1	51442	vestigial like family member 1 [Source:HGNC Symbol;Acc:HGNC:20985]	1.55434e-05	1.99333	1.42693	3.27966	2.88226	1.77647	0.544674	1.27549	0.725052	0.384153
ENSG00000274322.1			novel protein	0.000190106	1.99226	0.409354	1.37729	1.57617	0.753129	0.198545	0.256818	0.294037	0.21918
ENSG00000163209.15	SPRR3	6707	small proline rich protein 3 [Source:HGNC Symbol;Acc:HGNC:11268]	0.0410586	1.98778	57.8738	28.5189	5.53589	4.64716	1.6732	8.03412	2.85502	1.90424
ENSG00000235899.2	LINC01564	101927171	long intergenic non-protein coding RNA 1564 [Source:HGNC Symbol;Acc:HGNC:51361]	0.021001	1.98284	1.25609	2.15578	0.588185	0.774519	0.34079	0.227268	0.710252	0.487516
ENSG00000073756.13	PTGS2	5743	prostaglandin-endoperoxide synthase 2 [Source:HGNC Symbol;Acc:HGNC:9605]	3.17323e-05	1.96622	1.33772	12.7196	10.9065	3.08255	0.629752	0.894812	1.41229	1.75682
ENSG00000116741.8	RGS2	5997	regulator of G protein signaling 2 [Source:HGNC Symbol;Acc:HGNC:9998]	0.0106586	1.96522	1.2578	32.1083	3.36682	2.428	0.420811	1.62931	1.53904	1.01119
ENSG00000136155.17	SCEL	8796	sciellin [Source:HGNC Symbol;Acc:HGNC:10573]	0.000674341	1.96149	1.07713	2.87841	0.800759	0.969795	0.15485	0.490918	0.278243	0.26127
ENSG00000256913.1			plakophilin 2 (PKP2) pseudogene	0.0491711	1.96124	0.014856	0.116165	0.149004	0.08062	0.096356	0.012494	0.025416	0.022056
ENSG00000164825.4	DEFB1	1672	defensin beta 1 [Source:HGNC Symbol;Acc:HGNC:2766]	0.00013264	1.95913	7.31481	24.9463	8.81587	9.77679	1.9286	3.29493	3.02019	4.81219
ENSG00000152766.6	ANKRD22	118932	ankyrin repeat domain 22 [Source:HGNC Symbol;Acc:HGNC:28321]	0.000216439	1.94943	0.300624	0.809984	0.591628	0.48061	0.05996	0.103562	0.166367	0.139112
ENSG00000273812.3			novel transcript	0.0374072	1.9463	0.07823	0.444722	0.658126	0.229233	0.049939	0.00849	0.294226	0.158276
ENSG00000165731.21	RET	5979	ret proto-oncogene [Source:HGNC Symbol;Acc:HGNC:9967]	0.0226468	1.94605	0.470523	0.714273	0.208042	0.588712	0.130896	0.072621	0.316125	0.154893
ENSG00000236242.1	MYO16-AS1	100885782	MYO16 antisense RNA 1 [Source:HGNC Symbol;Acc:HGNC:39913]	0.0324879	1.94163	0.202946	0.513624	1.79589	0.742217	0	0.073643	0.330737	0.105656
ENSG00000129910.8	CDH15	1013	cadherin 15 [Source:HGNC Symbol;Acc:HGNC:1754]	0.00733148	1.93407	0.066875	0.307012	0.065469	0.144462	0.020883	0.065733	0.010217	0.046967
ENSG00000115598.10	IL1RL2	8808	interleukin 1 receptor like 2 [Source:HGNC Symbol;Acc:HGNC:5999]	0.00667353	1.93218	0.344593	0.594073	0.967494	1.13436	0.09549	0.364397	0.326841	0.256824
ENSG00000135094.11	SDS	10993	serine dehydratase [Source:HGNC Symbol;Acc:HGNC:10691]	0.0098579	1.92618	0.527812	0.574562	0.906411	0.221891	0.067947	0.100637	0.168912	0.333559
ENSG00000272405.1			novel transcript, antisense to BCAN	0.00444585	1.91047	0.106843	0.316088	0.120565	0.23856	0.033053	0.064925	0.032497	0.037384
ENSG00000270181.3	BIVM-ERCC5	100533467	BIVM-ERCC5 readthrough [Source:HGNC Symbol;Acc:HGNC:43690]	0.0148507	1.90502	0.021488	0.061887	0	0	0	0.014187	0	0
ENSG00000100368.14	CSF2RB	1439	colony stimulating factor 2 receptor subunit beta [Source:HGNC Symbol;Acc:HGNC:2436]	0.0386041	1.90445	0.062593	1.41759	0.36908	0.094986	0.045644	0.112935	0.084496	0.061197
ENSG00000205822.10	TPTE2P6		transmembrane phosphoinositide 3-phosphatase and tensin homolog 2 pseudogene 6 [Source:HGNC Symbol;Acc:HGNC:42644]	0.0156264	1.90123	0.396365	0.763407	0.44665	0.428223	0.066226	0.181345	0.114617	0.311343
ENSG00000123358.20	NR4A1	3164	nuclear receptor subfamily 4 group A member 1 [Source:HGNC Symbol;Acc:HGNC:7980]	5.87843e-06	1.89972	2.20838	7.60473	4.63676	3.7697	0.899841	0.505385	1.19115	1.82421
ENSG00000131015.5	ULBP2	80328	UL16 binding protein 2 [Source:HGNC Symbol;Acc:HGNC:14894]	0.0347139	1.89652	0.072745	0.416308	0.120478	0.574948	0.054793	0.116145	0.085384	0
ENSG00000144596.13	GRIP2	80852	glutamate receptor interacting protein 2 [Source:HGNC Symbol;Acc:HGNC:23841]	0.0114557	1.8828	0.018037	0.052459	0.299501	0.048618	0.037858	0.018406	0.021126	0.014184
ENSG00000182183.15	SHISAL2A	348378	shisa like 2A [Source:HGNC Symbol;Acc:HGNC:28757]	0.0346611	1.88253	0.063328	0.226624	0.254747	0.070983	0.023297	0.007649	0.07542	0.041703
ENSG00000262202.4			novel transcript	0.0367323	1.87407	4.14801	1.68625	0.838027	1.06462	0.039338	0.864201	0.641689	1.24594
ENSG00000287243.2		100129223	thyroid cancer-associated transcript 155 [Source:NCBI gene (formerly Entrezgene);Acc:100129223]	0.0496966	1.8651	0.126934	0.047512	0.095552	0.006366	0.076562	0.013372	0.023502	0.122563
ENSG00000185221.6	GAPDHP24		glyceraldehyde 3 phosphate dehydrogenase pseudogene 24 [Source:HGNC Symbol;Acc:HGNC:37776]	0.00840643	1.8641	0.293478	1.33428	2.43711	1.60693	0.078177	0.243802	0.586282	0.286536
ENSG00000244482.10	LILRA6	79168	leukocyte immunoglobulin like receptor A6 [Source:HGNC Symbol;Acc:HGNC:15495]	0.0187286	1.8629	0.141079	0.523159	0.102634	0.049905	0.016625	0.015674	0.067594	0.194808
ENSG00000144452.15	ABCA12	26154	ATP binding cassette subfamily A member 12 [Source:HGNC Symbol;Acc:HGNC:14637]	0.0107288	1.84612	0.743221	2.19398	0.799216	0.661897	0.229652	0.303297	0.299905	0.256438
ENSG00000287052.1			novel transcript	0.00444688	1.81079	0.10798	0.283447	0.215752	0.135931	0.080237	0.124027	0.074405	0.037269
ENSG00000166183.16	ASPG	374569	asparaginase [Source:HGNC Symbol;Acc:HGNC:20123]	0.0455316	1.8078	0.273249	2.38184	0.189707	0.55354	0.02225	0.128289	0.695987	0.128631
ENSG00000188761.13	BCL2L15	440603	BCL2 like 15 [Source:HGNC Symbol;Acc:HGNC:33624]	2.34053e-05	1.80647	3.14354	4.46926	7.43679	2.66649	1.66677	1.1284	1.4617	1.98694
ENSG00000238042.5	LINC02257	105372950	long intergenic non-protein coding RNA 2257 [Source:HGNC Symbol;Acc:HGNC:53159]	0.00777673	1.7964	0.251871	0.823875	2.24699	1.57484	0.2777	0.125291	0.272078	0.506853
ENSG00000167992.13	VWCE	220001	von Willebrand factor C and EGF domains [Source:HGNC Symbol;Acc:HGNC:26487]	0.00188603	1.79139	0.49045	0.839554	2.74984	1.10182	0.128394	0.389594	0.266281	0.287384
ENSG00000230084.6			novel transcript	0.0414318	1.7913	0.174599	0.282929	0.11421	0.252141	0	0.080987	0.043305	0.27208
ENSG00000280407.3			TEC	0.00759456	1.7637	0.05858	0.365142	0.087232	0.081083	0.025917	0.019157	0.055492	0.039619
ENSG00000131203.13	IDO1	3620	indoleamine 2,3-dioxygenase 1 [Source:HGNC Symbol;Acc:HGNC:6059]	0.000326591	1.76347	0.770254	3.09395	7.5524	1.52939	0.814729	0.730632	0.564293	0.482294
ENSG00000181790.11	ADGRB1	575	adhesion G protein-coupled receptor B1 [Source:HGNC Symbol;Acc:HGNC:943]	0.00771355	1.76089	0.132455	0.12481	0.12234	0.041641	0.066352	0.031461	0.067166	0.032115
ENSG00000146205.14	ANO7	50636	anoctamin 7 [Source:HGNC Symbol;Acc:HGNC:31677]	0.0150694	1.75518	0.160946	1.83959	2.45152	1.05924	0.145598	0.526093	0.256432	0.170783
ENSG00000130513.6	GDF15	9518	growth differentiation factor 15 [Source:HGNC Symbol;Acc:HGNC:30142]	0.000431347	1.73768	6.90865	23.0544	26.7656	14.4819	2.2137	4.0713	5.4445	6.46727
ENSG00000243753.5	HLA-L	3139	major histocompatibility complex, class I, L (pseudogene) [Source:HGNC Symbol;Acc:HGNC:4970]	0.0269941	1.72673	0.250937	0.37885	0.581648	0.771731	0.172742	0.084852	0.284673	0.582234
ENSG00000183876.9	ARSI	340075	arylsulfatase family member I [Source:HGNC Symbol;Acc:HGNC:32521]	0.0475534	1.72522	0.059074	0.047718	0.017488	0.083696	0.02142	0.011105	0.021748	0.049925
ENSG00000186453.13	FAM228A	653140	family with sequence similarity 228 member A [Source:HGNC Symbol;Acc:HGNC:34418]	0.00792707	1.7111	0.190754	0.270858	0.396496	0.338068	0.104848	0.073894	0.106221	0.231306
ENSG00000109255.11	NMU	10874	neuromedin U [Source:HGNC Symbol;Acc:HGNC:7859]	0.00581898	1.71044	2.3028	6.05878	2.22607	3.39112	0.216101	0.741209	1.29801	0.917316
ENSG00000134830.6	C5AR2	27202	complement component 5a receptor 2 [Source:HGNC Symbol;Acc:HGNC:4527]	0.000255179	1.70469	0.120247	0.673727	0.585033	0.407808	0.174898	0.145428	0.170963	0.168088
ENSG00000154589.7	LY96	23643	lymphocyte antigen 96 [Source:HGNC Symbol;Acc:HGNC:17156]	0.0078968	1.70216	1.40831	3.43648	1.4598	0.974328	0.719939	0.494976	0.585466	0.396208
ENSG00000236039.3	LINC02889	101927630	long intergenic non-protein coding RNA 2889 [Source:HGNC Symbol;Acc:HGNC:55071]	0.000795306	1.69841	0.474232	3.56004	4.48291	3.74905	0.567606	0.296749	1.27864	1.03385
ENSG00000129946.11	SHC2	25759	SHC adaptor protein 2 [Source:HGNC Symbol;Acc:HGNC:29869]	0.0490653	1.68674	0.130204	0.550141	0.841068	0.13088	0.077729	0.101881	0.243367	0.147895
ENSG00000105388.16	CEACAM5	1048	CEA cell adhesion molecule 5 [Source:HGNC Symbol;Acc:HGNC:1817]	0.0251322	1.67458	25.9559	149.004	230.353	73.6817	9.72221	74.5895	14.787	13.2576
ENSG00000132744.8	ACY3	91703	aminoacylase 3 [Source:HGNC Symbol;Acc:HGNC:24104]	0.0234766	1.67133	0.168319	0.753063	0.373063	0.546427	0.214228	0.078504	0.138706	0.118672
ENSG00000140274.14	DUOXA2	405753	dual oxidase maturation factor 2 [Source:HGNC Symbol;Acc:HGNC:32698]	0.031968	1.65962	0.835454	1.04014	0.829188	2.21391	0.207205	0.569686	0.402513	0.105868
ENSG00000125998.8	FAM83C	128876	family with sequence similarity 83 member C [Source:HGNC Symbol;Acc:HGNC:16121]	0.00582668	1.65425	0.088015	0.214138	0.101083	0.02783	0.014381	0.038213	0.034155	0.048388
ENSG00000013588.9	GPRC5A	9052	G protein-coupled receptor class C group 5 member A [Source:HGNC Symbol;Acc:HGNC:9836]	6.0097e-07	1.6271	5.10113	12.694	13.0573	9.52581	2.32031	3.69467	3.63817	2.5962
ENSG00000106258.15	CYP3A5	1577	cytochrome P450 family 3 subfamily A member 5 [Source:HGNC Symbol;Acc:HGNC:2638]	0.0234393	1.62707	1.99006	6.53196	3.32157	3.70783	0.215597	1.79933	1.51199	0.678512
ENSG00000167617.3	CDC42EP5	148170	CDC42 effector protein 5 [Source:HGNC Symbol;Acc:HGNC:17408]	0.00533784	1.6209	4.71999	16.7755	13.9607	9.30694	1.52086	3.97364	3.01138	4.84951
ENSG00000111341.10	MGP	4256	matrix Gla protein [Source:HGNC Symbol;Acc:HGNC:7060]	0.00721153	1.61541	0.46404	2.23187	1.88677	1.5709	0.186469	0.563044	0.590588	0.228218
ENSG00000187942.12	LDLRAD2	401944	low density lipoprotein receptor class A domain containing 2 [Source:HGNC Symbol;Acc:HGNC:32071]	0.00703195	1.60327	0.160352	0.686364	0.929171	0.689002	0.170433	0.163036	0.136602	0.317979
ENSG00000131042.15	LILRB2	10288	leukocyte immunoglobulin like receptor B2 [Source:HGNC Symbol;Acc:HGNC:6606]	0.0123655	1.60128	0.174185	0.749952	0.276829	0.299677	0.040496	0.082734	0.11683	0.161156
ENSG00000261520.5	DLGAP1-AS5		DLGAP1 antisense RNA 5 [Source:HGNC Symbol;Acc:HGNC:27586]	0.0397343	1.57995	0.375174	0.867916	0.507058	0.908188	0.109366	0.26064	0.05297	0.433448
ENSG00000148346.12	LCN2	3934	lipocalin 2 [Source:HGNC Symbol;Acc:HGNC:6526]	0.000740035	1.5799	94.9422	479.931	816.629	261.569	37.7713	114.763	80.388	76.1359
ENSG00000166535.20	A2ML1	144568	alpha-2-macroglobulin like 1 [Source:HGNC Symbol;Acc:HGNC:23336]	7.85013e-05	1.57733	0.258223	1.70009	0.858071	0.360492	0.148805	0.284772	0.241177	0.07565
ENSG00000242770.2	CD200R1L-AS1		CD200R1L antisense RNA 1 [Source:HGNC Symbol;Acc:HGNC:54071]	0.0227754	1.57616	1.56841	2.22997	20.0536	4.30213	4.24827	0.702917	1.25431	0.816592
ENSG00000080854.16	IGSF9B	22997	immunoglobulin superfamily member 9B [Source:HGNC Symbol;Acc:HGNC:32326]	0.0224438	1.56252	0.271851	0.223372	0.415487	0.09838	0.657052	0.078166	0.069764	0.178615
ENSG00000125775.15	SDCBP2	27111	syndecan binding protein 2 [Source:HGNC Symbol;Acc:HGNC:15756]	9.11648e-05	1.56155	4.34532	10.0949	9.43453	7.1238	1.30222	2.60948	2.95102	2.75994
ENSG00000109321.11	AREG	374	amphiregulin [Source:HGNC Symbol;Acc:HGNC:651]	0.0307408	1.56014	0.628177	3.01048	1.28266	1.1943	0.387378	0.243816	0.735324	0.251982
ENSG00000266312.2	LINC01927		long intergenic non-protein coding RNA 1927 [Source:HGNC Symbol;Acc:HGNC:52749]	0.0150873	1.54641	0.179122	0.510898	0.622115	0.54207	0.082735	0.099213	0.213104	0.06778
ENSG00000080031.10	PTPRH	5794	protein tyrosine phosphatase receptor type H [Source:HGNC Symbol;Acc:HGNC:9672]	0.0111658	1.54635	0.36201	1.42898	1.3204	0.708225	0.052783	0.360472	0.234718	0.406004
ENSG00000171234.14	UGT2B7	7364	UDP glucuronosyltransferase family 2 member B7 [Source:HGNC Symbol;Acc:HGNC:12554]	0.0215449	1.54339	0.378857	1.07835	0.681382	1.29202	0.055586	0.278197	0.190917	0.295219
ENSG00000137440.5	FGFBP1	9982	fibroblast growth factor binding protein 1 [Source:HGNC Symbol;Acc:HGNC:19695]	0.000422904	1.53994	0.800459	1.41562	1.15973	0.661046	0.395567	0.356659	0.304909	0.463876
ENSG00000123360.12	PDE1B	5153	phosphodiesterase 1B [Source:HGNC Symbol;Acc:HGNC:8775]	0.0458215	1.53323	0.111274	0.306795	0.089144	0.072291	0.056589	0.068231	0.030954	0.077997
ENSG00000183569.18	SERHL2	253190	serine hydrolase like 2 [Source:HGNC Symbol;Acc:HGNC:29446]	0.017903	1.52478	0.557623	1.26733	0.51049	0.787548	0.148822	0.055596	0.489775	0.518856
ENSG00000140297.13	GCNT3	9245	glucosaminyl (N-acetyl) transferase 3, mucin type [Source:HGNC Symbol;Acc:HGNC:4205]	0.00497958	1.50897	1.45037	4.59091	12.6341	1.01152	2.40125	1.13442	0.746408	0.855469
ENSG00000142910.16	TINAGL1	64129	tubulointerstitial nephritis antigen like 1 [Source:HGNC Symbol;Acc:HGNC:19168]	0.0121158	1.50885	0.470621	0.605288	1.58013	0.604163	0.799415	0.881142	0.185075	0.219958
ENSG00000140279.13	DUOX2	50506	dual oxidase 2 [Source:HGNC Symbol;Acc:HGNC:13273]	0.0174622	1.49626	3.64712	9.16853	6.25898	6.70913	1.24652	2.61714	2.42758	1.17171
ENSG00000253339.2			novel transcript	0.0250559	1.49589	2.7389	8.42157	15.736	6.40799	1.03359	3.55675	1.71435	1.88331
ENSG00000282995.1	FRG1EP		FSHD region gene 1 family member E, pseudogene [Source:HGNC Symbol;Acc:HGNC:51764]	0.0154652	1.49513	0.439293	1.0378	0.805369	0.913978	0.223212	0.241678	0.503409	0.269597
ENSG00000241269.1			novel transcript	0.0428593	1.48824	1.07477	1.02706	0.789276	0.487378	0.096526	0.186164	0.443347	0.492214
ENSG00000110079.19	MS4A4A	51338	membrane spanning 4-domains A4A [Source:HGNC Symbol;Acc:HGNC:13371]	0.0346611	1.48768	0.159639	0.743211	0.652704	0.220358	0.086019	0.023429	0.171853	0.17006
ENSG00000163874.11	ZC3H12A	80149	zinc finger CCCH-type containing 12A [Source:HGNC Symbol;Acc:HGNC:26259]	2.12704e-05	1.48543	2.05384	8.25939	7.44629	4.53237	1.34764	1.52901	1.89261	2.45566
ENSG00000159763.4	PIP	5304	prolactin induced protein [Source:HGNC Symbol;Acc:HGNC:8993]	0.019746	1.48374	1.85188	4.73268	4.36144	1.48443	0.438167	1.21511	1.41744	0.265069
ENSG00000160862.13	AZGP1	563	alpha-2-glycoprotein 1, zinc-binding [Source:HGNC Symbol;Acc:HGNC:910]	0.00738072	1.47615	5.44306	16.525	18.0136	8.53569	1.60697	6.43676	3.51186	2.51989
ENSG00000136826.15	KLF4	9314	Kruppel like factor 4 [Source:HGNC Symbol;Acc:HGNC:6348]	2.24144e-05	1.46967	6.09895	22.5989	22.8922	11.3844	2.94079	4.51288	5.70843	6.21243
ENSG00000287009.1			novel transcript, antisense to ZNF518A	0.0174622	1.46617	0.331393	0.510248	0.211753	0.234439	0.142582	0.071028	0.151087	0.17238
ENSG00000235091.2			novel transcript	0.0499535	1.46372	0.658452	1.07428	0.657431	0.240863	0.073915	0.342806	0.258128	0.531375
ENSG00000115956.10	PLEK	5341	pleckstrin [Source:HGNC Symbol;Acc:HGNC:9070]	0.0300458	1.46275	0.569117	4.02458	0.991419	0.664634	0.234064	0.347855	0.681693	0.666776
ENSG00000172379.21	ARNT2	9915	aryl hydrocarbon receptor nuclear translocator 2 [Source:HGNC Symbol;Acc:HGNC:16876]	0.0455316	1.46246	0.632267	0.56876	0.738258	0.204698	0.185798	0.208067	0.335646	0.215837
ENSG00000183638.6	RP1L1	94137	RP1 like 1 [Source:HGNC Symbol;Acc:HGNC:15946]	0.0148507	1.45508	0.017936	0.214634	0.0202	0.023304	0.002273	0.013797	0.017213	0.029446
ENSG00000057657.17	PRDM1	639	PR/SET domain 1 [Source:HGNC Symbol;Acc:HGNC:9346]	0.000740035	1.44855	0.798377	2.41935	2.49304	0.993142	0.225831	0.376005	0.663374	0.460597
ENSG00000147689.16	FAM83A	84985	family with sequence similarity 83 member A [Source:HGNC Symbol;Acc:HGNC:28210]	0.0307408	1.43741	0.715897	2.51311	1.13215	1.43663	0.417492	0.658043	0.336027	0.758316
ENSG00000158050.5	DUSP2	1844	dual specificity phosphatase 2 [Source:HGNC Symbol;Acc:HGNC:3068]	0.00532719	1.43388	0.762576	1.48795	0.359059	0.712212	0.094891	0.226902	0.436382	0.668666
ENSG00000165507.9	DEPP1	11067	DEPP1 autophagy regulator [Source:HGNC Symbol;Acc:HGNC:23355]	0.0178483	1.4332	0.735877	1.63279	1.98825	0.227122	0.425028	0.254587	0.548336	0.29027
ENSG00000136689.19	IL1RN	3557	interleukin 1 receptor antagonist [Source:HGNC Symbol;Acc:HGNC:6000]	0.00418772	1.4304	5.218	15.7956	6.12957	12.4373	2.81768	3.96505	4.5642	6.07251
ENSG00000130234.13	ACE2	59272	angiotensin I converting enzyme 2 [Source:HGNC Symbol;Acc:HGNC:13557]	4.315e-05	1.42965	0.542272	1.7288	1.01582	1.57609	0.195875	0.287778	0.499241	0.652653
ENSG00000120833.14	SOCS2	8835	suppressor of cytokine signaling 2 [Source:HGNC Symbol;Acc:HGNC:19382]	0.00323008	1.42931	0.816889	0.495083	0.535839	0.942826	0.254588	0.338397	0.258551	0.270956
ENSG00000169071.15	ROR2	4920	receptor tyrosine kinase like orphan receptor 2 [Source:HGNC Symbol;Acc:HGNC:10257]	0.0269941	1.42849	0.236383	0.187468	0.235582	0.56065	0.119332	0.136071	0.070775	0.247921
ENSG00000237232.9	ZNF295-AS1	150142	ZNF295 antisense RNA 1 [Source:HGNC Symbol;Acc:HGNC:23130]	0.00375202	1.42246	17.7203	27.0591	17.7893	24.0737	8.48162	11.4156	9.93777	22.474
ENSG00000177519.4	RPRM	56475	reprimo, TP53 dependent G2 arrest mediator homolog [Source:HGNC Symbol;Acc:HGNC:24201]	0.00370804	1.42134	1.40098	2.89024	2.70981	3.82493	0.25379	0.818162	0.929264	1.77808
ENSG00000183018.9	SPNS2	124976	sphingolipid transporter 2 [Source:HGNC Symbol;Acc:HGNC:26992]	0.0128246	1.41936	2.88457	5.7161	2.9729	2.35788	0.748296	2.02338	1.29623	1.5166
ENSG00000268895.6	A1BG-AS1	503538	A1BG antisense RNA 1 [Source:HGNC Symbol;Acc:HGNC:37133]	0.0320584	1.41057	0.15638	0.234293	0.210513	0.28246	0.128233	0.097407	0.099223	0.048958
ENSG00000146674.16	IGFBP3	3486	insulin like growth factor binding protein 3 [Source:HGNC Symbol;Acc:HGNC:5472]	0.0346347	1.40266	7.21481	13.2415	6.5152	4.74949	1.91161	3.79394	3.78495	3.12325
ENSG00000101447.15	FAM83D	81610	family with sequence similarity 83 member D [Source:HGNC Symbol;Acc:HGNC:16122]	0.0118564	1.39897	3.93163	9.7002	8.61018	4.81862	2.27259	3.24328	2.83062	4.0232
ENSG00000147465.12	STAR	6770	steroidogenic acute regulatory protein [Source:HGNC Symbol;Acc:HGNC:11359]	0.0346611	1.39608	0.494967	0.253195	0.143379	0.105802	0.148782	0.043634	0.138788	0.120342
ENSG00000115919.15	KYNU	8942	kynureninase [Source:HGNC Symbol;Acc:HGNC:6469]	0.00110516	1.3925	2.82836	8.20409	9.32092	4.69396	0.898652	2.55732	2.64666	1.49903
ENSG00000180535.4	BHLHA15	168620	basic helix-loop-helix family member a15 [Source:HGNC Symbol;Acc:HGNC:22265]	0.0455316	1.39007	0.07992	0.756137	0.257558	0.226597	0.086977	0.113087	0.132414	0.048961
ENSG00000196388.8	INCA1	388324	inhibitor of CDK, cyclin A1 interacting protein 1 [Source:HGNC Symbol;Acc:HGNC:32224]	0.0207073	1.38569	0.367912	0.665846	0.649713	0.628783	0.180637	0.134604	0.244488	0.325801
ENSG00000141682.12	PMAIP1	5366	phorbol-12-myristate-13-acetate-induced protein 1 [Source:HGNC Symbol;Acc:HGNC:9108]	0.00474023	1.37803	2.66329	4.26319	3.64459	2.54289	0.96565	1.03418	1.36502	1.50146
ENSG00000237523.2	LINC00857	439990	long intergenic non-protein coding RNA 857 [Source:HGNC Symbol;Acc:HGNC:45114]	0.0187286	1.37036	0.396803	0.326568	0.318445	0.416739	0.076212	0.124572	0.079564	0.235728
ENSG00000142623.11	PADI1	29943	peptidyl arginine deiminase 1 [Source:HGNC Symbol;Acc:HGNC:18367]	0.00936729	1.36474	0.726386	2.39881	1.12172	1.31924	0.320557	0.582472	0.518515	0.471074
ENSG00000254799.1	SLC25A47P1		solute carrier family 25 member 47 pseudogene 1 [Source:HGNC Symbol;Acc:HGNC:43860]	0.0269941	1.35675	0.837559	1.57705	1.09199	2.6087	0.358661	0.316118	0.56703	1.30955
ENSG00000136457.10	CHAD	1101	chondroadherin [Source:HGNC Symbol;Acc:HGNC:1909]	0.0353345	1.34916	1.06715	3.87228	4.8057	2.22765	0.702127	1.54127	0.60842	1.07695
ENSG00000140749.9	IGSF6	10261	immunoglobulin superfamily member 6 [Source:HGNC Symbol;Acc:HGNC:5953]	0.0131309	1.3456	0.482333	1.28176	0.750945	0.922286	0.176184	0.212414	0.329149	0.713854
ENSG00000172243.18	CLEC7A	64581	C-type lectin domain containing 7A [Source:HGNC Symbol;Acc:HGNC:14558]	0.0144308	1.34326	2.09703	10.5421	4.89823	4.104	0.948906	0.98654	2.41324	1.99764
ENSG00000129990.15	SYT5	6861	synaptotagmin 5 [Source:HGNC Symbol;Acc:HGNC:11513]	0.0449337	1.33532	0.568159	3.54787	5.6373	0.367469	1.37128	0.376248	0.377171	0.602095
ENSG00000158292.7	GPR153	387509	G protein-coupled receptor 153 [Source:HGNC Symbol;Acc:HGNC:23618]	0.0264441	1.33165	0.350261	0.795481	0.624751	0.361816	0.091926	0.276322	0.193421	0.144982
ENSG00000283809.1			novel protein	0.00511918	1.33061	0.51599	0.884834	1.17943	1.00089	0.392654	0.232029	0.598821	0.424946
ENSG00000197191.6	CYSRT1	375791	cysteine rich tail 1 [Source:HGNC Symbol;Acc:HGNC:30529]	0.0151933	1.32847	2.82102	2.93751	1.79925	2.69102	0.313846	0.803502	1.3848	1.6998
ENSG00000143226.15	FCGR2A	2212	Fc fragment of IgG receptor IIa [Source:HGNC Symbol;Acc:HGNC:3616]	0.0317137	1.31834	1.16669	15.948	2.06091	1.57984	0.736358	1.07868	1.29875	1.93562
ENSG00000163563.8	MNDA	4332	myeloid cell nuclear differentiation antigen [Source:HGNC Symbol;Acc:HGNC:7183]	0.0462897	1.31777	0.527951	8.91628	0.945253	0.508561	0.44795	0.272761	0.82576	0.841496
ENSG00000089127.15	OAS1	4938	2'-5'-oligoadenylate synthetase 1 [Source:HGNC Symbol;Acc:HGNC:8086]	0.00408605	1.3158	8.07652	12.7137	18.0805	11.5696	4.91614	3.01965	4.26261	7.76906
ENSG00000283000.2	LINC02635		long intergenic non-protein coding RNA 2635 [Source:HGNC Symbol;Acc:HGNC:54118]	0.0317912	1.31528	0.911271	0.998971	1.42107	1.82158	0.50214	0.331129	0.988684	0.597096
ENSG00000173110.8	HSPA6	3310	heat shock protein family A (Hsp70) member 6 [Source:HGNC Symbol;Acc:HGNC:5239]	0.0338674	1.31091	0.257382	0.962579	0.155446	0.147472	0.075045	0.101273	0.175555	0.179404
ENSG00000261040.7	WFDC21P		WAP four-disulfide core domain 21, pseudogene [Source:HGNC Symbol;Acc:HGNC:50357]	0.00604529	1.30889	31.4342	38.3733	61.5112	19.2297	12.6501	13.6877	15.9205	19.9763
ENSG00000183628.14	DGCR6	8214	DiGeorge syndrome critical region gene 6 [Source:HGNC Symbol;Acc:HGNC:2846]	0.00158249	1.30685	13.8198	17.6045	22.7999	21.4826	9.63903	5.56035	11.2748	8.39175
ENSG00000121552.4	CSTA	1475	cystatin A [Source:HGNC Symbol;Acc:HGNC:2481]	0.00131496	1.3055	36.3793	23.3348	35.0734	46.6956	7.30641	16.8023	18.6484	12.9551
ENSG00000124664.11	SPDEF	25803	SAM pointed domain containing ETS transcription factor [Source:HGNC Symbol;Acc:HGNC:17257]	0.000681692	1.30437	3.79054	14.2674	16.1389	9.76214	2.28999	4.20817	4.20971	6.4273
ENSG00000214711.10	CAPN14	440854	calpain 14 [Source:HGNC Symbol;Acc:HGNC:16664]	0.00700931	1.29804	0.2845	0.833216	0.319611	0.193116	0.061839	0.146671	0.198918	0.105326
ENSG00000284505.1	LYNX1-SLURP2	111188157	LYNX1-SLURP2 readthrough [Source:HGNC Symbol;Acc:HGNC:52291]	0.0437261	1.29685	1.08313	3.32358	3.31048	0.923993	0.330807	1.38627	0.51997	0.684969
ENSG00000175489.10	LRRC25	126364	leucine rich repeat containing 25 [Source:HGNC Symbol;Acc:HGNC:29806]	0.0395759	1.29593	0.126849	0.824774	0.282811	0.297958	0.112099	0.080177	0.130885	0.157609
ENSG00000100365.16	NCF4	4689	neutrophil cytosolic factor 4 [Source:HGNC Symbol;Acc:HGNC:7662]	0.0382911	1.29445	0.388815	1.99507	1.17458	0.457458	0.183381	0.298595	0.454512	0.406751
ENSG00000257512.1			anaphase promoting complex subunit 10 (ANAPC10) pseudogene	0.0250559	1.29152	1.04655	2.2918	1.54635	1.39356	0.115867	0.340729	0.525335	0.926506
ENSG00000011347.10	SYT7	9066	synaptotagmin 7 [Source:HGNC Symbol;Acc:HGNC:11514]	0.0106476	1.29034	0.681648	2.43145	1.7549	1.96612	0.174541	0.698759	0.59268	0.56347
ENSG00000185499.16	MUC1	4582	mucin 1, cell surface associated [Source:HGNC Symbol;Acc:HGNC:7508]	0.000439013	1.29023	85.6181	202.542	280.968	191.553	67.2267	71.4716	71.5121	61.2513
ENSG00000105278.12	ZFR2	23217	zinc finger RNA binding protein 2 [Source:HGNC Symbol;Acc:HGNC:29189]	0.0294063	1.28286	0.19708	0.911228	0.235952	0.452528	0.097906	0.156051	0.235591	0.121545
ENSG00000144655.15	CSRNP1	64651	cysteine and serine rich nuclear protein 1 [Source:HGNC Symbol;Acc:HGNC:14300]	0.00213277	1.28012	1.37624	3.55418	2.07256	2.23642	0.836967	1.2144	0.789555	1.16521
ENSG00000169908.12	TM4SF1	4071	transmembrane 4 L six family member 1 [Source:HGNC Symbol;Acc:HGNC:11853]	0.0295141	1.27953	13.0594	18.0618	18.3112	10.6918	3.16511	4.67961	11.0301	6.08068
ENSG00000135740.17	SLC9A5	6553	solute carrier family 9 member A5 [Source:HGNC Symbol;Acc:HGNC:11078]	0.0225224	1.2713	0.35122	0.728905	0.607607	1.05598	0.250071	0.195838	0.318596	0.4119
ENSG00000180385.8	EMC3-AS1		EMC3 antisense RNA 1 [Source:HGNC Symbol;Acc:HGNC:49223]	0.00803239	1.27051	0.173382	0.508621	0.651219	0.572947	0.187481	0.190397	0.158573	0.172428
ENSG00000147883.12	CDKN2B	1030	cyclin dependent kinase inhibitor 2B [Source:HGNC Symbol;Acc:HGNC:1788]	0.0118751	1.26976	1.35221	3.14503	2.92799	2.77869	0.37206	1.034	1.14758	0.927016
ENSG00000182327.8	GLTPD2	388323	glycolipid transfer protein domain containing 2 [Source:HGNC Symbol;Acc:HGNC:33756]	0.0441638	1.26363	0.190813	0.310079	0.32682	0.285725	0.103082	0.083882	0.247955	0.119879
ENSG00000134871.19	COL4A2	1284	collagen type IV alpha 2 chain [Source:HGNC Symbol;Acc:HGNC:2203]	0.0232518	1.2619	0.974968	2.02307	0.857772	0.676893	0.11455	0.33076	0.631244	0.701385
ENSG00000066336.12	SPI1	6688	Spi-1 proto-oncogene [Source:HGNC Symbol;Acc:HGNC:11241]	0.0374135	1.25201	0.83415	4.97003	2.28015	0.853854	0.402375	0.493272	0.641633	1.30168
ENSG00000188833.10	ENTPD8	377841	ectonucleoside triphosphate diphosphohydrolase 8 [Source:HGNC Symbol;Acc:HGNC:24860]	0.00897693	1.25055	0.254579	1.3747	0.363214	0.517388	0.091641	0.312266	0.259374	0.420465
ENSG00000138678.11	GPAT3	84803	glycerol-3-phosphate acyltransferase 3 [Source:HGNC Symbol;Acc:HGNC:28157]	0.00935596	1.2267	0.830228	1.60092	2.11119	1.90234	0.891109	0.452774	0.939897	0.720864
ENSG00000105835.13	NAMPT	10135	nicotinamide phosphoribosyltransferase [Source:HGNC Symbol;Acc:HGNC:30092]	0.00840668	1.21713	20.4541	111.137	39.1958	32.389	13.7676	22.0052	19.423	22.7904
ENSG00000131187.10	F12	2161	coagulation factor XII [Source:HGNC Symbol;Acc:HGNC:3530]	0.0150646	1.18285	0.320533	0.528477	0.333086	0.522623	0.112504	0.093181	0.28763	0.258692
ENSG00000164620.9	RELL2	285613	RELT like 2 [Source:HGNC Symbol;Acc:HGNC:26902]	0.00248564	1.18148	0.473405	1.22381	0.969729	1.02814	0.316305	0.273587	0.581635	0.537609
ENSG00000144847.13	IGSF11	152404	immunoglobulin superfamily member 11 [Source:HGNC Symbol;Acc:HGNC:16669]	0.00787183	1.18096	0.29655	0.629045	0.614177	0.645698	0.171183	0.19996	0.237023	0.255186
ENSG00000237330.3	RNF223	401934	ring finger protein 223 [Source:HGNC Symbol;Acc:HGNC:40020]	0.0389553	1.17998	0.563131	0.772642	0.484774	0.608519	0.142882	0.242596	0.264503	0.435961
ENSG00000156127.8	BATF	10538	basic leucine zipper ATF-like transcription factor [Source:HGNC Symbol;Acc:HGNC:958]	0.0251322	1.1723	0.534979	1.95235	1.60397	0.761616	0.427167	0.194152	0.666536	0.94247
ENSG00000137801.11	THBS1	7057	thrombospondin 1 [Source:HGNC Symbol;Acc:HGNC:11785]	0.0100222	1.16963	2.50393	1.34279	2.17049	1.67268	0.992594	0.772496	1.20093	2.1158
ENSG00000189334.9	S100A14	57402	S100 calcium binding protein A14 [Source:HGNC Symbol;Acc:HGNC:18901]	0.00234993	1.16489	17.0424	38.1424	21.1422	31.7088	5.38475	10.0583	13.5312	17.2374
ENSG00000136859.10	ANGPTL2	23452	angiopoietin like 2 [Source:HGNC Symbol;Acc:HGNC:490]	0.0299659	1.15692	0.172098	0.215671	0.063659	0.148527	0.071427	0.119418	0.109509	0.195105
ENSG00000248323.7	LUCAT1		lung cancer associated transcript 1 [Source:HGNC Symbol;Acc:HGNC:48498]	0.0282503	1.15594	2.05285	8.4997	3.64733	2.73854	2.00538	1.28786	2.6434	1.8926
ENSG00000196352.16	CD55	1604	CD55 molecule (Cromer blood group) [Source:HGNC Symbol;Acc:HGNC:2665]	0.0232241	1.15254	25.7751	88.8354	174.741	63.7469	20.5816	38.805	35.9401	30.9306
ENSG00000267882.2		100131496	novel transcript, antisense to ZMYND8	0.0455316	1.14693	0.127897	0.286874	0.314483	0.303878	0.151048	0.082852	0.130507	0.116982
ENSG00000019102.12	VSIG2	23584	V-set and immunoglobulin domain containing 2 [Source:HGNC Symbol;Acc:HGNC:17149]	0.0277401	1.12784	16.2864	28.4463	25.2132	18.4793	3.86665	12.4008	10.9676	12.5733
ENSG00000128039.13	SRD5A3	79644	steroid 5 alpha-reductase 3 [Source:HGNC Symbol;Acc:HGNC:25812]	0.00987811	1.12258	5.50227	13.78	18.6227	11.7845	4.85458	6.40279	8.34212	4.13263
ENSG00000104856.14	RELB	5971	RELB proto-oncogene, NF-kB subunit [Source:HGNC Symbol;Acc:HGNC:9956]	0.0415366	1.11867	0.244298	1.56872	1.84769	0.813237	0.271242	0.287272	0.461471	0.7143
ENSG00000124466.9	LYPD3	27076	LY6/PLAUR domain containing 3 [Source:HGNC Symbol;Acc:HGNC:24880]	0.0413586	1.11471	3.27747	7.0354	1.92085	2.79562	0.599623	1.06279	2.44468	1.62657
ENSG00000151726.15	ACSL1	2180	acyl-CoA synthetase long chain family member 1 [Source:HGNC Symbol;Acc:HGNC:3569]	0.000367639	1.11441	5.78289	10.912	7.93861	8.68812	2.88958	2.84721	5.26152	5.37685
ENSG00000171124.13	FUT3	2525	fucosyltransferase 3 (Lewis blood group) [Source:HGNC Symbol;Acc:HGNC:4014]	0.00489724	1.10675	4.90988	12.8805	15.2929	11.813	3.66381	6.14607	5.80097	5.45537
ENSG00000241990.5	PRR34-AS1		PRR34 antisense RNA 1 [Source:HGNC Symbol;Acc:HGNC:50499]	0.0247669	1.10344	11.1175	10.9312	8.07014	13.4151	6.23756	2.07734	8.68259	14.5395
ENSG00000111348.9	ARHGDIB	397	Rho GDP dissociation inhibitor beta [Source:HGNC Symbol;Acc:HGNC:679]	0.0106211	1.09327	15.4389	40.7066	29.4533	29.4393	5.35576	12.1608	15.1842	16.8692
ENSG00000128283.7	CDC42EP1	11135	CDC42 effector protein 1 [Source:HGNC Symbol;Acc:HGNC:17014]	0.025187	1.08905	2.98333	4.25065	3.46291	3.42579	1.36214	2.6206	1.49199	2.37708
ENSG00000148841.17	ITPRIP	85450	inositol 1,4,5-trisphosphate receptor interacting protein [Source:HGNC Symbol;Acc:HGNC:29370]	0.011098	1.08023	0.458447	1.24925	0.614363	0.521147	0.25662	0.30013	0.335596	0.465525
ENSG00000176920.13	FUT2	2524	fucosyltransferase 2 [Source:HGNC Symbol;Acc:HGNC:4013]	0.0152647	1.07725	20.4867	23.2283	29.8585	29.2925	8.25624	9.85716	20.6496	15.7759
ENSG00000126787.13	DLGAP5	9787	DLG associated protein 5 [Source:HGNC Symbol;Acc:HGNC:16864]	0.0410586	1.07252	0.503763	0.588551	0.76146	0.483163	0.234118	0.096886	0.326632	0.401386
ENSG00000166823.5	MESP1	55897	mesoderm posterior bHLH transcription factor 1 [Source:HGNC Symbol;Acc:HGNC:29658]	0.0416449	1.0684	0.697782	1.25467	0.744939	0.815261	0.237036	0.535266	0.411388	0.326441
ENSG00000109182.12	CWH43	80157	cell wall biogenesis 43 C-terminal homolog [Source:HGNC Symbol;Acc:HGNC:26133]	0.0482322	1.0663	2.40101	10.4827	1.9596	5.90455	0.814865	1.37816	3.39112	1.81332
ENSG00000100906.11	NFKBIA	4792	NFKB inhibitor alpha [Source:HGNC Symbol;Acc:HGNC:7797]	0.0418924	1.05957	13.3347	38.0331	36.6814	21.4436	8.01949	18.2466	11.6656	15.7065
ENSG00000197483.10	ZNF628	89887	zinc finger protein 628 [Source:HGNC Symbol;Acc:HGNC:28054]	0.00455321	1.05627	0.468225	1.23308	0.738961	0.789871	0.198	0.380065	0.48176	0.438011
ENSG00000133328.4	PLAAT2	54979	phospholipase A and acyltransferase 2 [Source:HGNC Symbol;Acc:HGNC:17824]	0.0177469	1.0486	2.95537	5.16689	4.544	3.7804	1.90606	1.6329	2.19389	2.87234
ENSG00000111331.14	OAS3	4940	2'-5'-oligoadenylate synthetase 3 [Source:HGNC Symbol;Acc:HGNC:8088]	0.00547172	1.04689	2.36389	4.21694	6.94914	4.26769	1.78165	1.59735	1.73606	2.69273
ENSG00000162645.13	GBP2	2634	guanylate binding protein 2 [Source:HGNC Symbol;Acc:HGNC:4183]	0.0112004	1.04514	1.19957	1.88634	2.0531	1.29967	0.694582	0.487936	1.1533	1.0311
ENSG00000108244.17	KRT23	25984	keratin 23 [Source:HGNC Symbol;Acc:HGNC:6438]	0.0477844	1.0425	6.25766	12.8938	15.6165	10.5773	4.73609	5.18854	7.69948	3.78524
ENSG00000274536.7	MIR223HG	115891964	MIR223 host gene [Source:HGNC Symbol;Acc:HGNC:54520]	0.0414795	1.03421	0.363353	1.59917	1.44639	0.67917	0.306988	0.414746	0.743743	0.586328
ENSG00000110080.20	ST3GAL4	6484	ST3 beta-galactoside alpha-2,3-sialyltransferase 4 [Source:HGNC Symbol;Acc:HGNC:10864]	0.0199095	1.01425	3.6037	6.97636	9.44794	6.0708	2.36607	3.56933	3.75903	3.53168
ENSG00000135480.16	KRT7	3855	keratin 7 [Source:HGNC Symbol;Acc:HGNC:6445]	0.014109	1.01342	58.7231	92.6124	84.5937	110.948	31.2516	45.6419	48.8557	50.6174
ENSG00000164287.13	CDC20B	166979	cell division cycle 20B [Source:HGNC Symbol;Acc:HGNC:24222]	0.0234393	1.00742	3.461	7.15734	8.58582	2.73592	3.08218	1.94184	2.32959	3.49177
ENSG00000107968.10	MAP3K8	1326	mitogen-activated protein kinase kinase kinase 8 [Source:HGNC Symbol;Acc:HGNC:6860]	0.0116225	1.00345	9.88189	21.2744	18.8236	10.7256	5.9567	6.72579	9.53297	10.4832
ENSG00000225526.6	MKRN2OS	100129480	MKRN2 opposite strand [Source:HGNC Symbol;Acc:HGNC:40375]	0.011886	1.00203	2.66158	3.59764	2.27235	2.93042	1.34913	0.972923	2.0995	2.45309
ENSG00000197747.9	S100A10	6281	S100 calcium binding protein A10 [Source:HGNC Symbol;Acc:HGNC:10487]	0.00484781	0.998857	51.7055	75.3003	81.3245	66.0056	24.3384	25.4837	47.747	40.2665
ENSG00000165140.12	FBP1	2203	fructose-bisphosphatase 1 [Source:HGNC Symbol;Acc:HGNC:3606]	0.00853181	0.997295	7.47166	14.6584	12.9892	9.18354	2.57016	4.87941	5.73068	6.81567
ENSG00000135119.15	RNFT2	84900	ring finger protein, transmembrane 2 [Source:HGNC Symbol;Acc:HGNC:25905]	0.0269706	0.976998	3.83151	5.30943	7.31381	6.36458	2.93115	2.41041	2.80008	5.08451
ENSG00000184731.6	FAM110C	642273	family with sequence similarity 110 member C [Source:HGNC Symbol;Acc:HGNC:33340]	0.0177295	0.976886	0.416417	0.935664	1.20974	1.02603	0.430691	0.733516	0.448364	0.444327
ENSG00000122966.17	CIT	11113	citron rho-interacting serine/threonine kinase [Source:HGNC Symbol;Acc:HGNC:1985]	0.0204297	0.975067	4.5211	6.5769	7.60634	7.19509	5.10407	4.82294	4.15493	3.26088
ENSG00000112699.11	GMDS	2762	GDP-mannose 4,6-dehydratase [Source:HGNC Symbol;Acc:HGNC:4369]	0.00467525	0.972586	7.65602	11.5219	8.53048	9.68264	3.95797	4.09914	5.87511	8.26254
ENSG00000165271.17	NOL6	65083	nucleolar protein 6 [Source:HGNC Symbol;Acc:HGNC:19910]	0.0264798	0.971309	7.82202	9.86178	22.8162	15.3116	4.68921	6.19208	7.31517	10.0224
ENSG00000198682.13	PAPSS2	9060	3'-phosphoadenosine 5'-phosphosulfate synthase 2 [Source:HGNC Symbol;Acc:HGNC:8604]	0.0487701	0.947528	1.16891	1.76182	2.69388	2.66507	0.981672	1.37794	1.3034	1.52128
ENSG00000197629.6	MPEG1	219972	macrophage expressed 1 [Source:HGNC Symbol;Acc:HGNC:29619]	0.0406874	0.935784	0.725547	1.40931	1.46906	1.46314	0.357778	0.454203	0.718544	1.16705
ENSG00000186395.9	KRT10	3858	keratin 10 [Source:HGNC Symbol;Acc:HGNC:6413]	0.00660918	0.935443	6.216	7.7123	4.30284	8.32026	2.16644	2.22656	4.74434	6.50924
ENSG00000165949.12	IFI27	3429	interferon alpha inducible protein 27 [Source:HGNC Symbol;Acc:HGNC:5397]	0.0116225	0.929583	113.54	58.582	216.099	147.622	87.6474	37.1961	63.7302	86.9449
ENSG00000137267.7	TUBB2A	7280	tubulin beta 2A class IIa [Source:HGNC Symbol;Acc:HGNC:12412]	0.0371781	0.927556	16.0007	25.4734	24.547	21.3221	7.43001	7.51614	15.9496	23.6204
ENSG00000159921.20	GNE	10020	glucosamine (UDP-N-acetyl)-2-epimerase/N-acetylmannosamine kinase [Source:HGNC Symbol;Acc:HGNC:23657]	0.0212078	0.926992	4.20154	11.4626	20.6719	10.7845	4.00252	5.46823	6.28461	5.88243
ENSG00000128016.7	ZFP36	7538	ZFP36 ring finger protein [Source:HGNC Symbol;Acc:HGNC:12862]	0.0342579	0.925995	10.7774	50.0925	21.3352	20.5774	8.96626	11.2147	11.2356	15.3015
ENSG00000196154.12	S100A4	6275	S100 calcium binding protein A4 [Source:HGNC Symbol;Acc:HGNC:10494]	0.0226038	0.925843	122.621	158.932	217.302	152.995	48.4641	100.696	79.3202	88.8116
ENSG00000172331.12	BPGM	669	bisphosphoglycerate mutase [Source:HGNC Symbol;Acc:HGNC:1093]	0.0215449	0.920364	3.66098	8.73372	7.32393	7.55034	2.54084	2.48365	4.54972	5.90131
ENSG00000128274.17	A4GALT	53947	alpha 1,4-galactosyltransferase (P blood group) [Source:HGNC Symbol;Acc:HGNC:18149]	0.0419447	0.907963	21.3525	26.6587	46.7361	34.6791	14.3622	17.5967	18.4914	25.2379
ENSG00000277283.1			novel transcript, antisense to RAB35	0.0490878	0.907001	0.899871	1.54609	1.18932	1.33563	0.676865	0.445211	0.946635	0.757816
ENSG00000162458.13	FBLIM1	54751	filamin binding LIM protein 1 [Source:HGNC Symbol;Acc:HGNC:24686]	0.0463978	0.903562	1.30641	3.61931	3.09821	2.26991	0.779282	1.25631	1.57484	2.01224
ENSG00000214814.7	FER1L6	654463	fer-1 like family member 6 [Source:HGNC Symbol;Acc:HGNC:28065]	0.018727	0.902132	5.29469	14.166	24.9424	16.9305	5.30743	6.88327	8.50304	7.31548
ENSG00000117308.15	GALE	2582	UDP-galactose-4-epimerase [Source:HGNC Symbol;Acc:HGNC:4116]	0.0285911	0.889598	10.7109	23.4879	17.7119	20.1	6.42033	9.15364	9.89777	15.8781
ENSG00000182240.16	BACE2	25825	beta-secretase 2 [Source:HGNC Symbol;Acc:HGNC:934]	0.0389529	0.871512	10.666	25.3842	35.4984	25.7941	9.09709	10.6858	14.8422	20.4382
ENSG00000189171.15	S100A13	6284	S100 calcium binding protein A13 [Source:HGNC Symbol;Acc:HGNC:10490]	0.0305507	0.864339	59.2611	43.0671	57.8595	69.6946	23.5933	24.0461	49.3268	47.1066
ENSG00000139722.7	VPS37B	79720	VPS37B subunit of ESCRT-I [Source:HGNC Symbol;Acc:HGNC:25754]	0.0165318	0.859884	5.13385	10.4218	9.88481	7.72238	3.40428	4.07378	5.34846	6.38733
ENSG00000130707.18	ASS1	445	argininosuccinate synthase 1 [Source:HGNC Symbol;Acc:HGNC:758]	0.0263136	0.851854	20.4112	35.8199	31.1167	36.1524	12.5109	16.0532	19.8627	23.2363
ENSG00000069399.15	BCL3	602	BCL3 transcription coactivator [Source:HGNC Symbol;Acc:HGNC:998]	0.0306431	0.831064	2.44393	8.05882	8.19436	6.56749	2.70631	2.46299	3.34701	4.12171
ENSG00000174514.13	MFSD4A	148808	major facilitator superfamily domain containing 4A [Source:HGNC Symbol;Acc:HGNC:25433]	0.0438654	0.82662	8.11412	12.5947	18.4154	12.5043	4.68728	6.36853	9.09939	7.37654
ENSG00000099337.5	KCNK6	9424	potassium two pore domain channel subfamily K member 6 [Source:HGNC Symbol;Acc:HGNC:6281]	0.0450253	0.825689	0.479274	1.20121	1.3404	1.27495	0.36097	0.562488	0.590654	0.709218
ENSG00000162511.8	LAPTM5	7805	lysosomal protein transmembrane 5 [Source:HGNC Symbol;Acc:HGNC:29612]	0.0386347	0.812324	5.00899	14.5764	7.52694	5.17097	2.54408	2.77997	4.55767	7.87696
ENSG00000273841.5	TAF9	6880	TATA-box binding protein associated factor 9 [Source:HGNC Symbol;Acc:HGNC:11542]	0.0247225	0.797521	17.9853	18.1715	14.2841	16.1207	7.95824	8.96452	13.622	14.7943
ENSG00000030582.18	GRN	2896	granulin precursor [Source:HGNC Symbol;Acc:HGNC:4601]	0.0410367	0.773944	29.4373	39.9642	40.941	56.2647	15.8046	22.2088	26.106	34.2089
ENSG00000258724.1	PINX1	54984	PIN2 (TERF1) interacting telomerase inhibitor 1 [Source:HGNC Symbol;Acc:HGNC:30046]	1.11424e-12	-0.138686	0	0	0.340967	0.386834	0	0	0.118662	0
ENSG00000175267.15	VWA3A	146177	von Willebrand factor A domain containing 3A [Source:HGNC Symbol;Acc:HGNC:27088]	0.0394385	-0.747355	13.6422	28.0018	25.1039	26.7521	44.9457	37.2677	49.6942	37.5007
ENSG00000243069.8	ARHGEF26-AS1	100507524	ARHGEF26 antisense RNA 1 [Source:HGNC Symbol;Acc:HGNC:41048]	0.0497962	-0.758481	2.99756	8.44617	5.80919	7.77496	12.6021	9.11597	11.9693	11.5437
ENSG00000271533.1			novel transcript, sense intronic FTX	0.0459718	-0.765867	1.16571	2.72095	3.2003	4.17838	4.48023	4.30196	5.32495	4.96023
ENSG00000160401.15	CFAP157	286207	cilia and flagella associated protein 157 [Source:HGNC Symbol;Acc:HGNC:27843]	0.0295141	-0.783779	20.3805	34.2714	32.9483	43.5331	62.3866	52.5055	71.408	68.2343
ENSG00000131849.12	ZNF132	7691	zinc finger protein 132 [Source:HGNC Symbol;Acc:HGNC:12916]	0.0428593	-0.799561	0.682721	0.962856	0.854091	1.63109	1.62993	1.36138	2.42813	2.11818
ENSG00000138759.20	FRAS1	80144	Fraser extracellular matrix complex subunit 1 [Source:HGNC Symbol;Acc:HGNC:19185]	0.0491711	-0.801898	3.09596	2.47755	2.79017	7.4005	6.62183	6.66774	7.03149	7.4588
ENSG00000254681.6	PKD1P5		polycystin 1, transient receptor potential channel interacting pseudogene 5 [Source:HGNC Symbol;Acc:HGNC:30069]	0.023324	-0.808549	6.19168	11.791	16.3517	14.945	24.2545	22.6962	23.6126	21.4933
ENSG00000261659.2			novel transcript, antisense to FBXL16	0.0381754	-0.827295	0.433909	0.901121	0.88619	1.08717	1.35698	1.15392	1.72666	1.58756
ENSG00000226321.5	CROCC2	728763	ciliary rootlet coiled-coil, rootletin family member 2 [Source:HGNC Symbol;Acc:HGNC:51677]	0.0473049	-0.833465	5.74354	14.0403	12.2285	10.6512	20.0827	17.9892	20.966	20.6538
ENSG00000204623.9	ZNRD1ASP	80862	zinc ribbon domain containing 1 antisense, pseudogene [Source:HGNC Symbol;Acc:HGNC:13924]	0.0455316	-0.836245	1.56269	2.59058	3.24057	4.21166	5.59464	4.01202	5.94998	6.7845
ENSG00000177103.15	DSCAML1	57453	DS cell adhesion molecule like 1 [Source:HGNC Symbol;Acc:HGNC:14656]	0.0389553	-0.844109	1.23841	2.86509	2.69947	2.72742	7.51139	4.68238	4.948	4.94567
ENSG00000230457.3	PA2G4P4		proliferation-associated 2G4 pseudogene 4 [Source:HGNC Symbol;Acc:HGNC:32217]	0.0482198	-0.853528	1.0722	1.8196	2.84548	3.16408	4.15209	3.05599	5.22792	4.18977
ENSG00000136449.15	MYCBPAP	84073	MYCBP associated protein [Source:HGNC Symbol;Acc:HGNC:19677]	0.0417861	-0.861409	4.2078	6.48233	5.2284	4.97172	9.37665	8.06854	12.4222	10.7132
ENSG00000235703.6	LINC00894		long intergenic non-protein coding RNA 894 [Source:HGNC Symbol;Acc:HGNC:48579]	0.0116134	-0.869437	4.26621	4.44587	5.20054	7.29542	10.0815	9.46593	11.8684	12.6934
ENSG00000111752.11	PHC1	1911	polyhomeotic homolog 1 [Source:HGNC Symbol;Acc:HGNC:3182]	0.00987811	-0.877317	3.42807	7.37201	6.70036	8.65699	11.5219	10.4842	12.982	13.5059
ENSG00000002016.18	RAD52	5893	RAD52 homolog, DNA repair protein [Source:HGNC Symbol;Acc:HGNC:9824]	0.0346611	-0.886941	1.29925	1.93872	1.71972	4.9484	4.57563	3.18938	5.19762	6.23327
ENSG00000106571.15	GLI3	2737	GLI family zinc finger 3 [Source:HGNC Symbol;Acc:HGNC:4319]	0.0109592	-0.88915	2.53113	3.10617	2.11851	5.65507	5.9622	5.79352	7.30467	8.15159
ENSG00000163885.12	CFAP100	348807	cilia and flagella associated protein 100 [Source:HGNC Symbol;Acc:HGNC:26842]	0.0295482	-0.889639	18.1701	44.202	31.1136	41.5919	60.2824	38.429	76.0432	68.4656
ENSG00000103047.8	TANGO6	79613	transport and golgi organization 6 homolog [Source:HGNC Symbol;Acc:HGNC:25749]	0.0306431	-0.899218	0.665167	0.812191	1.12756	1.70474	1.84967	1.68298	2.62351	1.56426
ENSG00000284052.1			novel transcript	0.0260925	-0.916161	0.510026	0.951354	0.95386	1.72034	1.53269	1.9456	2.28578	1.75856
ENSG00000144857.15	BOC	91653	BOC cell adhesion associated, oncogene regulated [Source:HGNC Symbol;Acc:HGNC:17173]	0.0196445	-0.91844	3.77772	2.80624	3.13644	8.35863	8.96838	7.82875	9.42444	9.75611
ENSG00000119771.15	KLHL29	114818	kelch like family member 29 [Source:HGNC Symbol;Acc:HGNC:29404]	0.0497962	-0.925972	0.422604	0.475845	0.603005	1.1275	0.881986	1.20048	1.16443	1.2227
ENSG00000168852.13	TPTE2P5		transmembrane phosphoinositide 3-phosphatase and tensin homolog 2 pseudogene 5 [Source:HGNC Symbol;Acc:HGNC:42356]	0.0280703	-0.928405	1.30799	1.76239	2.08691	2.34475	3.82976	4.25216	4.25507	3.74943
ENSG00000050165.19	DKK3	27122	dickkopf WNT signaling pathway inhibitor 3 [Source:HGNC Symbol;Acc:HGNC:2893]	0.0346611	-0.92978	2.23968	0.83826	1.09603	3.735	2.06472	3.06603	3.97233	7.08725
ENSG00000253767.3	PCDHGA8	9708	protocadherin gamma subfamily A, 8 [Source:HGNC Symbol;Acc:HGNC:8706]	0.0355673	-0.931765	0.129278	0.202427	0.15254	0.350131	0.335942	0.403225	0.555974	0.318362
ENSG00000146197.9	SCUBE3	222663	signal peptide, CUB domain and EGF like domain containing 3 [Source:HGNC Symbol;Acc:HGNC:13655]	0.0305507	-0.939052	0.378923	0.244741	0.33492	0.511494	0.831607	0.900814	0.789324	1.14709
ENSG00000154229.12	PRKCA	5578	protein kinase C alpha [Source:HGNC Symbol;Acc:HGNC:9393]	0.0215449	-0.94396	0.639953	0.841457	1.17979	2.51156	1.85218	2.70061	2.68635	2.95653
ENSG00000213139.8	CRYGS	1427	crystallin gamma S [Source:HGNC Symbol;Acc:HGNC:2417]	0.0346611	-0.945549	0.526681	0.841302	0.925069	1.30062	1.87168	1.14725	2.36361	2.28875
ENSG00000266714.9	MYO15B	80022	myosin XVB [Source:HGNC Symbol;Acc:HGNC:14083]	0.0226891	-0.955355	6.09482	8.85313	16.7897	17.041	31.3036	29.1558	23.3644	24.8198
ENSG00000247199.5		102546294	novel transcript, antisense to SPINK9, SPINK7 and SPINK13	0.0404202	-0.955741	0.913235	1.35605	1.45019	3.41145	3.02341	2.77436	3.74153	3.35845
ENSG00000163032.12	VSNL1	7447	visinin like 1 [Source:HGNC Symbol;Acc:HGNC:12722]	0.0437261	-0.957106	0.694055	0.143094	0.184134	1.23934	0.436895	0.408243	1.14881	1.17447
ENSG00000117020.19	AKT3	10000	AKT serine/threonine kinase 3 [Source:HGNC Symbol;Acc:HGNC:393]	0.00419423	-0.958179	2.06996	1.49078	2.28598	3.72794	5.0933	4.73168	5.08442	5.11308
ENSG00000279207.1			novel transcript	0.0170982	-0.964319	0.274474	0.358933	0.559662	1.25227	0.808258	0.826019	1.0306	1.34547
ENSG00000233579.1	KRT8P15		keratin 8 pseudogene 15 [Source:HGNC Symbol;Acc:HGNC:33367]	0.0381754	-0.965159	0.391759	1.10069	1.23134	1.17445	1.93081	1.29305	2.51146	1.75711
ENSG00000228065.11	LINC01515		long intergenic non-protein coding RNA 1515 [Source:HGNC Symbol;Acc:HGNC:51210]	0.0178483	-0.967901	3.14033	5.13003	3.34278	6.02656	4.92626	6.2105	8.17971	7.548
ENSG00000286488.1			novel transcript, antisense to STARD5	0.0423701	-0.968414	0.308205	0.683768	0.596512	1.33469	1.21628	1.10314	2.34877	1.24129
ENSG00000213090.2	SCYL2P1		SCYL2 pseudogene 1 [Source:HGNC Symbol;Acc:HGNC:54685]	0.027449	-0.970087	0.212883	0.400067	0.41634	0.849835	0.871664	0.853207	0.889856	0.880905
ENSG00000159164.10	SV2A	9900	synaptic vesicle glycoprotein 2A [Source:HGNC Symbol;Acc:HGNC:20566]	0.0493751	-0.971017	0.127291	0.073442	0.081629	0.313249	0.175284	0.185028	0.343067	0.349237
ENSG00000253223.1			PRP3 pre-mRNA processing factor 3 homolog (S. cerevisiae) (PRPF3) pseudogene	0.016507	-0.976494	0.558519	1.4013	1.22914	1.55589	2.6135	2.23316	2.92824	2.12788
ENSG00000285581.1			novel transcript	0.0489676	-0.989253	0.158184	0.266543	0.408361	0.515504	0.661078	0.615587	0.845584	0.617962
ENSG00000179611.3	DGKZP1		diacylglycerol kinase zeta pseudogene 1 [Source:HGNC Symbol;Acc:HGNC:39263]	0.0244708	-0.990138	0.154141	0.416617	0.337187	0.406765	0.723438	0.436311	0.783876	0.738184
ENSG00000197619.14	ZNF615	284370	zinc finger protein 615 [Source:HGNC Symbol;Acc:HGNC:24740]	0.010115	-0.991766	1.88092	1.06453	1.95241	3.33473	3.02156	3.30585	5.61749	4.23581
ENSG00000260517.3			novel transcript	0.0237794	-0.993004	0.213621	0.525172	0.628235	0.79962	1.05722	0.78599	1.14491	1.04974
ENSG00000116396.15	KCNC4	3749	potassium voltage-gated channel subfamily C member 4 [Source:HGNC Symbol;Acc:HGNC:6236]	0.0214253	-0.993145	1.10324	1.19058	0.979531	2.81964	2.55578	2.37127	3.49194	3.55152
ENSG00000143867.7	OSR1	130497	odd-skipped related transcription factor 1 [Source:HGNC Symbol;Acc:HGNC:8111]	0.0322126	-0.995125	0.257117	0.406613	0.316691	0.882757	0.273039	0.577354	0.802095	1.29055
ENSG00000248858.7		441369	uncharacterized LOC441369 [Source:NCBI gene (formerly Entrezgene);Acc:441369]	0.0455316	-0.998775	0.189377	0.413574	0.52511	0.520152	0.762138	0.603191	1.21272	0.955731
ENSG00000151224.13	MAT1A	4143	methionine adenosyltransferase 1A [Source:HGNC Symbol;Acc:HGNC:6903]	0.018727	-1.00043	0.715431	0.905353	1.29122	1.50958	2.2792	1.14038	3.2109	2.53852
ENSG00000213918.11	DNASE1	1773	deoxyribonuclease 1 [Source:HGNC Symbol;Acc:HGNC:2956]	0.0154428	-1.00358	1.30385	3.02204	2.55036	4.92031	5.51379	3.90013	6.06811	5.6989
ENSG00000279114.1			TEC	0.0270124	-1.00764	0.08106	0.192758	0.193964	0.300487	0.342025	0.24419	0.457722	0.483376
ENSG00000274422.1			novel transcript	0.00667353	-1.0083	0.626824	1.52529	1.8886	2.03312	2.9157	2.90358	3.20878	2.93763
ENSG00000286965.1			novel transcript	0.0388552	-1.00909	0.229142	0.595083	1.39584	1.64379	1.23855	1.38871	1.75288	1.55126
ENSG00000285210.1	LINC02795		long intergenic non-protein coding RNA 2795 [Source:HGNC Symbol;Acc:HGNC:54319]	0.0316419	-1.0195	0.458486	1.51486	1.23042	0.973538	1.69906	1.70904	2.29246	2.78689
ENSG00000081052.14	COL4A4	1286	collagen type IV alpha 4 chain [Source:HGNC Symbol;Acc:HGNC:2206]	0.0312028	-1.02052	0.106139	0.059282	0.169881	0.442398	0.335762	0.479593	0.331419	0.218267
ENSG00000117114.20	ADGRL2	23266	adhesion G protein-coupled receptor L2 [Source:HGNC Symbol;Acc:HGNC:18582]	0.00850293	-1.02151	3.94576	1.62064	2.55882	7.73232	6.50308	6.90672	8.18711	8.52919
ENSG00000174226.9	SNX31	169166	sorting nexin 31 [Source:HGNC Symbol;Acc:HGNC:28605]	0.0306741	-1.03242	1.16773	0.165071	0.425725	1.45963	1.39801	2.17944	2.18001	0.792888
ENSG00000152661.9	GJA1	2697	gap junction protein alpha 1 [Source:HGNC Symbol;Acc:HGNC:4274]	0.0140108	-1.03362	0.797548	0.203148	0.429205	1.08852	0.723099	0.879779	1.21372	1.52847
ENSG00000164393.9	ADGRF2	222611	adhesion G protein-coupled receptor F2 [Source:HGNC Symbol;Acc:HGNC:18991]	0.0316419	-1.03571	0.321838	0.570086	0.76079	0.870787	1.0303	1.0566	1.70893	1.59248
ENSG00000170962.13	PDGFD	80310	platelet derived growth factor D [Source:HGNC Symbol;Acc:HGNC:30620]	0.0198069	-1.03572	0.641344	0.270176	0.386616	0.956729	0.734096	1.14425	1.09201	1.91262
ENSG00000197641.12	SERPINB13	5275	serpin family B member 13 [Source:HGNC Symbol;Acc:HGNC:8944]	0.0111059	-1.03837	4.05793	2.76682	2.33161	4.08777	6.54261	6.14044	8.40237	7.41671
ENSG00000127364.4	TAS2R4	50832	taste 2 receptor member 4 [Source:HGNC Symbol;Acc:HGNC:14911]	0.0115551	-1.04719	0.228798	0.288172	0.566855	1.15185	1.00073	0.988449	1.26332	1.02351
ENSG00000263327.6	TAPT1-AS1		TAPT1 antisense RNA 1 (head to head) [Source:HGNC Symbol;Acc:HGNC:26832]	0.0144308	-1.05031	0.93248	1.29513	2.27231	3.47983	3.70944	3.2151	4.13032	4.33892
ENSG00000134376.17	CRB1	23418	crumbs cell polarity complex component 1 [Source:HGNC Symbol;Acc:HGNC:2343]	0.0250559	-1.05218	0.18705	0.48715	0.180787	0.149206	0.47099	0.566136	0.640714	0.581979
ENSG00000107282.8	APBA1	320	amyloid beta precursor protein binding family A member 1 [Source:HGNC Symbol;Acc:HGNC:578]	0.0237005	-1.05392	0.231981	0.405771	0.828464	0.690844	0.429844	0.737228	0.865658	0.946162
ENSG00000248671.8		285407	ALG1 like 9, pseudogene [Source:NCBI gene (formerly Entrezgene);Acc:285407]	0.0142165	-1.05538	0.20575	0.692169	0.766693	0.606103	0.767431	0.821324	1.47352	1.23166
ENSG00000117507.6	FMO6P	388714	flavin containing dimethylaniline monoxygenase 6, pseudogene [Source:HGNC Symbol;Acc:HGNC:24024]	0.0490653	-1.05711	6.21419	2.61515	4.86925	7.8992	14.0844	14.3223	19.4677	11.0291
ENSG00000185652.12	NTF3	4908	neurotrophin 3 [Source:HGNC Symbol;Acc:HGNC:8023]	0.0259152	-1.06199	1.54028	0.568872	0.481363	3.3016	2.7238	2.89229	2.90849	2.98589
ENSG00000114251.15	WNT5A	7474	Wnt family member 5A [Source:HGNC Symbol;Acc:HGNC:12784]	0.00544024	-1.06589	1.03961	1.77958	1.21552	2.372	1.79839	2.54373	4.01776	4.42825
ENSG00000130948.10	HSD17B3	3293	hydroxysteroid 17-beta dehydrogenase 3 [Source:HGNC Symbol;Acc:HGNC:5212]	0.0420259	-1.06964	1.88937	1.70798	2.93895	4.34857	7.20016	6.52763	4.45072	6.49734
ENSG00000271816.1		729096	BMS1 pseudogene 4 [Source:NCBI gene (formerly Entrezgene);Acc:729096]	0.0346611	-1.06973	0.09882	0.517281	0.506676	1.2027	0.913163	0.491836	1.0892	1.31706
ENSG00000227533.6	SLC2A1-AS1	440584	SLC2A1 antisense RNA 1 [Source:HGNC Symbol;Acc:HGNC:44187]	0.0389553	-1.07014	0.257444	0.351633	0.604495	0.58235	0.500077	1.0373	0.943329	0.806369
ENSG00000248449.2	PCDHGB8P	56120	protocadherin gamma subfamily B, 8 pseudogene [Source:HGNC Symbol;Acc:HGNC:8715]	0.0382911	-1.07492	0.113946	0.248428	0.435913	0.597706	0.545321	0.825979	0.661437	0.791988
ENSG00000116962.15	NID1	4811	nidogen 1 [Source:HGNC Symbol;Acc:HGNC:7821]	0.00478332	-1.07559	0.175239	0.13616	0.176412	0.523678	0.327684	0.41309	0.630034	0.573598
ENSG00000255052.5	FAM66D	112268389	family with sequence similarity 66 member D [Source:HGNC Symbol;Acc:HGNC:24159]	0.0251322	-1.07584	0.41656	2.69424	2.13965	4.03984	1.14746	1.89009	4.55262	3.58048
ENSG00000256995.8			novel transcript	0.0463978	-1.07882	11.018	28.2433	15.1593	26.8829	36.6966	41.1917	71.0872	37.0274
ENSG00000067445.21	TRO	7216	trophinin [Source:HGNC Symbol;Acc:HGNC:12326]	0.0147028	-1.08265	0.657306	0.310621	0.857511	2.03782	2.35795	2.06731	1.95127	1.88692
ENSG00000232400.1	RAD17P1		RAD17 pseudogene 1 [Source:HGNC Symbol;Acc:HGNC:9808]	0.0475534	-1.09023	0.256942	0.595203	0.523479	0.576625	1.34028	0.955393	1.38176	1.52077
ENSG00000270820.6	USP34-DT		USP34 divergent transcript [Source:HGNC Symbol;Acc:HGNC:55262]	0.0347248	-1.09167	0.763565	1.22775	1.2234	1.76938	1.82971	2.15433	2.13069	3.2807
ENSG00000276255.2	LINC02809	100506571	long intergenic non-protein coding RNA 2809 [Source:HGNC Symbol;Acc:HGNC:54341]	0.0459777	-1.09358	0.064015	0.23395	0.134911	0.33313	0.281479	0.342172	0.388982	0.342772
ENSG00000133067.18	LGR6	59352	leucine rich repeat containing G protein-coupled receptor 6 [Source:HGNC Symbol;Acc:HGNC:19719]	0.0478032	-1.09416	1.4369	1.69232	1.39523	4.22836	4.22235	3.78231	4.94109	6.64109
ENSG00000271551.2		115308161	novel transcript, antisense to ARID1B	0.0250559	-1.09631	0.175414	0.510552	0.534427	0.617984	0.744794	0.597069	0.983216	0.706471
ENSG00000154358.23	OBSCN	84033	obscurin, cytoskeletal calmodulin and titin-interacting RhoGEF [Source:HGNC Symbol;Acc:HGNC:15719]	0.00777673	-1.09868	5.11719	3.87421	3.77449	15.1426	12.8847	16.8846	14.9901	16.4485
ENSG00000206127.11	GOLGA8O	728047	golgin A8 family member O [Source:HGNC Symbol;Acc:HGNC:44406]	0.0234393	-1.10169	1.14265	1.70731	0.741174	0.666376	1.42144	2.22642	2.71129	2.26841
ENSG00000129204.17	USP6	9098	ubiquitin specific peptidase 6 [Source:HGNC Symbol;Acc:HGNC:12629]	0.0494802	-1.10197	0.123764	0.322035	0.259468	0.484746	0.233347	0.808775	0.615595	0.688126
ENSG00000249898.8	MCPH1-AS1		MCPH1 antisense RNA 1 [Source:HGNC Symbol;Acc:HGNC:51655]	0.0427931	-1.10994	0.220181	0.57325	0.199255	0.50964	0.632364	0.452948	1.18698	0.866691
ENSG00000286327.1			novel transcript	0.0156264	-1.11201	0.111252	0.160509	0.138741	0.208329	0.320717	0.298973	0.4292	0.354289
ENSG00000251034.2			novel transcript	0.0280703	-1.12004	0.238343	0.116939	0.336739	0.613027	1.09628	0.723403	0.707203	1.06461
ENSG00000124406.16	ATP8A1	10396	ATPase phospholipid transporting 8A1 [Source:HGNC Symbol;Acc:HGNC:13531]	0.00418772	-1.12914	3.64891	2.41567	2.20055	6.03769	8.15141	8.99219	9.15782	9.42479
ENSG00000214694.12	ARHGEF33	100271715	Rho guanine nucleotide exchange factor 33 [Source:HGNC Symbol;Acc:HGNC:37252]	0.0225709	-1.13096	0.57635	1.5462	1.96424	1.41321	2.81602	2.84503	3.70801	1.62985
ENSG00000013619.15	MAMLD1	10046	mastermind like domain containing 1 [Source:HGNC Symbol;Acc:HGNC:2568]	0.00597805	-1.13722	0.171122	0.221989	0.185892	0.510825	0.391612	0.467062	0.615912	0.866524
ENSG00000127585.12	FBXL16	146330	F-box and leucine rich repeat protein 16 [Source:HGNC Symbol;Acc:HGNC:14150]	0.0406874	-1.13856	0.304768	0.094313	0.045776	0.538484	0.269755	0.212999	0.761766	1.09546
ENSG00000275160.1			ribosomal protein L7a (RPL7A) pseudogene	0.0251322	-1.13892	1.54948	2.38724	1.36759	2.37829	2.32354	4.18835	3.52144	3.80676
ENSG00000184371.14	CSF1	1435	colony stimulating factor 1 [Source:HGNC Symbol;Acc:HGNC:2432]	0.00924551	-1.14489	0.188956	0.336497	0.58299	0.624342	0.956425	0.465245	1.04402	1.5134
ENSG00000226752.9	CUTALP	253039	cutA divalent cation tolerance like, pseudogene [Source:HGNC Symbol;Acc:HGNC:27367]	0.0167863	-1.14687	3.11641	5.33927	4.80514	8.95031	9.55558	11.4368	11.7974	14.3198
ENSG00000254727.1	PTP4A1P6		PTP4A1 pseudogene 6 [Source:HGNC Symbol;Acc:HGNC:41933]	0.0305507	-1.15	0.202927	0.837028	0.841094	1.1528	1.585	1.19727	2.1276	1.99659
ENSG00000235244.4	DANT2	642776	DXZ4 associated non-coding transcript 2, distal [Source:HGNC Symbol;Acc:HGNC:50862]	0.00825794	-1.15647	1.2489	2.1446	1.50932	2.72771	3.49307	3.58647	4.46819	4.78202
ENSG00000286548.1			novel transcript, antisense to LRRC8B	0.0462818	-1.16093	0.073776	0.433421	0.283972	0.261287	0.261178	0.302108	0.665744	0.533514
ENSG00000214264.4	KCTD9P4		potassium channel tetramerization domain containing 9 pseudogene 4 [Source:HGNC Symbol;Acc:HGNC:49913]	0.0316419	-1.16338	0.197083	0.807699	0.79193	1.54167	1.56783	1.50557	1.68206	1.36973
ENSG00000136960.13	ENPP2	5168	ectonucleotide pyrophosphatase/phosphodiesterase 2 [Source:HGNC Symbol;Acc:HGNC:3357]	0.0374135	-1.16757	3.38417	5.14546	1.2286	1.35198	4.87838	4.52295	5.23641	5.19715
ENSG00000225415.2	ACKR4P1		ACKR4 pseudogene 1 [Source:HGNC Symbol;Acc:HGNC:21142]	0.042785	-1.17063	1.03873	2.26047	2.18118	2.67448	3.6902	3.82464	7.59314	3.23556
ENSG00000281103.2	TRG-AS1	100506776	T cell receptor gamma locus antisense RNA 1 [Source:HGNC Symbol;Acc:HGNC:48974]	0.0269941	-1.18221	0.115846	0.351845	0.149893	0.343034	0.298892	0.189653	0.654074	2.03376
ENSG00000184194.6	GPR173	54328	G protein-coupled receptor 173 [Source:HGNC Symbol;Acc:HGNC:18186]	0.0147901	-1.18337	0.174736	0.169709	0.213432	0.357858	0.413231	0.644618	0.400387	0.614232
ENSG00000262587.2		554206	leucine carboxyl methyltransferase 1 (LCMT1) pseudogene	0.0239973	-1.18786	0.609874	0.631059	0.541625	0.401557	0.799292	0.91608	2.12831	1.10196
ENSG00000109193.12	SULT1E1	6783	sulfotransferase family 1E member 1 [Source:HGNC Symbol;Acc:HGNC:11377]	0.0309037	-1.1896	17.1367	4.99519	6.96308	18.3525	26.4945	22.0371	34.2445	22.3978
ENSG00000272963.1	OR7A19P		olfactory receptor family 7 subfamily A member 19 pseudogene [Source:HGNC Symbol;Acc:HGNC:15337]	0.0305507	-1.19416	0.521478	0.682438	1.25368	0.731944	1.65276	1.81138	2.46097	1.55578
ENSG00000151617.17	EDNRA	1909	endothelin receptor type A [Source:HGNC Symbol;Acc:HGNC:3179]	0.0281261	-1.19778	0.404761	0.267603	0.165786	0.861155	0.515871	1.16528	1.21349	0.846048
ENSG00000127362.2	TAS2R3	50831	taste 2 receptor member 3 [Source:HGNC Symbol;Acc:HGNC:14910]	0.0175004	-1.19823	0.439092	0.451995	1.51464	2.45806	1.86947	1.94693	2.9524	2.48898
ENSG00000267152.1			novel transcript	0.0342307	-1.19846	0.641319	0.311145	0.505233	1.04137	0.877128	1.05295	2.24297	1.79746
ENSG00000180113.16	TDRD6	221400	tudor domain containing 6 [Source:HGNC Symbol;Acc:HGNC:21339]	0.0389553	-1.20629	0.052752	0.063533	0.06793	0.155226	0.207494	0.161943	0.220871	0.182046
ENSG00000232872.2	CTAGE3P		CTAGE family member 3, pseudogene [Source:HGNC Symbol;Acc:HGNC:24348]	0.00211974	-1.2066	0.766304	1.04533	1.68679	3.51244	4.14393	3.19204	4.4799	3.98951
ENSG00000234187.1	AIMP1P1		aminoacyl tRNA synthetase complex interacting multifunctional protein 1 pseudogene 1 [Source:HGNC Symbol;Acc:HGNC:16543]	0.0294063	-1.20822	0.374173	1.29547	0.886539	1.50288	1.61581	1.19996	2.69652	3.31268
ENSG00000239831.1	RNF7P1		ring finger protein 7 pseudogene 1 [Source:HGNC Symbol;Acc:HGNC:43425]	0.00250256	-1.2115	2.59843	11.6424	9.57481	12.807	22.329	15.2697	25.9793	19.5889
ENSG00000134569.10	LRP4	4038	LDL receptor related protein 4 [Source:HGNC Symbol;Acc:HGNC:6696]	0.0163692	-1.21222	0.615658	0.701124	1.06369	2.68553	1.25636	1.8782	4.2263	2.56306
ENSG00000100767.17	PAPLN	89932	papilin, proteoglycan like sulfated glycoprotein [Source:HGNC Symbol;Acc:HGNC:19262]	0.0450253	-1.21332	0.533326	0.272277	0.272342	0.836105	1.13035	1.40123	0.952651	1.09344
ENSG00000272871.1			novel transcript	0.0177469	-1.21477	0.213107	1.06981	0.8287	1.16676	0.649887	0.978719	2.35897	2.14737
ENSG00000170381.14	SEMA3E	9723	semaphorin 3E [Source:HGNC Symbol;Acc:HGNC:10727]	0.0414318	-1.21875	1.05361	1.76233	1.08331	1.77215	2.08977	4.50696	3.34699	4.18522
ENSG00000164344.16	KLKB1	3818	kallikrein B1 [Source:HGNC Symbol;Acc:HGNC:6371]	0.0338153	-1.22063	0.112874	0.822205	0.668552	1.1485	1.4395	0.957134	2.04378	1.11189
ENSG00000261584.1			novel transcript	0.0477844	-1.22403	0.310045	0.635854	0.249378	0.772213	0.780408	0.85112	0.762143	1.79565
ENSG00000205923.3	CEMP1	752014	cementum protein 1 [Source:HGNC Symbol;Acc:HGNC:32553]	0.037525	-1.22791	0.185776	0.166963	0.082926	0.520456	0.401367	0.428463	0.539973	0.868094
ENSG00000049540.18	ELN	2006	elastin [Source:HGNC Symbol;Acc:HGNC:3327]	0.0106211	-1.22887	1.66995	0.765436	1.47803	6.34147	2.98419	5.58915	4.18151	6.75639
ENSG00000244119.1	PDCL3P4		PDCL3 pseudogene 4 [Source:HGNC Symbol;Acc:HGNC:44505]	0.0269941	-1.23685	0.642267	1.28459	1.1769	2.67877	3.38412	2.99619	2.83746	3.08781
ENSG00000081985.13	IL12RB2	3595	interleukin 12 receptor subunit beta 2 [Source:HGNC Symbol;Acc:HGNC:5972]	0.0136554	-1.23911	0.061362	0.05119	0.084102	0.155566	0.359964	0.252537	0.291478	0.22673
ENSG00000145217.14	SLC26A1	10861	solute carrier family 26 member 1 [Source:HGNC Symbol;Acc:HGNC:10993]	0.0453555	-1.24381	0.108454	0.115779	0.092863	0.187165	0.177359	0.200471	0.281363	0.321963
ENSG00000261578.1			novel transcript, overlapping to TSKU	0.0367323	-1.24433	0.150841	0.121281	0.156345	0.435266	0.638255	0.662433	0.353178	0.807727
ENSG00000260008.1			novel transcript	0.0253998	-1.24874	0.090349	0.289659	0.197482	0.221789	0.449714	0.329166	0.397729	0.588896
ENSG00000253919.1	THAP12P7		THAP domain containing 12 pseudogene 7 [Source:HGNC Symbol;Acc:HGNC:39574]	0.0232941	-1.25033	0.117952	0.106859	0.202955	0.306702	0.809629	0.362515	0.490406	0.407491
ENSG00000288025.1			novel transcript, antisense to SCRG1	0.0216695	-1.25298	0.021221	0.097163	0.15101	0.157452	0.402156	0.289422	0.200461	0.161317
ENSG00000277112.3	ANKRD20A21P		ankyrin repeat domain 20 family member A21, pseudogene [Source:HGNC Symbol;Acc:HGNC:52329]	0.0493053	-1.25514	0.06979	0.549749	0.720998	0.166332	0.537414	0.456321	0.868072	0.516639
ENSG00000225224.1	RPS27AP12		RPS27A pseudogene 12 [Source:HGNC Symbol;Acc:HGNC:35732]	0.0332538	-1.25739	0.163554	0.569187	0.558241	0.543555	0.762534	0.783486	1.42213	0.675641
ENSG00000257246.1	PHBP19		prohibitin pseudogene 19 [Source:HGNC Symbol;Acc:HGNC:51552]	0.00877287	-1.26013	0.438665	1.14756	1.25174	1.81444	2.00203	2.37227	3.37136	2.0171
ENSG00000147573.17	TRIM55	84675	tripartite motif containing 55 [Source:HGNC Symbol;Acc:HGNC:14215]	0.0276083	-1.26182	0.138051	0.19735	0.111535	0.302688	0.152905	0.417902	0.623089	0.59967
ENSG00000286080.1			novel transcript	0.0149963	-1.26518	0.083482	0.158022	0.212446	0.119809	0.252159	0.301972	0.407985	0.327054
ENSG00000253263.1			novel transcript	0.0353345	-1.27258	0.055308	0.1545	0.116717	0.122277	0.265126	0.218881	0.296818	0.33566
ENSG00000204934.10	ATP6V0E2-AS1	401431	ATP6V0E2 antisense RNA 1 [Source:HGNC Symbol;Acc:HGNC:44180]	0.0346611	-1.27303	0.042492	0.063682	0.13285	0.24572	0.161587	0.283044	0.201751	0.246629
ENSG00000269486.2	ERVK9-11		endogenous retrovirus group K9, member 11 [Source:HGNC Symbol;Acc:HGNC:51160]	0.0283017	-1.27428	0.087489	0.071817	0.052077	0.094046	0.111968	0.149529	0.287883	0.273741
ENSG00000256079.1	FAM133GP		family with sequence similarity 133 member G, pseudogene [Source:HGNC Symbol;Acc:HGNC:54731]	0.00604529	-1.27463	0.614981	1.11555	1.46806	1.1854	2.956	2.59652	3.52493	2.64076
ENSG00000278873.1		100133319	uncharacterized LOC100133319 [Source:NCBI gene (formerly Entrezgene);Acc:100133319]	0.0482322	-1.2937	0.487945	0.855083	1.08913	1.20417	2.17494	1.62001	4.06931	2.44894
ENSG00000105088.9	OLFM2	93145	olfactomedin 2 [Source:HGNC Symbol;Acc:HGNC:17189]	0.0417861	-1.29986	0.298594	0.151607	0.111502	0.691976	0.243533	0.460876	0.682865	1.23431
ENSG00000280365.1			TEC	0.0216695	-1.3011	0.32282	0.689675	1.00353	1.48046	2.75345	2.54041	2.70989	1.39463
ENSG00000286723.1			novel transcript	0.0346611	-1.30254	0.093007	0.592021	0.640298	0.680792	0.809139	0.819115	1.07858	0.700275
ENSG00000177272.9	KCNA3	3738	potassium voltage-gated channel subfamily A member 3 [Source:HGNC Symbol;Acc:HGNC:6221]	0.0250338	-1.3044	0.074078	0.066776	0.05469	0.191732	0.081912	0.155445	0.198581	0.36195
ENSG00000189057.11	FAM111B	374393	FAM111 trypsin like peptidase B [Source:HGNC Symbol;Acc:HGNC:24200]	0.0188913	-1.31122	0.251438	0.365214	0.315768	0.654253	0.861273	0.524373	0.842426	0.643683
ENSG00000279328.1			TEC	0.0294063	-1.31776	0.085152	0.254036	0.256029	0.35462	0.412003	0.27216	0.674768	0.482651
ENSG00000187398.12	LUZP2	338645	leucine zipper protein 2 [Source:HGNC Symbol;Acc:HGNC:23206]	0.0495009	-1.31958	0.07691	0.15371	0.036566	0.252208	0.127015	0.175715	0.424105	0.123512
ENSG00000162572.21	SCNN1D	6339	sodium channel epithelial 1 subunit delta [Source:HGNC Symbol;Acc:HGNC:10601]	0.0177469	-1.32962	0.245464	0.621884	1.14331	0.777427	2.45639	0.854003	1.86535	0.923735
ENSG00000226237.2	GAS1RR	100506834	GAS1 adjacent regulatory RNA [Source:HGNC Symbol;Acc:HGNC:52261]	0.00331775	-1.32992	2.23071	0.59237	1.15433	3.77297	4.46213	2.9081	3.94934	4.46221
ENSG00000279344.1			novel transcript	0.0312913	-1.33904	0.032202	0.070718	0.157462	0.369508	0.212522	0.207566	0.35567	0.294856
ENSG00000196793.14	ZNF239	8187	zinc finger protein 239 [Source:HGNC Symbol;Acc:HGNC:13031]	0.0269941	-1.34396	0.17441	0.098398	0.145635	0.311645	0.492193	0.21	0.499686	0.526062
ENSG00000258647.6	LINC00930		long intergenic non-protein coding RNA 930 [Source:HGNC Symbol;Acc:HGNC:48620]	0.0115325	-1.34702	0.034305	0.063359	0.092177	0.176007	0.311179	0.201885	0.261086	0.153905
ENSG00000230303.6			novel transcript	0.00590925	-1.35116	0.335089	0.684447	0.698949	0.57904	1.21218	0.863249	1.68195	1.08303
ENSG00000251177.2			UDP glucuronosyltransferase 2 family pseudogene	0.00877287	-1.35278	0.708581	0.211968	0.624259	2.84754	2.71437	2.13194	2.42612	2.39256
ENSG00000224957.6	LINC01266	101927215	long intergenic non-protein coding RNA 1266 [Source:HGNC Symbol;Acc:HGNC:50309]	0.0177469	-1.3559	0.348738	0.917312	1.01507	1.31389	1.16042	2.10185	1.99561	1.68799
ENSG00000260438.1			mitochondrial carrier 2 (MTCH2) pseudogene	0.0250559	-1.35771	0.173826	1.10957	0.590337	0.72942	0.858278	1.39759	1.61959	0.850334
ENSG00000183055.5	FAM133CP		family with sequence similarity 133 member C, pseudogene [Source:HGNC Symbol;Acc:HGNC:44190]	0.0193775	-1.35948	0.23724	0.458569	0.413691	0.554496	0.698208	0.603185	1.50469	1.05462
ENSG00000237478.2			pseudogene similar to part of ribosomal protein S11 (RPS11)	0.0498754	-1.36135	1.08498	1.52185	1.40148	2.53838	4.87958	4.08383	8.44907	3.76398
ENSG00000236780.7	LINC01829	644838	long intergenic non-protein coding RNA 1829 [Source:HGNC Symbol;Acc:HGNC:52635]	0.0417412	-1.36434	0.279708	0.168357	0.095013	1.37797	0.398596	1.07943	0.663265	1.40534
ENSG00000129009.13	ISLR	3671	immunoglobulin superfamily containing leucine rich repeat [Source:HGNC Symbol;Acc:HGNC:6133]	0.0382911	-1.36523	1.91088	0.988384	0.746969	5.05176	2.47673	5.01903	3.64789	7.96906
ENSG00000213197.3	NUDCP1		nuclear distribution C pseudogene 1 [Source:HGNC Symbol;Acc:HGNC:8046]	0.037314	-1.36713	0.237637	0.223497	0.822472	0.523398	1.37921	1.32214	1.74521	1.2882
ENSG00000118514.14	ALDH8A1	64577	aldehyde dehydrogenase 8 family member A1 [Source:HGNC Symbol;Acc:HGNC:15471]	0.0414318	-1.37623	0.027317	0.138172	0.135074	0.048191	0.14567	0.13495	0.215524	0.170689
ENSG00000092421.17	SEMA6A	57556	semaphorin 6A [Source:HGNC Symbol;Acc:HGNC:10738]	0.00582668	-1.37642	0.38922	0.663791	1.73788	1.66606	1.84733	2.6762	1.96226	2.49815
ENSG00000079102.16	RUNX1T1	862	RUNX1 partner transcriptional co-repressor 1 [Source:HGNC Symbol;Acc:HGNC:1535]	0.031238	-1.37885	0.549593	0.316514	0.127149	0.638098	2.87042	2.50924	1.78622	1.0125
ENSG00000135407.10	AVIL	10677	advillin [Source:HGNC Symbol;Acc:HGNC:14188]	0.00896234	-1.38467	1.23233	1.50903	2.23042	4.54371	8.41152	6.23396	8.15228	5.05412
ENSG00000166147.15	FBN1	2200	fibrillin 1 [Source:HGNC Symbol;Acc:HGNC:3603]	0.0106063	-1.38589	0.647756	0.672315	1.11706	1.6214	2.2393	3.19983	2.05969	2.08669
ENSG00000246394.7	ZNF84-DT	101928597	ZNF84 divergent transcript [Source:HGNC Symbol;Acc:HGNC:53355]	0.0286106	-1.38721	0.194247	0.44912	0.422757	0.283059	0.707344	0.597157	0.942149	0.524535
ENSG00000281106.4	TMEM272	283521	transmembrane protein 272 [Source:HGNC Symbol;Acc:HGNC:26737]	0.000230684	-1.3896	0.115107	0.201148	0.143308	0.301734	0.475804	0.422713	0.596009	0.767722
ENSG00000267283.1			novel transcript, antisense to BTBD2	0.0174622	-1.39173	0.239766	0.244826	0.719807	1.19915	1.93429	1.14332	1.89691	1.86145
ENSG00000271399.1			MAP/microtubule affinity-regulating kinase 2 (MARK2) pseudogene	0.025563	-1.39953	0.338306	0.532647	0.472288	0.587588	3.05225	1.51589	1.37198	1.77128
ENSG00000279317.2			novel transcript	0.00425777	-1.40816	0.128176	0.322638	0.297065	0.329444	0.405879	0.41675	0.779171	0.673857
ENSG00000186019.11			novel transcript, antisense to ZNF225 and ZNF224	0.0295141	-1.40851	0.143864	0.109319	0.059117	0.199606	0.388703	0.264525	0.41456	0.389051
ENSG00000123901.9	GPR83	10888	G protein-coupled receptor 83 [Source:HGNC Symbol;Acc:HGNC:4523]	0.0234393	-1.4175	0.027441	0.030763	0.061835	0.042915	0.083943	0.130368	0.121986	0.096893
ENSG00000145777.15	TSLP	85480	thymic stromal lymphopoietin [Source:HGNC Symbol;Acc:HGNC:30743]	0.00680875	-1.41852	0.878938	0.130582	0.239387	1.83114	1.87422	1.15855	2.59589	1.77379
ENSG00000118946.12	PCDH17	27253	protocadherin 17 [Source:HGNC Symbol;Acc:HGNC:14267]	0.0128246	-1.41928	0.568479	0.27167	0.40201	1.90463	1.27332	2.2166	1.44636	3.32668
ENSG00000231345.3	BEND3P1		BEN domain containing 3 pseudogene 1 [Source:HGNC Symbol;Acc:HGNC:45014]	0.0339179	-1.4205	0.054187	0.103672	0.130594	0.288351	0.296973	0.38708	0.238246	0.307969
ENSG00000170961.7	HAS2	3037	hyaluronan synthase 2 [Source:HGNC Symbol;Acc:HGNC:4819]	0.0130839	-1.42587	0.709175	0.228619	0.360932	1.2114	0.545905	1.14112	2.30339	1.54222
ENSG00000169760.17	NLGN1	22871	neuroligin 1 [Source:HGNC Symbol;Acc:HGNC:14291]	0.0374262	-1.42678	0.479626	0.11344	0.089545	0.535984	0.314152	0.72455	0.887579	1.35905
ENSG00000267395.5	DM1-AS	109729182	DM1 locus antisense RNA [Source:HGNC Symbol;Acc:HGNC:53125]	0.0196445	-1.42958	0.298125	0.11331	0.408105	1.28919	0.968946	0.787034	0.64151	1.78413
ENSG00000278893.1			novel transcript	0.0307727	-1.43677	0.110694	0.22106	0.017154	0.238666	0.13895	0.239018	0.389178	0.589432
ENSG00000136866.14	ZFP37	7539	ZFP37 zinc finger protein [Source:HGNC Symbol;Acc:HGNC:12863]	0.0123064	-1.43831	0.062325	0.078147	0.091336	0.460249	0.284884	0.238856	0.721314	0.296472
ENSG00000134627.12	PIWIL4	143689	piwi like RNA-mediated gene silencing 4 [Source:HGNC Symbol;Acc:HGNC:18444]	0.0106211	-1.44047	0.147613	0.307243	0.598068	0.94179	0.843247	1.1158	1.68397	0.913841
ENSG00000164604.14	GPR85	54329	G protein-coupled receptor 85 [Source:HGNC Symbol;Acc:HGNC:4536]	0.0170982	-1.45425	0.208338	0.08192	0.064807	0.420394	0.237587	0.309432	0.393965	0.605657
ENSG00000078018.21	MAP2	4133	microtubule associated protein 2 [Source:HGNC Symbol;Acc:HGNC:6839]	0.00532475	-1.45534	0.238265	0.797777	0.558277	0.829293	1.83569	1.80724	2.03472	2.60792
ENSG00000140682.19	TGFB1I1	7041	transforming growth factor beta 1 induced transcript 1 [Source:HGNC Symbol;Acc:HGNC:11767]	0.0174622	-1.45589	0.103649	0.33443	0.046152	0.429245	0.202476	0.555533	0.40539	0.808435
ENSG00000270557.1			novel transcript	0.013886	-1.45829	0.346432	0.889593	0.361943	0.48628	1.57342	1.06263	1.60942	1.94431
ENSG00000279737.1			TEC	0.00987811	-1.46235	0.66812	3.10315	1.5031	1.85962	2.91941	3.60913	5.26919	7.44143
ENSG00000148408.13	CACNA1B	774	calcium voltage-gated channel subunit alpha1 B [Source:HGNC Symbol;Acc:HGNC:1389]	0.00494335	-1.46474	0.122267	0.168623	0.074429	0.13325	0.270211	0.156855	0.48759	0.616014
ENSG00000231713.2			novel transcript	0.0463978	-1.46785	0.076133	0.206824	0.077488	0.201215	0.246203	0.231382	0.437719	0.326338
ENSG00000156076.10	WIF1	11197	WNT inhibitory factor 1 [Source:HGNC Symbol;Acc:HGNC:18081]	0.0294063	-1.46816	0.103352	0.353008	0.148191	0.111989	0.360063	0.48903	0.605119	0.554972
ENSG00000273007.2			novel transcript, antisense to FGF2	0.0341049	-1.4861	0.068206	0.042903	0.04934	0.155219	0.287784	0.294128	0.267821	0.148398
ENSG00000215452.5	ZNF663P		zinc finger protein 663, pseudogene [Source:HGNC Symbol;Acc:HGNC:25342]	0.019746	-1.49019	0.272912	0.303962	1.11749	0.765417	1.64013	2.12933	0.937035	2.12556
ENSG00000114757.19	PEX5L	51555	peroxisomal biogenesis factor 5 like [Source:HGNC Symbol;Acc:HGNC:30024]	0.013886	-1.4994	0.046063	0.089225	0.029521	0.22135	0.599856	0.195686	0.252556	0.451176
ENSG00000278662.5	GOLGA6L10	643707	golgin A6 family like 10 [Source:HGNC Symbol;Acc:HGNC:37228]	0.0433117	-1.50251	0.030462	0.771365	0.463831	0.360687	0.460267	1.00169	0.478639	0.87868
ENSG00000278662.5	GOLGA6L10	647042	golgin A6 family like 10 [Source:HGNC Symbol;Acc:HGNC:37228]	0.0433117	-1.50251	0.030462	0.771365	0.463831	0.360687	0.460267	1.00169	0.478639	0.87868
ENSG00000238121.6	LINC00426	100188949	long intergenic non-protein coding RNA 426 [Source:HGNC Symbol;Acc:HGNC:42761]	0.00398191	-1.50893	0.27449	0.137759	0.29906	0.312502	0.401783	0.405369	1.04145	1.03177
ENSG00000240375.1	VPS26AP1		VPS26A pseudogene 1 [Source:HGNC Symbol;Acc:HGNC:44611]	0.0294063	-1.51212	0.139917	0.199555	0.264504	0.434725	0.602687	0.46528	0.904429	0.710637
ENSG00000237186.1			ribosomal protein S8 (RPS8) pseudogene	0.00115404	-1.53446	0.604489	1.59713	3.17362	2.40768	7.48156	4.71419	7.41318	2.2812
ENSG00000240480.1	RPL29P2	118432	ribosomal protein L29 pseudogene 2 [Source:HGNC Symbol;Acc:HGNC:17334]	0.00981251	-1.53528	0.361272	0.440012	0.548837	0.642416	1.64494	0.970279	2.25076	1.62266
ENSG00000259855.1			novel transcript	0.00738072	-1.54318	0.177578	0.513624	0.723941	0.742217	1.11533	1.54019	1.03946	1.45368
ENSG00000182871.16	COL18A1	80781	collagen type XVIII alpha 1 chain [Source:HGNC Symbol;Acc:HGNC:2195]	0.00184664	-1.54891	0.724666	0.408553	0.296582	1.02216	1.15143	1.6701	1.43749	2.4788
ENSG00000256101.5			novel transcript	0.0400243	-1.55115	0.075832	0.364272	0.675045	0.345978	0.510406	0.584959	0.706243	0.470169
ENSG00000270127.2			novel transcript	0.0114264	-1.55203	0.093175	0.326682	0.217044	0.033093	0.369477	0.270417	0.645086	0.317945
ENSG00000237187.9	NR2F1-AS1	441094	NR2F1 antisense RNA 1 [Source:HGNC Symbol;Acc:HGNC:48622]	0.00687324	-1.55417	0.131044	0.219366	0.073745	0.88154	0.524923	1.26232	0.939198	0.708159
ENSG00000117586.11	TNFSF4	7292	TNF superfamily member 4 [Source:HGNC Symbol;Acc:HGNC:11934]	0.00537088	-1.55495	0.104909	0.088798	0.165805	0.571083	0.409403	0.511315	0.500475	0.581618
ENSG00000161912.18	ADCY10P1	221442	ADCY10 pseudogene 1 [Source:HGNC Symbol;Acc:HGNC:44143]	0.000431206	-1.55617	0.100852	0.145231	0.176067	0.339709	0.564259	0.453862	0.627657	0.514233
ENSG00000256321.6		101928441	novel transcript	0.0177469	-1.55692	1.11138	1.87946	0.640128	1.63979	2.89328	2.21827	7.12901	3.65379
ENSG00000277007.1			novel transcript	0.00604529	-1.558	0.036157	0.081965	0.092252	0.293581	0.35464	0.258068	0.361567	0.276864
ENSG00000074966.11	TXK	7294	TXK tyrosine kinase [Source:HGNC Symbol;Acc:HGNC:12434]	0.00551325	-1.56269	0.033731	0.184585	0.215593	0.065344	0.387882	0.39134	0.394342	0.171468
ENSG00000165197.5	VEGFD	2277	vascular endothelial growth factor D [Source:HGNC Symbol;Acc:HGNC:3708]	0.0494802	-1.56997	0.037286	0.050794	0.149032	0.317288	0.121438	0.270407	0.283057	0.612882
ENSG00000156140.10	ADAMTS3	9508	ADAM metallopeptidase with thrombospondin type 1 motif 3 [Source:HGNC Symbol;Acc:HGNC:219]	6.49136e-05	-1.57329	0.119913	0.568548	0.137615	0.291232	0.217895	0.291666	1.00769	0.637169
ENSG00000271327.1			novel transcript	0.00839347	-1.5742	0.166391	0.057011	0.404109	0.861023	1.11613	0.718252	0.863455	0.824602
ENSG00000067842.18	ATP2B3	492	ATPase plasma membrane Ca2+ transporting 3 [Source:HGNC Symbol;Acc:HGNC:816]	0.0204297	-1.58183	0.324277	0.08204	0.053476	0.107768	0.441095	1.24302	0.355766	0.500787
ENSG00000213901.11	SLC23A3	151295	solute carrier family 23 member 3 [Source:HGNC Symbol;Acc:HGNC:20601]	0.0478032	-1.5836	0.016009	0.034709	0.061039	0.135865	0.099709	0.109984	0.134077	0.229768
ENSG00000179577.4			novel transcript, sense intronic to DPYS	0.0177469	-1.5855	0.486481	0.400866	0.401448	1.12823	3.36614	1.85923	2.59561	2.21231
ENSG00000081138.14	CDH7	1005	cadherin 7 [Source:HGNC Symbol;Acc:HGNC:1766]	0.00103194	-1.5916	0.087874	0.063747	0.051781	0.193036	0.339518	0.308721	0.348906	0.318344
ENSG00000215630.6	GUSBP9		GUSB pseudogene 9 [Source:HGNC Symbol;Acc:HGNC:42323]	0.0187286	-1.59434	2.44121	16.9199	14.6192	18.2783	29.567	41.0421	31.2143	16.919
ENSG00000271971.1			novel transcript, antisense to FAM92A1	0.0017664	-1.60931	0.595975	0.357926	1.07043	1.51268	1.81017	2.13742	2.32167	2.95116
ENSG00000227191.8	TRGC2		T cell receptor gamma constant 2 [Source:HGNC Symbol;Acc:HGNC:12276]	0.0012201	-1.6104	0.17906	0.792576	0.253474	0.725818	0.286379	0.501599	1.93725	3.17512
ENSG00000283236.1			novel zinc finger protein pseudogene	0.000912749	-1.61102	0.077013	0.107642	0.133909	0.291509	0.476248	0.340456	0.649949	0.263868
ENSG00000259362.2		101929457	novel transcript	0.0110196	-1.61364	0.0366	0.079539	0.013386	0.046521	0.106187	0.147803	0.129347	0.364638
ENSG00000179698.14	WDR97	340390	WD repeat domain 97 [Source:HGNC Symbol;Acc:HGNC:26959]	0.00189813	-1.61457	0.300113	0.43797	0.875717	0.406446	1.24358	0.443849	1.00817	2.03828
ENSG00000162944.11	RFTN2	130132	raftlin family member 2 [Source:HGNC Symbol;Acc:HGNC:26402]	0.0381754	-1.61888	0.053566	0.373507	0.127094	0.072264	0.018575	0.22354	0.609473	0.319031
ENSG00000185046.19	ANKS1B	56899	ankyrin repeat and sterile alpha motif domain containing 1B [Source:HGNC Symbol;Acc:HGNC:24600]	0.0329991	-1.62093	0.565769	0.228947	0.226936	2.01615	1.28674	2.60277	1.90393	1.20509
ENSG00000231551.8	PDE4DIPP6		PDE4DIP pseudogene 6 [Source:HGNC Symbol;Acc:HGNC:55097]	0.0270053	-1.63099	0.048613	0.07751	0.218144	0.339808	0.292558	0.537255	0.472997	0.554104
ENSG00000259834.1			novel transcript	0.0294063	-1.63196	0.01902	0.032604	0.106775	0.135175	0.117335	0.163573	0.198961	0.300041
ENSG00000248995.2	LINC02231	109729131	long intergenic non-protein coding RNA 2231 [Source:HGNC Symbol;Acc:HGNC:53100]	0.0410062	-1.63506	0.328814	0.529537	0	0.773645	0.797565	0.89295	1.97662	1.0403
ENSG00000175414.7	ARL10	285598	ADP ribosylation factor like GTPase 10 [Source:HGNC Symbol;Acc:HGNC:22042]	0.0177469	-1.657	0.128234	0.044498	0.077923	0.163516	0.425174	0.480615	0.384112	0.447238
ENSG00000237990.3	CNTN4-AS1		CNTN4 antisense RNA 1 [Source:HGNC Symbol;Acc:HGNC:39985]	0.0214465	-1.67504	0.093832	0.626749	0.559919	0.286541	0.427064	0.820669	2.35647	0.729132
ENSG00000046889.19	PREX2	80243	phosphatidylinositol-3,4,5-trisphosphate dependent Rac exchange factor 2 [Source:HGNC Symbol;Acc:HGNC:22950]	0.0443678	-1.67803	0.021381	0.030345	0.011336	0.091278	0.092577	0.068311	0.059819	0.058278
ENSG00000107105.15	ELAVL2	1993	ELAV like RNA binding protein 2 [Source:HGNC Symbol;Acc:HGNC:3313]	0.0455073	-1.6935	0.013287	0.058094	0.084805	0.087093	0.207064	0.082077	0.145214	0.088753
ENSG00000279373.1			novel transcript	0.00324641	-1.6973	0.221904	0.133654	0.146841	0.2444	0.531749	0.845961	0.645227	0.544017
ENSG00000197599.12	CCDC154	645811	coiled-coil domain containing 154 [Source:HGNC Symbol;Acc:HGNC:34454]	0.000262549	-1.7061	0.034797	0.105825	0.238612	0.402867	0.325938	0.297268	0.503839	0.421968
ENSG00000276362.1			family with sequence similarity 71, member B (Fam71b) pseudogene	0.0305507	-1.70764	0.044612	0.089035	0.134452	0.182095	0.152143	0.243239	0.555957	0.218773
ENSG00000180139.11	ACTA2-AS1		ACTA2 antisense RNA 1 [Source:HGNC Symbol;Acc:HGNC:45169]	0.00813003	-1.70784	0.016695	0.229931	0.145227	0.245614	0.326156	0.319934	0.480092	0.251634
ENSG00000256029.6			novel protein	0.000107512	-1.70862	0.138292	0.432292	0.464748	0.96048	2.58038	1.1608	1.87305	0.910342
ENSG00000156298.13	TSPAN7	7102	tetraspanin 7 [Source:HGNC Symbol;Acc:HGNC:11854]	0.00398729	-1.72271	0.403547	0.337728	0.086403	0.49696	0.401325	0.713756	1.83167	1.15564
ENSG00000169992.10	NLGN2	57555	neuroligin 2 [Source:HGNC Symbol;Acc:HGNC:14290]	0.0121484	-1.72565	0.164803	0.273154	0.243054	0.412097	0.465966	1.66331	0.485636	0.913143
ENSG00000270016.1			novel transcript, antisense to AC026150.11	0.0441066	-1.735	0.005092	0.048303	0.047809	0.05273	0.060433	0.122721	0.115489	0.189451
ENSG00000198300.14	PEG3	5178	paternally expressed 3 [Source:HGNC Symbol;Acc:HGNC:8826]	0.0209418	-1.73628	0.143109	0.140824	0.037868	0.117382	0.534088	0.524588	0.243803	0.418609
ENSG00000255270.1	NAV2-IT1		NAV2 intronic transcript 1 [Source:HGNC Symbol;Acc:HGNC:41416]	0.0406874	-1.74283	0.025975	0.136654	0.250445	0.096079	0.188265	0.142632	0.495287	0.417505
ENSG00000275708.1	MIR3648-1	100500862	microRNA 3648-1 [Source:HGNC Symbol;Acc:HGNC:38941]	0.000110661	-1.7431	140.108	32.1871	349.514	692.636	619.707	554.788	378.835	435.546
ENSG00000272343.1			novel transcript	0.0365226	-1.74311	0.030176	0.027863	0.046197	0.144685	0.079123	0.138923	0.236987	0.351935
ENSG00000274893.1			novel transcript	0.0388155	-1.74698	0.114549	0.053433	0.027397	0.030553	0.379843	0.223353	0.348974	0.080855
ENSG00000279741.1			novel transcript	0.0410586	-1.7472	0.175059	0.684832	0.549119	0.244828	0.590272	0.581987	1.35123	0.805668
ENSG00000232486.1	DEPDC1P2		DEP domain containing 1 pseudogene 2 [Source:HGNC Symbol;Acc:HGNC:33975]	0.0234393	-1.75208	0.0559	0.015598	0.03199	0.080953	0.191165	0.169188	0.23032	0.139144
ENSG00000273302.1			novel transcript	0.0170158	-1.75716	0.074497	0.178963	1.13132	0.583536	0.90145	1.76802	1.29567	0.900354
ENSG00000283312.1			GTF2I repeat domain containing 2(GTF2IRD2) pseudogene	0.0116134	-1.75729	0.075414	0.32558	0.090041	0.1364	0.466998	0.28606	0.662635	0.33622
ENSG00000275910.1			novel transcript, antisense to PDXDC1	0.000776052	-1.76348	0.178219	1.17821	0.812426	1.51636	1.71985	1.32557	2.26842	1.28254
ENSG00000251485.1	NRBF2P6		NRBF2 pseudogene 6 [Source:HGNC Symbol;Acc:HGNC:54797]	8.59498e-05	-1.77753	0.445352	0.125517	0.673139	1.47723	1.54055	1.33786	2.40972	2.0997
ENSG00000273828.2			novel transcript, antisense to ELMO2	0.0261781	-1.78099	0.034732	0.068346	0.058473	0.187617	0.372563	0.073386	0.135776	0.578369
ENSG00000100053.10	CRYBB3	1417	crystallin beta B3 [Source:HGNC Symbol;Acc:HGNC:2400]	0.0227835	-1.78871	0.122127	0.020231	0.16188	0.332615	0.349478	0.311464	0.489385	0.333117
ENSG00000254288.1			novel transcript	0.000330546	-1.79471	0.566367	0.291223	0.644221	1.12535	2.17073	0.969178	2.88755	2.19104
ENSG00000249267.7	LINC00939	400084	long intergenic non-protein coding RNA 939 [Source:HGNC Symbol;Acc:HGNC:48631]	0.0355673	-1.80063	0.239577	0.390716	1.14406	1.67825	0.742768	0.559974	4.2245	3.17653
ENSG00000174527.10	MYO1H	283446	myosin IH [Source:HGNC Symbol;Acc:HGNC:13879]	0.0025631	-1.80338	0.042396	0.06251	0.071602	0.033778	0.039665	0.12881	0.26195	0.067605
ENSG00000181847.12	TIGIT	201633	T cell immunoreceptor with Ig and ITIM domains [Source:HGNC Symbol;Acc:HGNC:26838]	0.00212151	-1.80526	0.02914	0.096632	0.176895	0.107701	0.158564	0.218099	0.252208	0.242548
ENSG00000154721.15	JAM2	58494	junctional adhesion molecule 2 [Source:HGNC Symbol;Acc:HGNC:14686]	0.0312913	-1.81158	0.0377	0.060824	0.014727	0.211361	0.154922	0.050766	0.54739	0.201061
ENSG00000105696.9	TMEM59L	25789	transmembrane protein 59 like [Source:HGNC Symbol;Acc:HGNC:13237]	7.75833e-05	-1.8198	0.098733	0.043963	0.176533	0.276339	0.431831	0.324279	0.702998	0.61862
ENSG00000287291.1			novel transcript	0.0149041	-1.82217	0.021428	0.044018	0.027783	0.045387	0.088503	0.107671	0.123899	0.132148
ENSG00000255177.2	MUC5B-AS1	112577518	MUC5B antisense RNA 1 [Source:HGNC Symbol;Acc:HGNC:53936]	0.0406874	-1.83997	0.105542	0.03008	0.071524	0.412361	0.251492	0.425063	0.429996	0.880227
ENSG00000243723.3	RN7SL393P		RNA, 7SL, cytoplasmic 393, pseudogene [Source:HGNC Symbol;Acc:HGNC:46409]	0.0427176	-1.84505	0.297988	1.97006	0.347775	0.207384	1.8434	0.698788	2.14671	2.54793
ENSG00000226337.3	TMEM252-DT		TMEM252 divergent transcript [Source:HGNC Symbol;Acc:HGNC:54377]	0.0128246	-1.84677	0.019903	0.190454	0.069737	0.068449	0.184626	0.265554	0.247963	0.068446
ENSG00000249786.7	EAF1-AS1		EAF1 antisense RNA 1 [Source:HGNC Symbol;Acc:HGNC:42328]	0.00183389	-1.8485	0.124004	0.467986	0.203345	0.661269	1.023	1.03323	1.46803	1.19799
ENSG00000280145.3			novel transcript	0.0177295	-1.85447	0.028107	0.427682	1.80621	3.58831	0.623402	0.666612	2.28542	2.78301
ENSG00000169184.6	MN1	4330	MN1 proto-oncogene, transcriptional regulator [Source:HGNC Symbol;Acc:HGNC:7180]	0.00418772	-1.87891	0.028806	0.056626	0.030067	0.043729	0.080988	0.103081	0.094218	0.114708
ENSG00000224183.1	SDHDP6		succinate dehydrogenase complex subunit D pseudogene 6 [Source:HGNC Symbol;Acc:HGNC:10689]	0.0417016	-1.88251	0.008431	0.120832	0.00845	0.047055	0.041268	0.070382	0.195134	0.128514
ENSG00000101938.15	CHRDL1	91851	chordin like 1 [Source:HGNC Symbol;Acc:HGNC:29861]	0.017903	-1.88661	0.011279	0.006606	0.006639	0.170107	0	0.05832	0.157716	0.037999
ENSG00000151892.16	GFRA1	2674	GDNF family receptor alpha 1 [Source:HGNC Symbol;Acc:HGNC:4243]	0.000369069	-1.89032	0.290771	0.190992	0.058455	0.149977	0.131716	0.379236	0.595884	0.768196
ENSG00000223418.1	LIMK2P1		LIMK2 pseudogene 1 [Source:HGNC Symbol;Acc:HGNC:54893]	0.00147419	-1.90146	0.120575	0.119766	0.064507	0.313707	0.731993	0.617049	0.846862	0.509517
ENSG00000245322.7	H2AZ1-DT		H2AZ1 divergent transcript [Source:HGNC Symbol;Acc:HGNC:40271]	0.00250142	-1.90333	0.048533	0.239648	0.095284	0.007895	0.111486	0.304107	0.407692	0.29187
ENSG00000234073.1			chromobox homolog 3 (CBX3) pseudogene	0.0110962	-1.90864	0.078071	0.190938	0.601093	0.214481	0.843385	0.702486	0.663084	1.06696
ENSG00000283526.1	PRRT1B	642515	proline rich transmembrane protein 1B [Source:HGNC Symbol;Acc:HGNC:53642]	0.0150646	-1.91037	0.442384	0.010795	0.061093	0.078778	0.611067	0.449242	0.460972	0.740788
ENSG00000249465.1	RBMXP4		RBMX pseudogene 4 [Source:HGNC Symbol;Acc:HGNC:34028]	0.0468587	-1.91113	0.050069	0.072399	0.027215	0.125828	0.122414	0.177249	0.436147	0.238046
ENSG00000260647.1			novel transcript, antisense to TOP3A	0.00511918	-1.91449	0.074497	0.715852	0.279876	0.536759	0.477091	0.861778	0.925478	0.950374
ENSG00000139910.20	NOVA1	4857	NOVA alternative splicing regulator 1 [Source:HGNC Symbol;Acc:HGNC:7886]	0.0192424	-1.91501	0.271748	0.52115	0.029088	0.895254	0.929121	0.398057	1.78513	1.58645
ENSG00000147174.12	GCNA	93953	germ cell nuclear acidic peptidase [Source:HGNC Symbol;Acc:HGNC:15805]	4.51009e-07	-1.92379	0.064052	0.07563	0.200947	0.148665	0.56878	0.501005	0.359787	0.352084
ENSG00000183378.13	OVCH2	341277	ovochymase 2 [Source:HGNC Symbol;Acc:HGNC:29970]	0.00703195	-1.93498	0.111024	0.073076	0.077027	0.240852	0.717548	0.398981	1.12043	0.463743
ENSG00000236303.4	LINC02646		long intergenic non-protein coding RNA 2646 [Source:HGNC Symbol;Acc:HGNC:54130]	0.0237794	-1.93722	0.014104	0.256515	0.06745	0.452444	0.416355	0.414565	0.318969	0.521983
ENSG00000270689.1	BUD13P1		BUD13 homolog pseudogene 1 [Source:HGNC Symbol;Acc:HGNC:51560]	0.0215449	-1.94078	0.007154	0.010214	0.106399	0.232811	0.121357	0.26214	0.209914	0.169488
ENSG00000140009.19	ESR2	2100	estrogen receptor 2 [Source:HGNC Symbol;Acc:HGNC:3468]	0.00371539	-1.94612	0.014437	0.130208	0.057367	0.079497	0.071458	0.268861	0.154566	0.138842
ENSG00000272010.1			novel transcript	0.00175679	-1.95371	0.125935	0.943762	0.127235	0.294818	0.396714	0.36522	1.736	1.26733
ENSG00000270923.1	TAS2R6P		taste 2 receptor member 6 pseudogene [Source:HGNC Symbol;Acc:HGNC:20616]	0.0100222	-1.95514	0.096295	0.142673	0.685224	1.2157	1.37757	0.689186	2.39264	2.15085
ENSG00000120457.12	KCNJ5	3762	potassium inwardly rectifying channel subfamily J member 5 [Source:HGNC Symbol;Acc:HGNC:6266]	0.00434456	-1.96469	1.43857	0.304809	0.065923	1.22011	1.68154	2.24954	2.27032	4.05997
ENSG00000254606.1			novel transcript	0.0437173	-1.96977	0.074497	0.071585	0.239644	0.195185	0.312729	0.59564	0.601561	0.450177
ENSG00000272223.1			novel transcript, antisense to RRP36	0.0114264	-1.9904	0.009478	0.130794	0.075064	0.041871	0.102231	0.152466	0.305438	0.110438
ENSG00000240240.9			novel transcript	7.7555e-10	-1.99177	0.484716	0.708244	0.799712	0.499607	2.3928	2.49112	3.17593	2.40763
ENSG00000253632.1			novel transcript	0.049474	-2.01703	0.023078	0	0.219021	0.505087	0.139869	0.183514	0.697079	0.875291
ENSG00000224557.7	HLA-DPB2	3116	major histocompatibility complex, class II, DP beta 2 (pseudogene) [Source:HGNC Symbol;Acc:HGNC:4941]	0.0247225	-2.01836	0.053778	0.226355	0.346273	0.272553	0.265552	1.4224	1.20221	0.138534
ENSG00000276203.5	ANKRD20A3P	642929	ankyrin repeat domain 20 family member A3, pseudogene [Source:HGNC Symbol;Acc:HGNC:31981]	0.00582668	-2.02044	0.065493	0.334946	0.308534	0.665092	1.2458	0.656462	1.33899	0.562695
ENSG00000171724.3	VAT1L	57687	vesicle amine transport 1 like [Source:HGNC Symbol;Acc:HGNC:29315]	0.0102466	-2.03218	0.054264	0.019755	0	0.004038	0.118121	0.080089	0.116353	0.090173
ENSG00000033122.21	LRRC7	57554	leucine rich repeat containing 7 [Source:HGNC Symbol;Acc:HGNC:18531]	0.0229461	-2.0328	0.03791	0.042895	0.029213	0.049957	0.079217	0.116109	0.174474	0.124736
ENSG00000261159.1			novel transcript	0.0282553	-2.03828	0.073908	0.23266	0.094542	0.471549	0.314623	0.795112	0.3493	0.650256
ENSG00000232504.5	ST3GAL5-AS1		ST3GAL5 antisense RNA 1 (head to head) [Source:HGNC Symbol;Acc:HGNC:51129]	0.00703222	-2.04047	0.018957	0.132698	0.185924	0.236784	0.138831	0.317468	0.623819	0.367195
ENSG00000149294.17	NCAM1	4684	neural cell adhesion molecule 1 [Source:HGNC Symbol;Acc:HGNC:7656]	0.0187286	-2.05508	0.060355	0.112915	0.085363	0.233299	1.32587	0.432741	0.393113	1.17722
ENSG00000129159.9	KCNC1	3746	potassium voltage-gated channel subfamily C member 1 [Source:HGNC Symbol;Acc:HGNC:6233]	0.00105277	-2.05686	0.011328	0.12924	0.024826	0.007171	0.031367	0.102742	0.063871	0.152356
ENSG00000260578.1			novel transcript	0.0294063	-2.06924	0.014601	0.045103	0.010463	0.08629	0.054085	0.095021	0.045716	0.208894
ENSG00000270074.1			novel transcript	0.00511918	-2.09088	0	1.45208	0.480792	1.22492	0.287643	0.866717	1.90164	1.43056
ENSG00000236166.1			novel transcript	0.00987811	-2.10166	0.029833	0.160719	0.018486	0.132902	0.326949	0.097273	0.4897	0.264837
ENSG00000229235.1	RPL37P18		ribosomal protein L37 pseudogene 18 [Source:HGNC Symbol;Acc:HGNC:35919]	0.0269941	-2.10782	0.320563	0.456555	1.15925	1.00729	2.34943	1.99654	4.07103	1.88199
ENSG00000225991.1	RPL23AP34		ribosomal protein L23a pseudogene 34 [Source:HGNC Symbol;Acc:HGNC:36035]	0.0078968	-2.10972	0.048787	0.065428	0.17022	0.367997	0.239187	0.530388	1.02445	0.357818
ENSG00000225683.6	PACRG-AS3	729658	PACRG antisense RNA 3 [Source:HGNC Symbol;Acc:HGNC:52053]	0.0345663	-2.1102	0	0.288728	0.068075	0.028471	0.106582	0.118087	0.089821	0.214443
ENSG00000255774.2	LINC02747	105379407	long intergenic non-protein coding RNA 2747 [Source:HGNC Symbol;Acc:HGNC:54266]	0.0115325	-2.12935	0.012154	0.441447	0.019908	0.567575	0.155751	0.275749	0.281859	0.789449
ENSG00000163749.18	CCDC158	339965	coiled-coil domain containing 158 [Source:HGNC Symbol;Acc:HGNC:26374]	3.33991e-09	-2.13371	0.215678	0.17311	0.285154	0.257297	1.18522	0.646297	1.00105	1.15306
ENSG00000166482.12	MFAP4	4239	microfibril associated protein 4 [Source:HGNC Symbol;Acc:HGNC:7035]	0.0196445	-2.13719	0.639738	0.067253	0.473033	2.22513	1.49913	2.77002	3.03245	5.52729
ENSG00000256674.1			histone deacetylase 1 (HDAC1) pseudogene	0.0107461	-2.15338	0.026509	0.012441	0.056117	0.077674	0.177945	0.097515	0.130953	0.207105
ENSG00000254951.7		283299	novel transcript, sense overlapping OR5P2, OR5P3 and OR5P1P	0.000140813	-2.15866	0.029755	0.135635	0.052627	0.213687	0.614168	0.366854	0.444261	0.361412
ENSG00000091428.18	RAPGEF4	11069	Rap guanine nucleotide exchange factor 4 [Source:HGNC Symbol;Acc:HGNC:16626]	1.55434e-05	-2.15908	0.077596	0.366292	0.167512	0.18086	0.506204	0.366163	0.79843	0.830754
ENSG00000288605.1			novel transcript	0.0187286	-2.16479	0.019041	0.317844	0.166291	0.160714	0.326491	0.563926	0.316904	0.227796
ENSG00000113805.8	CNTN3	5067	contactin 3 [Source:HGNC Symbol;Acc:HGNC:2173]	0.000285632	-2.17921	0.531438	0.115829	0.111081	0.901376	5.08139	2.62888	1.9285	2.87521
ENSG00000279620.1			novel transcript	0.0389529	-2.18067	0.006511	0.109216	0.016701	0.028051	0.129656	0.09261	0.155422	0.096629
ENSG00000287411.1			novel transcript	6.45525e-05	-2.18756	0.064675	0.063567	0.103929	0.175402	0.44125	0.231764	0.670832	0.324846
ENSG00000173213.9	TUBB8B	260334	tubulin beta 8B [Source:HGNC Symbol;Acc:HGNC:24983]	0.0295141	-2.1896	0.131548	0.185656	0.229116	0.036912	1.11626	0.113418	1.04544	0.203383
ENSG00000261377.5	PDCD6IPP2		PDCD6IP pseudogene 2 [Source:HGNC Symbol;Acc:HGNC:49873]	0.0224025	-2.19831	0.514142	0.012955	0.253413	0.191849	0.92318	0.722009	0.174424	0.792152
ENSG00000011052.21	NME1-NME2	654364	NME1-NME2 readthrough [Source:HGNC Symbol;Acc:HGNC:33531]	0.00525899	-2.20974	0.063191	0.160625	0.034307	0.234925	0.362111	0.394397	0.633432	0.2123
ENSG00000280850.1			novel transcript	1.57025e-05	-2.21197	0.456629	0.330187	0.231417	0.643255	1.48467	1.3975	2.07892	3.0533
ENSG00000236268.6	LINC01361	101927498	long intergenic non-protein coding RNA 1361 [Source:HGNC Symbol;Acc:HGNC:50595]	0.0216695	-2.23326	0.025378	0.079293	0	0.017755	0.009178	0.12706	0.072158	0.065584
ENSG00000223839.8	FAM95B1	100133036	family with sequence similarity 95 member B1 [Source:HGNC Symbol;Acc:HGNC:32318]	0.00441341	-2.23418	0.205306	0.503559	0.631858	0.15544	1.01951	1.88223	1.8615	1.69571
ENSG00000259133.5			novel transcript, antisense to TMEM260	0.014034	-2.24013	0.034996	0.136959	0.51479	0.098197	0.846816	0.601651	0.292199	1.22535
ENSG00000254273.1			chromatin accessibility complex protein 1 (CHRAC1) pseudogene	0.0477844	-2.25192	0	0	0.758149	1.22902	0.275825	1.22201	1.04485	1.03914
ENSG00000240047.2	RPS3AP32		RPS3A pseudogene 32 [Source:HGNC Symbol;Acc:HGNC:36717]	3.14158e-05	-2.25307	0.171641	0.252641	0.330149	0.369513	1.8329	1.42796	2.18148	1.42864
ENSG00000134539.17	KLRD1	3824	killer cell lectin like receptor D1 [Source:HGNC Symbol;Acc:HGNC:6378]	0.0288617	-2.26579	0.122228	0.143535	0.219238	0.070449	0.056248	0.570763	0.622056	1.53805
ENSG00000260510.1			novel transcript, antisense to ACSM3	0.0322387	-2.26748	0.06089	0.186772	1.10656	0.135597	0.51957	1.56547	1.90428	2.12912
ENSG00000256420.1	OSBPL9P4		oxysterol binding protein like 9 pseudogene 4 [Source:HGNC Symbol;Acc:HGNC:48734]	0.0168326	-2.27337	0.027812	0.039022	0.018929	0	0.008649	0.170578	0.162821	0.130804
ENSG00000274628.5		105379252	novel cytochrome P450 family pseudogene	0.027246	-2.27849	0.506212	0.326662	0.201373	0.103946	1.06774	0.824854	0.655235	0.83508
ENSG00000092054.13	MYH7	4625	myosin heavy chain 7 [Source:HGNC Symbol;Acc:HGNC:7577]	0.0169398	-2.29064	0.016241	0.008632	0.048181	0.018248	0.317547	0.301897	0.041477	0.040437
ENSG00000253580.1	TRMT10BP1		tRNA methyltransferase 10B pseudogene 1 [Source:HGNC Symbol;Acc:HGNC:52409]	0.00440305	-2.29099	0	0.256847	0.381748	0.434049	0.148898	0.428972	0.890174	0.208872
ENSG00000237642.1	HMGB3P5		high mobility group box 3 pseudogene 5 [Source:HGNC Symbol;Acc:HGNC:39105]	0.00434456	-2.29295	0.050374	0.271289	0.237346	0.542389	0.854334	1.07015	0.750701	1.16595
ENSG00000280207.1			novel transcript	0.00691689	-2.30705	0.043623	0.320129	0.039351	0.033589	0.380502	0.36034	0.44878	0.278064
ENSG00000175161.14	CADM2	253559	cell adhesion molecule 2 [Source:HGNC Symbol;Acc:HGNC:29849]	0.0269941	-2.31599	0.14974	0.196698	0.026924	0.191313	0.904354	0.48109	0.407388	0.714733
ENSG00000166396.13	SERPINB7	8710	serpin family B member 7 [Source:HGNC Symbol;Acc:HGNC:13902]	0.0493053	-2.31964	0.725484	0.825011	0.239058	1.67109	7.45537	3.77699	5.57263	6.05256
ENSG00000276302.1			novel protein	0.00819993	-2.33314	0.033928	0.08923	0.164499	0.063087	0.309435	0.192922	0.405911	0.985271
ENSG00000238098.9	ABCA17P	650655	ATP binding cassette subfamily A member 17, pseudogene [Source:HGNC Symbol;Acc:HGNC:32972]	0.0150873	-2.33961	0.007871	0.10432	0.051715	0.003841	0.061392	0.013531	0.056886	0.077927
ENSG00000142661.19	MYOM3	127294	myomesin 3 [Source:HGNC Symbol;Acc:HGNC:26679]	0.0280703	-2.34307	0.001382	0.055345	0.001846	0.006064	0.042039	0.007403	0.022433	0.0375
ENSG00000229273.1			novel pseudogene	0.0248233	-2.35338	0	0.218659	0.115574	0.154469	0.432206	0.295223	0.175219	0.212554
ENSG00000287460.1			novel transcript	0.0224152	-2.36588	0.036912	0.081421	0.006806	0	0.0296	0.150679	0.119208	0.072884
ENSG00000272563.1			novel transcript	0.00489724	-2.36664	0.003113	0.052724	0.050147	0.018684	0.071807	0.208885	0.051011	0.117289
ENSG00000237818.1	RPS3AP29		RPS3A pseudogene 29 [Source:HGNC Symbol;Acc:HGNC:35531]	0.00188603	-2.37207	0.093631	0	0.422216	0.72942	0.925606	0.513805	0.922568	0.850334
ENSG00000262454.4	MIR193BHG	100129781	MIR193b-365a host gene [Source:HGNC Symbol;Acc:HGNC:51945]	0.00419423	-2.37609	0.077343	0.09144	0.065225	0.066668	0.065706	0.278415	0.393261	0.417512
ENSG00000233292.1			novel zinc finger pseudogene	0.00973158	-2.40801	0.056251	0.041285	0.155485	0.778778	0.368846	0.347983	0.57224	1.48089
ENSG00000272130.1			novel transcript	0.00239096	-2.43015	0.421037	0.440249	0.119923	0.867823	0.340436	0.73129	3.87649	1.69986
ENSG00000177822.8	TENM3-AS1		TENM3 antisense RNA 1 [Source:HGNC Symbol;Acc:HGNC:28076]	0.00798224	-2.43155	0.039689	0.160069	0.069529	0.025087	0.651272	0.534037	0.254983	0.158521
ENSG00000262488.1			Rho GTPase activating protein 21 (ARHGAP21) pseudogene	0.00854122	-2.44187	0.026906	0	0.062101	0.053337	0.246843	0.130031	0.162062	0.056002
ENSG00000259668.6			novel transcript, antisense to DMXL2	0.000818215	-2.46165	0.495469	0.040462	0.015712	0.553685	1.46174	0.790234	1.16456	0.451526
ENSG00000254035.1			novel transcript	0.00295886	-2.4751	0.025008	0.036044	0.317298	0.244828	0.698376	0.329271	0.885289	0.654605
ENSG00000197134.13	ZNF257	113835	zinc finger protein 257 [Source:HGNC Symbol;Acc:HGNC:13498]	0.00660918	-2.48111	0.064274	0.566056	0.080109	0.011611	0.074738	1.54773	0.517779	0.648397
ENSG00000260691.7	ANKRD20A1	84210	ankyrin repeat domain 20 family member A1 [Source:HGNC Symbol;Acc:HGNC:23665]	6.94501e-12	-2.48671	0.335171	0.352811	0.786815	0.43317	2.35647	5.0461	2.5708	1.38357
ENSG00000262119.1			novel transcript, sense intronic to NOVA1	2.65585e-05	-2.50516	0.071169	0.027797	0.074342	0.155939	0.368374	0.260322	0.807375	0.443514
ENSG00000288548.1			novel transcript	0.0099478	-2.50675	0.025073	0	0.022857	0.035905	0.062947	0.029107	0.213279	0.123471
ENSG00000227769.7			novel transcript, antisense to ABCA12	0.0198069	-2.51788	0	0.058467	0.182982	0.135597	0.032864	0.089223	0.898549	1.51068
ENSG00000244361.1	RPL30P7		ribosomal protein L30 pseudogene 7 [Source:HGNC Symbol;Acc:HGNC:36402]	0.000792765	-2.52632	0.237721	0.114139	0.751947	0.829536	0.975917	2.36862	2.34867	2.41638
ENSG00000224185.1	SNX18P9		sorting nexin 18 pseudogene 9 [Source:HGNC Symbol;Acc:HGNC:39617]	0.00013825	-2.52642	0.514173	0.581724	0.427949	0	2.15766	1.30625	2.61356	2.50521
ENSG00000176678.6	FOXL1	2300	forkhead box L1 [Source:HGNC Symbol;Acc:HGNC:3817]	0.0493053	-2.59632	0	0.15318	0.007888	0.005485	0.007347	0.012103	0.028528	0.00297
ENSG00000182334.3	OR5P3	120066	olfactory receptor family 5 subfamily P member 3 [Source:HGNC Symbol;Acc:HGNC:14784]	0.00234715	-2.59706	0.08184	0	0.113934	0.066173	0.481492	0.214214	0.665595	0.382117
ENSG00000018236.15	CNTN1	1272	contactin 1 [Source:HGNC Symbol;Acc:HGNC:2171]	0.000689677	-2.5984	0.817953	0.007593	0.11454	1.17353	0.916977	2.18355	1.29611	1.07239
ENSG00000279039.1			TEC	6.0097e-07	-2.62836	0.024528	0.097632	0.011513	0.041322	0.178985	0.19417	0.33878	0.779258
ENSG00000231212.1			novel transcript	0.00529062	-2.65869	0.114201	0.175808	0	0.108062	0.107275	0.917766	0.557114	0.784922
ENSG00000242085.1	RPS20P33		ribosomal protein S20 pseudogene 33 [Source:HGNC Symbol;Acc:HGNC:36725]	0.00129187	-2.67039	0.063535	0.091719	0.695551	0.399117	1.38376	0.804575	0.880934	1.19255
ENSG00000260807.7	CEROX1	115804232	cytoplasmic endogenous regulator of oxidative phosphorylation 1 [Source:HGNC Symbol;Acc:HGNC:53928]	0.0359462	-2.67791	0	0.075251	0.009957	0.010217	0.059958	0.0546	0.070813	0.031396
ENSG00000285953.1			novel protein	0.0187286	-2.69525	0.477523	0.222023	0	0.212539	1.49263	0.238604	1.60293	0.945647
ENSG00000272568.6		100506497	novel transcript, antisense to CPVL	0.000376766	-2.75835	0.003104	0.023616	0	0.052138	0.096199	0.059203	0.176166	0.185676
ENSG00000134489.7	HRH4	59340	histamine receptor H4 [Source:HGNC Symbol;Acc:HGNC:17383]	0.003293	-2.76372	0.00301	0.01287	0.070522	0.043168	0.150154	0.179742	0.139046	0.240404
ENSG00000236212.2			novel transcript	0.0106268	-2.76808	0	0.147581	0.060222	0.900533	0.009215	0.11317	0.377384	0.203883
ENSG00000163958.14	ZDHHC19	131540	zinc finger DHHC-type palmitoyltransferase 19 [Source:HGNC Symbol;Acc:HGNC:20713]	0.00786004	-2.7751	0	0.208064	0.241312	0.035249	0.443565	0.18675	0.192307	0.060503
ENSG00000205584.6			FK506 binding protein 6, 36kDa (FKBP6 ) pseudogene	0.0086067	-2.86588	0.020351	0	0	0.113276	0.146074	0.126578	0.191171	0
ENSG00000144810.16	COL8A1	1295	collagen type VIII alpha 1 chain [Source:HGNC Symbol;Acc:HGNC:2215]	3.78053e-08	-2.90242	0.082934	0.29756	0.015034	0.091604	0.026694	0.331667	0.745105	0.656905
ENSG00000275026.1	GXYLT1P4		GXYLT1 pseudogene 4 [Source:HGNC Symbol;Acc:HGNC:50423]	0.00112314	-3.03149	0.203854	0.036171	0	0.063663	0.39543	0.158398	0.423757	0.399157
ENSG00000183837.10	PNMA3	29944	PNMA family member 3 [Source:HGNC Symbol;Acc:HGNC:18742]	0.00059492	-3.04704	0.124187	0.029458	0.006886	0.113697	0.316145	1.02448	0.128846	0.86298
ENSG00000155657.28	TTN	7273	titin [Source:HGNC Symbol;Acc:HGNC:12403]	0.0151933	-3.04971	0.045391	0.06124	0.136752	0.016812	0.12892	1.07711	0.103488	0.703963
ENSG00000263165.1			novel transcript, antisense to ANKFY1	0.000303388	-3.06026	0	0.043339	0.027763	0.062815	0.167596	0.177914	0.165252	0.13554
ENSG00000283886.3				0.00126041	-3.08995	0.024541	1.22461	0	0.622768	0.76704	0.683503	1.82872	1.25318
ENSG00000257842.6	LINC02588	102725045	long intergenic non-protein coding RNA 2588 [Source:HGNC Symbol;Acc:HGNC:19827]	1.57025e-05	-3.13855	0.030629	0.089391	0	0.034203	0.174267	0.147151	0.384874	0.184546
ENSG00000234210.1		101927914	novel transcript	0.0220308	-3.15599	0	0.059679	0.004447	0	0	0.023398	0.04156	0.006815
ENSG00000278903.3			novel transcript	0.0234393	-3.17469	0.216783	0.7066	0.141375	1.69703	5.52001	5.03936	2.12076	4.09764
ENSG00000100427.16	MLC1	23209	modulator of VRAC current 1 [Source:HGNC Symbol;Acc:HGNC:17082]	5.669e-05	-3.17509	0.011388	0.062118	0.092382	0.04163	0.072807	0.022948	0.49755	0.507171
ENSG00000253369.2			novel transcript	1.96893e-06	-3.2121	0	0.303891	0.046015	0.086651	0.347797	0.570864	0.448919	0.285958
ENSG00000114374.13	USP9Y	8287	ubiquitin specific peptidase 9 Y-linked [Source:HGNC Symbol;Acc:HGNC:12633]	0.000808095	-3.21273	5.10994	9.67668	9.69427	0	9.21355	9.39958	13.7036	13.0482
ENSG00000114374.13	USP9Y	64595	ubiquitin specific peptidase 9 Y-linked [Source:HGNC Symbol;Acc:HGNC:12633]	0.000808095	-3.21273	5.10994	9.67668	9.69427	0	9.21355	9.39958	13.7036	13.0482
ENSG00000067048.17	DDX3Y	8653	DEAD-box helicase 3 Y-linked [Source:HGNC Symbol;Acc:HGNC:2699]	0.00147419	-3.2487	20.0304	35.7967	30.3443	0.004416	28.6149	28.878	37.1374	37.4426
ENSG00000198910.14	L1CAM	3897	L1 cell adhesion molecule [Source:HGNC Symbol;Acc:HGNC:6470]	0.0272397	-3.27338	0.008081	0.022052	0	0.118779	0.097765	0.255817	0.047526	0.019443
ENSG00000143199.18	ADCY10	55811	adenylate cyclase 10 [Source:HGNC Symbol;Acc:HGNC:21285]	0.000369069	-3.29177	0.003426	0.009843	0.057703	0.072551	0.077587	0.340008	0.104519	0.051585
ENSG00000165246.14	NLGN4Y	22829	neuroligin 4 Y-linked [Source:HGNC Symbol;Acc:HGNC:15529]	0.000367639	-3.33052	1.80293	1.75857	1.90027	0	2.29252	3.45744	3.73385	3.94438
ENSG00000279684.1			novel transcript	0.00234087	-3.33302	0.005228	0.035778	0.013351	0.066022	0.085882	0.08602	0.362182	0.333179
ENSG00000188580.15	NKAIN2	154215	sodium/potassium transporting ATPase interacting 2 [Source:HGNC Symbol;Acc:HGNC:16443]	0.0441538	-3.39096	0	0.045004	0.103286	0	0.060493	0.420791	0.038374	0.112922
ENSG00000164128.7	NPY1R	4886	neuropeptide Y receptor Y1 [Source:HGNC Symbol;Acc:HGNC:7956]	0.000641502	-3.40256	0.022687	0.031725	0.006753	0.052474	0.057618	0.171742	0.094775	0.903743
ENSG00000166104.15			golgin subfamily A pseudogene	0.0151184	-3.41126	0	0.031937	0	0.007184	0.059312	0.066551	0.063234	0
ENSG00000233327.11	USP32P2		ubiquitin specific peptidase 32 pseudogene 2 [Source:HGNC Symbol;Acc:HGNC:30751]	0.0136554	-3.41738	0.179634	0	0.262836	0	0.415621	0.771001	0.163917	0.700516
ENSG00000278139.1	P3R3URF-PIK3R3	110117499	P3R3URF-PIK3R3 readthrough [Source:HGNC Symbol;Acc:HGNC:54999]	0.0122741	-3.51612	1.63892	0	0	3.56039	1.11866	2.87943	2.59474	2.36318
ENSG00000156886.12	ITGAD	3681	integrin subunit alpha D [Source:HGNC Symbol;Acc:HGNC:6146]	0.000195138	-3.54579	0	0	0.048258	0.030067	0.013249	0.051659	0.003245	0.033581
ENSG00000166796.12	LDHC	3948	lactate dehydrogenase C [Source:HGNC Symbol;Acc:HGNC:6544]	0.0023261	-3.55573	0.08888	0.064825	0.1342	0.100266	0.049767	0.172591	0.060253	2.88463
ENSG00000286945.1			novel transcript	0.000205661	-3.57687	0	0.094727	0.070404	0.013394	0.133429	0.399421	0.186242	0.043281
ENSG00000084453.17	SLCO1A2	6579	solute carrier organic anion transporter family member 1A2 [Source:HGNC Symbol;Acc:HGNC:10956]	0.00370804	-3.58445	1.41561	0.032326	0.023548	0.638709	5.91428	3.90173	2.55993	3.40181
ENSG00000101210.13	EEF1A2	1917	eukaryotic translation elongation factor 1 alpha 2 [Source:HGNC Symbol;Acc:HGNC:3192]	0.00987811	-3.6284	0.046536	0.106037	0.059853	0	0.020239	0.814197	0.079204	0.051838
ENSG00000238021.6	ODAD2P1		outer dynein arm docking complex subunit 2 pseudogene 1 [Source:HGNC Symbol;Acc:HGNC:44937]	0.00529062	-3.66549	0.351128	0	0.023124	0.204543	0.557137	0.119101	0.612263	0.042469
ENSG00000284662.1	OR4F16	81399	olfactory receptor family 4 subfamily F member 16 [Source:HGNC Symbol;Acc:HGNC:15079]	0.000367639	-3.68429	0	0.691966	0	1.19608	1.36679	0.90005	2.70017	0.760645
ENSG00000184530.9	C6orf58	352999	chromosome 6 open reading frame 58 [Source:HGNC Symbol;Acc:HGNC:20960]	0.0012201	-3.75152	0.081418	0	0.07078	2.23729	0.021652	0.624939	0.395832	0.034489
ENSG00000039537.14	C6	729	complement C6 [Source:HGNC Symbol;Acc:HGNC:1339]	0.0202604	-3.76578	0.060362	0.081079	0	0.060098	2.28067	0.130348	0.194187	0.165724
ENSG00000288602.1		100533105	C8orf44-SGK3 readthrough [Source:NCBI gene (formerly Entrezgene);Acc:100533105]	4.82915e-08	-3.89325	0.341226	0	0.114417	0.034041	0.37101	0.435704	1.11316	0.777
ENSG00000134201.12	GSTM5	2949	glutathione S-transferase mu 5 [Source:HGNC Symbol;Acc:HGNC:4637]	0.00068957	-3.9638	0.007998	0.073384	0	0.042653	0.86815	0.441861	0.234035	0.282463
ENSG00000226964.1	RHEBP2		RHEB pseudogene 2 [Source:HGNC Symbol;Acc:HGNC:44991]	0.0371781	-4.03774	0.430399	0	0	0.401925	0.126632	0.451702	0.915043	1.08079
ENSG00000196811.13	CHRNG	1146	cholinergic receptor nicotinic gamma subunit [Source:HGNC Symbol;Acc:HGNC:1967]	0.00550187	-4.16332	0.150834	0.045493	0	0.0117	0.002547	0.382585	0.212962	0.223463
ENSG00000267561.2			novel protein	6.82526e-06	-4.23524	0.009193	0	0	0.072977	0.053602	0.231938	0.103076	0.106316
ENSG00000248769.1			POM121 membrane glycoprotein-like 1 (POM121L1) pseudogene	0.0164206	-4.28657	0.115012	0.625515	0	0	0.16318	0.23951	0	0.35533
ENSG00000188573.8	FBLL1	345630	fibrillarin like 1 [Source:HGNC Symbol;Acc:HGNC:35458]	3.70558e-05	-4.31889	0	0.077668	0.012357	0.011872	0.082039	0.05198	0.165298	0.201799
ENSG00000279068.1			novel transcript	0.00702604	-4.33367	0	0	0.299089	0.268903	0.453404	0.166942	0.411463	0.061202
ENSG00000224668.1	IPO8P1		importin 8 pseudogene 1 [Source:HGNC Symbol;Acc:HGNC:41955]	9.66865e-05	-4.43318	0.082776	0	0	0.166274	0.082246	0.046828	0.179339	0.161561
ENSG00000056487.16	PHF21B	112885	PHD finger protein 21B [Source:HGNC Symbol;Acc:HGNC:25161]	3.93499e-12	-4.47388	0.008015	0.03856	0	0	0.014778	0.093045	0.27912	0.149348
ENSG00000273295.1			novel transcript	2.00567e-08	-4.63696	0	0.464476	0.428805	0.552035	0.314568	0.978695	1.22979	1.16063
ENSG00000196826.7			novel zinc finger protein	0.03645	-4.7128	0.011994	0	0.026469	0	0	0.122404	0.148145	0.030021
[truncated: 26 more rows]

## Sheet: G3 vs. G4
ENSEMBL Gene ID	Gene Symbol	Entrez	Description	FDR	LogFC (G3/G4)	P6	P9	P8	P22	C5	C6	C9	C11
[truncated: 676 more rows]
