# Supplementary material for: Persistent and transient olfactory deficits in COVID-19 are associated to inflammation and zinc homeostasis
Source: Front Immunol. 2023 Jul 14;14:1148595. doi: 10.3389/fimmu.2023.1148595 (PMC10380959; doi:10.3389/fimmu.2023.1148595)
Supplement: Supplementary file 2 [file DataSheet_2.zip › Table 6.XLSX]

## Sheet: Table 1
Enrichment FDR	nGenes	Pathway Genes	Fold Enrichment	Pathway	URL	Genes
3.77166e-11	78	1646	2.57816	Biological adhesion	http://amigo,geneontology,org/amigo/term/GO:0022610	PLAUR CD22 CNTN1 SPI1 TRO IGSF9B CDH7 SEMA6A CEACAM5 GLI3 ATRNL1 MAP3K8 ST3GAL4 ARHGDIB CNTN3 WNT5A IL1RL2 PLEK NID1 TNFSF4 PCDH17 CSTA LYPD3 CDC42EP1 CDH15 ACE2 ASS1 CRB1 MYBPC3 IL1RN KLF4 THBS1 ITGA11 CYP1B1 ITGAX TGFB1I1 S100A8 ABCA12 COL8A1 IGSF11 BOC HABP2 NCAM1 PRKCA OBSCN JAM2 VSIG4 ITGAD GNE AZGP1 FBLIM1 LAPTM5 S100A9 ZC3H12A RELL2 NLGN4Y RET FBN1 PRTG MFAP4 NLGN1 SEMA3E HAS2 FUT3 CADM2 F…
4.59408e-11	77	1639	2.55597	Cell adhesion	http://amigo,geneontology,org/amigo/term/GO:0007155	PLAUR CD22 CNTN1 SPI1 TRO IGSF9B CDH7 SEMA6A CEACAM5 GLI3 ATRNL1 MAP3K8 ST3GAL4 ARHGDIB CNTN3 WNT5A IL1RL2 PLEK NID1 TNFSF4 PCDH17 CSTA LYPD3 CDC42EP1 CDH15 ASS1 CRB1 MYBPC3 IL1RN KLF4 THBS1 ITGA11 CYP1B1 ITGAX TGFB1I1 S100A8 ABCA12 COL8A1 IGSF11 BOC HABP2 NCAM1 PRKCA OBSCN JAM2 VSIG4 ITGAD GNE AZGP1 FBLIM1 LAPTM5 S100A9 ZC3H12A RELL2 NLGN4Y RET FBN1 PRTG MFAP4 NLGN1 SEMA3E HAS2 FUT3 CADM2 FUT2 D…
5.61506e-06	39	741	2.86346	Response to bacterium	http://amigo,geneontology,org/amigo/term/GO:0009617	GRN SPI1 BCL3 PTGS2 CXCL2 IL12RB2 OAS1 TF CSF2RB NFKBIA OAS3 WNT5A ADGRL2 TNFSF4 NR4A1 ZFP36 ASS1 CHIT1 S100A8 TSLP STAR PTGES LCN2 ADM GJA1 PRKCA LY96 GBP2 S100A9 CXCL3 ZC3H12A VEGFD C15orf48 FOS ADGRB1 S100A14 CD55 MPEG1 FER1L6
5.61506e-06	55	1282	2.3341	Regulation of response to external stimulus	http://amigo,geneontology,org/amigo/term/GO:0032101	CCL26 PLAUR GRN SPI1 PTGS2 TXK OAS1 SEMA6A NFKBIA RELB CCL24 ST3GAL4 OAS3 PDGFRB WNT5A IL1RL2 TNFSF4 GPR83 EREG FFAR2 ZFP36 ACE2 F12 KLRD1 C5AR2 KLF4 THBS1 DUOXA2 FCGR2A S100A8 TSLP PTGES ADM GJA1 PRKCA LY96 VSIG4 S100A9 MNDA ZC3H12A KLKB1 VEGFD MN1 SEMA3E PDGFD MUC7 CXCR2 CSF1 SOCS3 MUC1 NTF3 S100A14 CD55 SH2D1B DNASE1
6.14651e-06	34	595	3.1089	Positive regulation of cellular component movement	http://amigo,geneontology,org/amigo/term/GO:0051272	CCL26 GRN FLT4 SPI1 PTGS2 MAP2 TF SEMA6A CCL24 PDGFRB WNT5A ATP8A1 LGR6 ENPP2 FGFBP1 THBS1 DUOXA2 DUOX2 ITGAX PRKCA JAM2 ZC3H12A VEGFD RET ROR2 SEMA3E HAS2 PDGFD CLEC7A CXCR2 CSF1 FAM110C NTF3 S100A14
1.00069e-05	33	581	3.09017	Positive regulation of cell motility	http://amigo,geneontology,org/amigo/term/GO:2000147	CCL26 GRN FLT4 SPI1 PTGS2 TF SEMA6A CCL24 PDGFRB WNT5A ATP8A1 LGR6 ENPP2 FGFBP1 THBS1 DUOXA2 DUOX2 ITGAX PRKCA JAM2 ZC3H12A VEGFD RET ROR2 SEMA3E HAS2 PDGFD CLEC7A CXCR2 CSF1 FAM110C NTF3 S100A14
1.06222e-05	37	717	2.80755	Blood vessel development	http://amigo,geneontology,org/amigo/term/GO:0001568	GRN FLT4 PRDM1 SPI1 PTGS2 SEMA6A CCL24 GLI3 PDGFRB WNT5A NR4A1 EREG COL4A2 KLF4 ANGPTL2 ENPP2 FGFBP1 THBS1 CYP1B1 ITGAX OSR1 COL8A1 ADM EDNRA PRKCA ZC3H12A VEGFD SERPINB7 MESP1 SEMA3E HAS2 PDGFD EGR3 CXCR2 ADGRB1 COL18A1 SOCS3
1.06222e-05	70	1905	1.99916	Response to biotic stimulus	http://amigo,geneontology,org/amigo/term/GO:0009607	CCL26 GRN C6 PRDM1 SPI1 BCL3 PTGS2 TXK CXCL2 IL12RB2 OAS1 TF CSF2RB NFKBIA RELB CCL24 OAS3 WNT5A IL1RL2 KYNU ADGRL2 TNFSF4 NR4A1 EREG FFAR2 ZFP36 ASS1 ULBP2 F12 CHIT1 KLRD1 KLF4 DUOX2 ITGAX PMAIP1 S100A8 TSLP STAR PTGES LCN2 ADM NCAM1 GJA1 PRKCA LY96 VSIG4 BATF LAPTM5 GBP2 S100A9 MNDA CXCL3 ZC3H12A VEGFD MFAP4 C15orf48 VWCE FOS MUC7 CLEC7A ITLN1 ADGRB1 CSF1 SOCS3 MUC1 S100A14 CD55 MPEG1 SH2D1B FE…
1.06222e-05	72	1982	1.97639	Locomotion	http://amigo,geneontology,org/amigo/term/GO:0040011	CCL26 PLAUR GRN FLT4 SPI1 PTGS2 CXCL2 TF SEMA6A FAM83D CEACAM5 CCL24 GLI3 ATRNL1 ST3GAL4 ARHGDIB PHACTR1 PDGFRB WNT5A USP9Y NR4A1 ATP8A1 EREG FFAR2 LGR6 C5AR2 KLF4 ENPP2 TUBB2A FGFBP1 THBS1 ITGA11 CYP1B1 DUOXA2 DUOX2 ITGAX S100A8 BOC IGFBP3 TRIM55 NCAM1 GFRA1 GJA1 PRKCA JAM2 CFAP157 S100A9 CXCL3 ZC3H12A S100P VEGFD RET PRTG LDHC MESP1 ROR2 SEMA3E HAS2 PDGFD FUT3 CLEC7A DSCAML1 EGR3 CXCR2 ADGRB1 A…
1.15338e-05	33	597	3.00735	Positive regulation of locomotion	http://amigo,geneontology,org/amigo/term/GO:0040017	CCL26 GRN FLT4 SPI1 PTGS2 TF SEMA6A CCL24 PDGFRB WNT5A ATP8A1 LGR6 ENPP2 FGFBP1 THBS1 DUOXA2 DUOX2 ITGAX PRKCA JAM2 ZC3H12A VEGFD RET ROR2 SEMA3E HAS2 PDGFD CLEC7A CXCR2 CSF1 FAM110C NTF3 S100A14
1.24959e-05	66	1776	2.02183	Cell motility	http://amigo,geneontology,org/amigo/term/GO:0048870	CCL26 GRN FLT4 SPI1 PTGS2 CXCL2 TF SEMA6A FAM83D CEACAM5 CCL24 GLI3 ATRNL1 ST3GAL4 ARHGDIB PHACTR1 PDGFRB WNT5A USP9Y NR4A1 ATP8A1 EREG FFAR2 LGR6 C5AR2 KLF4 ENPP2 TUBB2A FGFBP1 THBS1 ITGA11 CYP1B1 DUOXA2 DUOX2 ITGAX S100A8 IGFBP3 TRIM55 GJA1 PRKCA JAM2 CFAP157 S100A9 CXCL3 ZC3H12A S100P VEGFD RET LDHC MESP1 ROR2 SEMA3E HAS2 PDGFD FUT3 CLEC7A EGR3 CXCR2 ADGRB1 ADGRG3 SPNS2 CSF1 FAM110C NTF3 S100A…
1.24959e-05	66	1776	2.02183	Localization of cell	http://amigo,geneontology,org/amigo/term/GO:0051674	CCL26 GRN FLT4 SPI1 PTGS2 CXCL2 TF SEMA6A FAM83D CEACAM5 CCL24 GLI3 ATRNL1 ST3GAL4 ARHGDIB PHACTR1 PDGFRB WNT5A USP9Y NR4A1 ATP8A1 EREG FFAR2 LGR6 C5AR2 KLF4 ENPP2 TUBB2A FGFBP1 THBS1 ITGA11 CYP1B1 DUOXA2 DUOX2 ITGAX S100A8 IGFBP3 TRIM55 GJA1 PRKCA JAM2 CFAP157 S100A9 CXCL3 ZC3H12A S100P VEGFD RET LDHC MESP1 ROR2 SEMA3E HAS2 PDGFD FUT3 CLEC7A EGR3 CXCR2 ADGRB1 ADGRG3 SPNS2 CSF1 FAM110C NTF3 S100A…
1.24959e-05	45	1000	2.44826	Cell-cell adhesion	http://amigo,geneontology,org/amigo/term/GO:0098609	PLAUR SPI1 TRO CDH7 CEACAM5 GLI3 MAP3K8 ST3GAL4 WNT5A IL1RL2 PLEK TNFSF4 PCDH17 CSTA CDC42EP1 CDH15 ASS1 CRB1 IL1RN KLF4 CYP1B1 ITGAX S100A8 ABCA12 IGSF11 PRKCA OBSCN JAM2 VSIG4 ITGAD FBLIM1 LAPTM5 S100A9 ZC3H12A NLGN4Y RET NLGN1 HAS2 FUT3 DSCAML1 EGR3 TIGIT CD55 L1CAM PCDHGA8
1.35786e-05	68	1867	1.98157	Response to external biotic stimulus	http://amigo,geneontology,org/amigo/term/GO:0043207	CCL26 GRN C6 PRDM1 SPI1 BCL3 PTGS2 TXK CXCL2 IL12RB2 OAS1 TF CSF2RB NFKBIA RELB CCL24 OAS3 WNT5A IL1RL2 KYNU ADGRL2 TNFSF4 NR4A1 EREG FFAR2 ZFP36 ASS1 ULBP2 F12 CHIT1 KLRD1 DUOX2 ITGAX PMAIP1 S100A8 TSLP STAR PTGES LCN2 ADM NCAM1 GJA1 PRKCA LY96 VSIG4 BATF GBP2 S100A9 MNDA CXCL3 ZC3H12A VEGFD MFAP4 C15orf48 VWCE FOS MUC7 CLEC7A ITLN1 ADGRB1 CSF1 SOCS3 MUC1 S100A14 CD55 MPEG1 SH2D1B FER1L6
1.35786e-05	68	1866	1.98263	Response to other organism	http://amigo,geneontology,org/amigo/term/GO:0051707	CCL26 GRN C6 PRDM1 SPI1 BCL3 PTGS2 TXK CXCL2 IL12RB2 OAS1 TF CSF2RB NFKBIA RELB CCL24 OAS3 WNT5A IL1RL2 KYNU ADGRL2 TNFSF4 NR4A1 EREG FFAR2 ZFP36 ASS1 ULBP2 F12 CHIT1 KLRD1 DUOX2 ITGAX PMAIP1 S100A8 TSLP STAR PTGES LCN2 ADM NCAM1 GJA1 PRKCA LY96 VSIG4 BATF GBP2 S100A9 MNDA CXCL3 ZC3H12A VEGFD MFAP4 C15orf48 VWCE FOS MUC7 CLEC7A ITLN1 ADGRB1 CSF1 SOCS3 MUC1 S100A14 CD55 MPEG1 SH2D1B FER1L6
1.35786e-05	45	1010	2.42402	Regulation of cell motility	http://amigo,geneontology,org/amigo/term/GO:2000145	CCL26 GRN FLT4 SPI1 PTGS2 TF SEMA6A CCL24 ST3GAL4 ARHGDIB PHACTR1 PDGFRB WNT5A ATP8A1 EREG LGR6 C5AR2 KLF4 ENPP2 FGFBP1 THBS1 CYP1B1 DUOXA2 DUOX2 ITGAX IGFBP3 GJA1 PRKCA JAM2 ZC3H12A VEGFD RET ROR2 SEMA3E HAS2 PDGFD FUT3 CLEC7A CXCR2 ADGRB1 ADGRG3 CSF1 FAM110C NTF3 S100A14
1.43488e-05	25	381	3.56993	Response to lipopolysaccharide	http://amigo,geneontology,org/amigo/term/GO:0032496	SPI1 PTGS2 CXCL2 IL12RB2 CSF2RB NFKBIA WNT5A TNFSF4 NR4A1 ZFP36 ASS1 S100A8 STAR PTGES LCN2 ADM GJA1 PRKCA LY96 S100A9 CXCL3 ZC3H12A FOS S100A14 CD55
1.57273e-05	37	748	2.69119	Vasculature development	http://amigo,geneontology,org/amigo/term/GO:0001944	GRN FLT4 PRDM1 SPI1 PTGS2 SEMA6A CCL24 GLI3 PDGFRB WNT5A NR4A1 EREG COL4A2 KLF4 ANGPTL2 ENPP2 FGFBP1 THBS1 CYP1B1 ITGAX OSR1 COL8A1 ADM EDNRA PRKCA ZC3H12A VEGFD SERPINB7 MESP1 SEMA3E HAS2 PDGFD EGR3 CXCR2 ADGRB1 COL18A1 SOCS3
1.58097e-05	47	1092	2.34164	Regulation of cellular component movement	http://amigo,geneontology,org/amigo/term/GO:0051270	CCL26 GRN FLT4 SPI1 PTGS2 MAP2 TF SEMA6A CCL24 ST3GAL4 ARHGDIB PHACTR1 PDGFRB WNT5A ATP8A1 EREG LGR6 MYBPC3 C5AR2 KLF4 ENPP2 FGFBP1 THBS1 CYP1B1 DUOXA2 DUOX2 ITGAX IGFBP3 GJA1 PRKCA JAM2 ZC3H12A VEGFD RET ROR2 SEMA3E HAS2 PDGFD FUT3 CLEC7A CXCR2 ADGRB1 ADGRG3 CSF1 FAM110C NTF3 S100A14
2.16991e-05	60	1590	2.05305	Cell migration	http://amigo,geneontology,org/amigo/term/GO:0016477	CCL26 GRN FLT4 SPI1 PTGS2 CXCL2 SEMA6A FAM83D CEACAM5 CCL24 GLI3 ATRNL1 ST3GAL4 ARHGDIB PHACTR1 PDGFRB WNT5A USP9Y NR4A1 ATP8A1 FFAR2 LGR6 C5AR2 KLF4 ENPP2 TUBB2A FGFBP1 THBS1 ITGA11 CYP1B1 ITGAX S100A8 IGFBP3 TRIM55 GJA1 PRKCA JAM2 S100A9 CXCL3 ZC3H12A S100P VEGFD RET MESP1 ROR2 SEMA3E HAS2 PDGFD FUT3 CLEC7A EGR3 CXCR2 ADGRB1 ADGRG3 SPNS2 CSF1 FAM110C NTF3 S100A14 L1CAM
3.3935e-05	25	404	3.36669	Response to molecule of bacterial origin	http://amigo,geneontology,org/amigo/term/GO:0002237	SPI1 PTGS2 CXCL2 IL12RB2 CSF2RB NFKBIA WNT5A TNFSF4 NR4A1 ZFP36 ASS1 S100A8 STAR PTGES LCN2 ADM GJA1 PRKCA LY96 S100A9 CXCL3 ZC3H12A FOS S100A14 CD55
3.3935e-05	45	1056	2.31843	Regulation of locomotion	http://amigo,geneontology,org/amigo/term/GO:0040012	CCL26 GRN FLT4 SPI1 PTGS2 TF SEMA6A CCL24 ST3GAL4 ARHGDIB PHACTR1 PDGFRB WNT5A ATP8A1 EREG LGR6 C5AR2 KLF4 ENPP2 FGFBP1 THBS1 CYP1B1 DUOXA2 DUOX2 ITGAX IGFBP3 GJA1 PRKCA JAM2 ZC3H12A VEGFD RET ROR2 SEMA3E HAS2 PDGFD FUT3 CLEC7A CXCR2 ADGRB1 ADGRG3 CSF1 FAM110C NTF3 S100A14
3.3935e-05	47	1127	2.26892	Circulatory system development	http://amigo,geneontology,org/amigo/term/GO:0072359	GRN FLT4 ELN PRDM1 SPI1 PTGS2 MYH7 SEMA6A CCL24 GLI3 PDGFRB WNT5A RGS2 NR4A1 EREG MYBPC3 COL4A2 KLF4 ANGPTL2 ENPP2 FGFBP1 THBS1 CYP1B1 ITGAX OSR1 COL8A1 ADM JPH2 EDNRA GJA1 PRKCA TTN ZC3H12A NPY1R VEGFD FBN1 SERPINB7 MESP1 SEMA3E HAS2 PDGFD FOXL1 EGR3 CXCR2 ADGRB1 COL18A1 SOCS3
3.59876e-05	30	556	2.93556	Positive regulation of cell migration	http://amigo,geneontology,org/amigo/term/GO:0030335	CCL26 GRN FLT4 SPI1 PTGS2 SEMA6A CCL24 PDGFRB WNT5A ATP8A1 LGR6 ENPP2 FGFBP1 THBS1 ITGAX PRKCA JAM2 ZC3H12A VEGFD RET ROR2 SEMA3E HAS2 PDGFD CLEC7A CXCR2 CSF1 FAM110C NTF3 S100A14
5.91846e-05	34	699	2.64634	Chemotaxis	http://amigo,geneontology,org/amigo/term/GO:0006935	CCL26 PLAUR SPI1 CXCL2 SEMA6A CCL24 GLI3 PDGFRB WNT5A NR4A1 FFAR2 LGR6 C5AR2 ENPP2 THBS1 S100A8 BOC NCAM1 GFRA1 PRKCA S100A9 CXCL3 VEGFD RET PRTG SEMA3E PDGFD DSCAML1 EGR3 CXCR2 CSF1 NTF3 S100A14 L1CAM
6.28107e-05	34	702	2.63504	Taxis	http://amigo,geneontology,org/amigo/term/GO:0042330	CCL26 PLAUR SPI1 CXCL2 SEMA6A CCL24 GLI3 PDGFRB WNT5A NR4A1 FFAR2 LGR6 C5AR2 ENPP2 THBS1 S100A8 BOC NCAM1 GFRA1 PRKCA S100A9 CXCL3 VEGFD RET PRTG SEMA3E PDGFD DSCAML1 EGR3 CXCR2 CSF1 NTF3 S100A14 L1CAM
6.91371e-05	41	946	2.35796	Regulation of cell migration	http://amigo,geneontology,org/amigo/term/GO:0030334	CCL26 GRN FLT4 SPI1 PTGS2 SEMA6A CCL24 ST3GAL4 ARHGDIB PHACTR1 PDGFRB WNT5A ATP8A1 LGR6 C5AR2 KLF4 ENPP2 FGFBP1 THBS1 CYP1B1 ITGAX IGFBP3 GJA1 PRKCA JAM2 ZC3H12A VEGFD RET ROR2 SEMA3E HAS2 PDGFD FUT3 CLEC7A CXCR2 ADGRB1 ADGRG3 CSF1 FAM110C NTF3 S100A14
7.43925e-05	41	950	2.34804	Inflammatory response	http://amigo,geneontology,org/amigo/term/GO:0006954	CCL26 GRN PTGS2 CXCL2 NFKBIA RELB CCL24 WNT5A IL1RL2 TNFSF4 GPR83 FFAR2 ZFP36 ACE2 ASS1 F12 HRH4 C5AR2 IL1RN KLF4 THBS1 DUOXA2 FCGR2A S100A8 TSLP TRIM55 PTGES ADM GJA1 LY96 S100A9 CXCL3 ZC3H12A KLKB1 FOS CLEC7A CXCR2 CSF1 SOCS3 SERPINA3 DNASE1
0.000160558	31	635	2.65603	Blood vessel morphogenesis	http://amigo,geneontology,org/amigo/term/GO:0048514	GRN FLT4 PRDM1 SPI1 PTGS2 SEMA6A CCL24 PDGFRB WNT5A NR4A1 EREG COL4A2 KLF4 ANGPTL2 ENPP2 FGFBP1 THBS1 CYP1B1 ITGAX COL8A1 ADM EDNRA PRKCA ZC3H12A VEGFD SEMA3E HAS2 EGR3 CXCR2 ADGRB1 COL18A1
0.000190518	28	544	2.80029	Angiogenesis	http://amigo,geneontology,org/amigo/term/GO:0001525	GRN FLT4 PTGS2 SEMA6A CCL24 PDGFRB WNT5A NR4A1 EREG COL4A2 KLF4 ANGPTL2 ENPP2 FGFBP1 THBS1 CYP1B1 ITGAX COL8A1 ADM EDNRA PRKCA ZC3H12A VEGFD SEMA3E EGR3 CXCR2 ADGRB1 COL18A1
0.000242813	29	584	2.70165	Response to inorganic substance	http://amigo,geneontology,org/amigo/term/GO:0010035	SYT7 PTGS2 TF EEF1A2 AREG RASAL1 PDGFRB WNT5A TNFSF4 FOSB KCNC1 SYT5 ASS1 KLF4 THBS1 CYP1B1 ADCY10 S100A8 STAR PTGES LCN2 TTN ZC3H12A FBP1 NLGN1 FOS PDGFD COL18A1 S100A13
0.000280089	30	622	2.62407	Positive regulation of response to external stimulus	http://amigo,geneontology,org/amigo/term/GO:0032103	CCL26 GRN SPI1 PTGS2 TXK NFKBIA RELB CCL24 PDGFRB WNT5A TNFSF4 EREG FFAR2 KLRD1 THBS1 S100A8 TSLP PRKCA LY96 S100A9 MNDA VEGFD PDGFD MUC7 CXCR2 CSF1 MUC1 NTF3 S100A14 SH2D1B
0.000355179	41	1017	2.19335	Response to lipid	http://amigo,geneontology,org/amigo/term/GO:0033993	SPI1 PTGS2 CXCL2 IL12RB2 CSF2RB MLC1 NFKBIA AREG PDGFRB WNT5A TNFSF4 SOCS2 NR4A1 GPR83 FOSB FFAR2 ZFP36 ASS1 IL1RN KLF4 THBS1 ESR2 S100A8 OSR1 STAR PTGES LCN2 ADM ACSL1 GJA1 PRKCA LY96 S100A9 CXCL3 ZC3H12A RET MN1 FOS ARNT2 S100A14 CD55
0.000487312	37	886	2.27202	Tube morphogenesis	http://amigo,geneontology,org/amigo/term/GO:0035239	GRN FLT4 PRDM1 SPI1 PTGS2 SEMA6A CCL24 GLI3 AREG PDGFRB WNT5A NR4A1 EREG COL4A2 KLF4 ANGPTL2 ENPP2 FGFBP1 THBS1 CYP1B1 ITGAX OSR1 COL8A1 ADM EDNRA PRKCA ZC3H12A VEGFD RET MESP1 SEMA3E HAS2 EGR3 CXCR2 ADGRB1 COL18A1 CSF1
0.000487312	56	1614	1.88768	Positive regulation of multicellular organismal process	http://amigo,geneontology,org/amigo/term/GO:0051240	GRN FLT4 BCL3 PTGS2 TXK IL12RB2 OAS1 CCL24 GLI3 NMU ST3GAL4 OAS3 WNT5A IL1RL2 RGS2 ADGRL2 TNFSF4 EREG FFAR2 ACE2 F12 KLF4 THBS1 CYP1B1 ITGAX TGFB1I1 OSR1 TSLP STAR LCN2 ADM ACSL1 GJA1 PRKCA LY96 BATF LAPTM5 MNDA ZC3H12A VEGFD RET SERPINB7 MESP1 ROR2 NLGN1 FOS CLEC7A EGR3 CXCR2 ADGRB1 TIGIT CSF1 S100A13 CD55 L1CAM CRLF2
0.000575729	12	127	5.1407	Acute inflammatory response	http://amigo,geneontology,org/amigo/term/GO:0002526	PTGS2 TNFSF4 FFAR2 ASS1 F12 IL1RN S100A8 PTGES KLKB1 CXCR2 SERPINA3 DNASE1
0.00077804	37	908	2.21697	Regulation of defense response	http://amigo,geneontology,org/amigo/term/GO:0031347	GRN SPI1 PTGS2 TXK OAS1 NFKBIA RELB CCL24 OAS3 WNT5A IL1RL2 TNFSF4 GPR83 EREG FFAR2 ZFP36 ACE2 F12 KLRD1 KLF4 DUOXA2 FCGR2A S100A8 TSLP PTGES ADM GJA1 VSIG4 S100A9 MNDA ZC3H12A KLKB1 MUC7 SOCS3 MUC1 SH2D1B DNASE1
0.00077804	42	1094	2.0887	Tube development	http://amigo,geneontology,org/amigo/term/GO:0035295	GRN FLT4 PRDM1 SPI1 PTGS2 SEMA6A CCL24 GLI3 AREG PDGFRB WNT5A NR4A1 SPDEF EREG ASS1 COL4A2 KLF4 ANGPTL2 ENPP2 FGFBP1 THBS1 CYP1B1 ITGAX OSR1 ABCA12 COL8A1 ADM EDNRA GJA1 PRKCA ZC3H12A VEGFD RET MESP1 SEMA3E HAS2 FOXL1 EGR3 CXCR2 ADGRB1 COL18A1 CSF1
0.000980954	25	502	2.70945	Leukocyte migration	http://amigo,geneontology,org/amigo/term/GO:0050900	CCL26 SPI1 CXCL2 CEACAM5 CCL24 ST3GAL4 WNT5A FFAR2 C5AR2 THBS1 ITGAX S100A8 TRIM55 JAM2 S100A9 CXCL3 VEGFD RET ROR2 PDGFD CXCR2 SPNS2 CSF1 S100A14 L1CAM
0.00102598	22	409	2.92647	Epithelial cell proliferation	http://amigo,geneontology,org/amigo/term/GO:0050673	CCL26 GRN FLT4 CCL24 AREG WNT5A NR4A1 EREG ZFP36 C5AR2 FGFBP1 THBS1 OSR1 COL8A1 IGFBP3 CDKN2B GJA1 PRKCA VEGFD HAS2 FUT2 EGR3
0.00102762	20	349	3.11781	Regulation of epithelial cell proliferation	http://amigo,geneontology,org/amigo/term/GO:0050678	CCL26 GRN FLT4 CCL24 AREG WNT5A NR4A1 EREG ZFP36 C5AR2 FGFBP1 THBS1 OSR1 CDKN2B GJA1 PRKCA VEGFD HAS2 FUT2 EGR3
0.00105641	60	1832	1.78185	Response to oxygen-containing compound	http://amigo,geneontology,org/amigo/term/GO:1901700	SPI1 PTGS2 CXCL2 IL12RB2 CSF2RB MLC1 NFKBIA NAMPT AREG PDGFRB WNT5A KYNU RGS2 TNFSF4 SOCS2 NR4A1 EREG FOSB FFAR2 ZFP36 GDF15 ASS1 HRH4 KLF4 THBS1 CYP1B1 ESR2 DUOX2 ILDR2 S100A8 OSR1 ABCA12 STAR PTGES LCN2 CACNA1B ADM ACSL1 GJA1 PRKCA LY96 VSNL1 S100A9 CXCL3 ZC3H12A RET FBN1 HTR3A MN1 FOS PDGFD CLEC7A ARNT2 COL18A1 GPR173 SOCS3 S100A14 CD55 GRIN2B SLURP2
0.00113853	12	138	4.73093	Regulation of endothelial cell proliferation	http://amigo,geneontology,org/amigo/term/GO:0001936	CCL26 FLT4 CCL24 WNT5A NR4A1 FGFBP1 THBS1 GJA1 PRKCA VEGFD FUT2 EGR3
0.001727	34	837	2.21003	Regulation of cell adhesion	http://amigo,geneontology,org/amigo/term/GO:0030155	PLAUR SPI1 SEMA6A GLI3 MAP3K8 ST3GAL4 ARHGDIB WNT5A IL1RL2 NID1 TNFSF4 ASS1 IL1RN KLF4 THBS1 CYP1B1 ABCA12 COL8A1 PRKCA VSIG4 LAPTM5 ZC3H12A RELL2 RET SEMA3E HAS2 FUT3 FUT2 EGR3 TIGIT CSF1 MUC1 CD55 S100A10
0.00190098	43	1183	1.97755	Anatomical structure formation involved in morphogenesis	http://amigo,geneontology,org/amigo/term/GO:0048646	GRN FLT4 BCL3 PTGS2 SEMA6A CCL24 GLI3 PDGFRB WNT5A NR4A1 EREG GDF15 CRB1 COL4A2 CHAD KLF4 ANGPTL2 ENPP2 FGFBP1 THBS1 CYP1B1 DUSP5 ITGAX OSR1 COL8A1 ADM EDNRA GJA1 PRKCA OBSCN JAM2 TTN DUSP2 ZC3H12A VEGFD RET MESP1 ROR2 SEMA3E EGR3 CXCR2 ADGRB1 COL18A1
0.00190098	14	196	3.88612	Positive regulation of epithelial cell proliferation	http://amigo,geneontology,org/amigo/term/GO:0050679	CCL26 GRN FLT4 CCL24 AREG WNT5A NR4A1 C5AR2 FGFBP1 OSR1 PRKCA VEGFD HAS2 EGR3
0.00194646	17	279	3.31504	Tissue homeostasis	http://amigo,geneontology,org/amigo/term/GO:0001894	PTGS2 OAS1 TF CRB1 PIWIL4 ILDR2 ABCA12 GJA1 PRKCA JAM2 PIP AZGP1 RP1L1 CSF1 POTEE SERPINA3 CCDC154
0.00209944	22	434	2.75789	Ameboidal-type cell migration	http://amigo,geneontology,org/amigo/term/GO:0001667	GRN FLT4 PTGS2 SEMA6A ARHGDIB WNT5A NR4A1 KLF4 ENPP2 FGFBP1 THBS1 CYP1B1 GJA1 PRKCA ZC3H12A S100P RET MESP1 SEMA3E HAS2 EGR3 ADGRB1
0.00209944	16	253	3.44068	Myeloid leukocyte migration	http://amigo,geneontology,org/amigo/term/GO:0097529	CCL26 SPI1 CXCL2 CCL24 C5AR2 THBS1 S100A8 TRIM55 S100A9 CXCL3 VEGFD ROR2 PDGFD CXCR2 CSF1 S100A14
0.00226571	19	343	3.01373	Cell chemotaxis	http://amigo,geneontology,org/amigo/term/GO:0060326	CCL26 SPI1 CXCL2 CCL24 PDGFRB WNT5A NR4A1 FFAR2 C5AR2 THBS1 S100A8 S100A9 CXCL3 VEGFD PDGFD EGR3 CXCR2 CSF1 S100A14
0.0023812	41	1122	1.98809	Enzyme linked receptor protein signaling pathway	http://amigo,geneontology,org/amigo/term/GO:0007167	PLAUR GPRC5A FLT4 DKK3 SPI1 TF SEMA6A CHRDL1 AREG PDGFRB WNT5A USP9Y SOCS2 EREG SHC2 GDF15 COL4A2 FGFBP1 THBS1 TGFB1I1 CSRNP1 IGFBP3 FAM83A CDKN2B GFRA1 PRKCA ADAMTS3 VEGFD RET FBN1 ROR2 FOS PDGFD RASGRP4 PDZD3 CSF1 SOCS3 ANKS1B NTF3 CRLF2 GRIN2B
0.0023812	3	4	40.8043	Negative regulation of chemokine (C-X-C motif) ligand 2 production	http://amigo,geneontology,org/amigo/term/GO:2000342	OAS1 OAS3 KLF4
0.00253487	58	1817	1.73667	Regulation of cell population proliferation	http://amigo,geneontology,org/amigo/term/GO:0042127	CCL26 CD22 GRN FLT4 ELN PRDM1 PTGS2 IL12RB2 NFKBIA NAMPT CCL24 GLI3 AREG PDGFRB WNT5A TNFSF4 NR4A1 EREG ZFP36 ACE2 C5AR2 KLF4 FGFBP1 THBS1 CYP1B1 ITGAX TGFB1I1 OSR1 TSLP IGFBP3 CDKN2B PTGES ADM GJA1 PRKCA VSIG4 AZGP1 MNDA VEGFD SERPINB7 ROR2 MN1 HAS2 PDGFD FUT3 CLEC7A ARNT2 FUT2 EGR3 CXCR2 ADGRB1 COL18A1 CSF1 NTF3 S100A13 CD55 INCA1 CRLF2
0.00273875	12	154	4.23941	Endothelial cell proliferation	http://amigo,geneontology,org/amigo/term/GO:0001935	CCL26 FLT4 CCL24 WNT5A NR4A1 FGFBP1 THBS1 GJA1 PRKCA VEGFD FUT2 EGR3
0.00286282	47	1373	1.8624	Positive regulation of developmental process	http://amigo,geneontology,org/amigo/term/GO:0051094	GRN PTGS2 OLFM2 CCL24 GLI3 SULT1E1 RASAL1 WNT5A IL1RL2 ADGRL2 TNFSF4 SOCS2 SPDEF ZFP36 CDH15 GDF15 KLF4 ENPP2 THBS1 CYP1B1 ITGAX TGFB1I1 OSR1 BOC IGFBP3 STAR ADM GJA1 PRKCA WIF1 ZC3H12A VEGFD RET MESP1 ROR2 NLGN1 FOS HAS2 CLEC7A EGR3 CXCR2 ADGRB1 CSF1 SOCS3 KRT10 S100A10 L1CAM
0.00294056	6	34	9.60101	Response to fluid shear stress	http://amigo,geneontology,org/amigo/term/GO:0034405	PTGS2 PDGFRB ASS1 KLF4 GJA1 HAS2
0.00339544	18	326	3.004	Anatomical structure homeostasis	http://amigo,geneontology,org/amigo/term/GO:0060249	ATP2B3 PTGS2 OAS1 TF CRB1 PIWIL4 ILDR2 ABCA12 GJA1 PRKCA JAM2 PIP AZGP1 RP1L1 CSF1 POTEE SERPINA3 CCDC154
0.00367916	40	1111	1.9588	Negative regulation of multicellular organismal process	http://amigo,geneontology,org/amigo/term/GO:0051241	PLAUR GRN SPI1 BCL3 PTGS2 MAP2 OAS1 SEMA6A RELB GLI3 NMU OAS3 ARHGDIB WNT5A RGS2 TNFSF4 SOCS2 ZFP36 GDF15 F12 LRP4 C5AR2 COL4A2 KLF4 THBS1 NOVA1 OSR1 ADM GJA1 JAM2 VSIG4 LAPTM5 ZC3H12A KLKB1 FBN1 PRTG MESP1 SEMA3E ADGRB1 TIGIT
0.00371842	27	627	2.34283	Muscle structure development	http://amigo,geneontology,org/amigo/term/GO:0061061	ELN MYH7 OLFM2 CEACAM5 PDGFRB WNT5A RGS2 NR4A1 EREG CDH15 GDF15 ASS1 MYBPC3 ITGA11 BOC IGFBP3 ADM JPH2 OBSCN JAM2 TTN MESP1 FOS EGR3 BHLHA15 ADGRB1 MAFF
0.00425406	17	303	3.05247	Kidney development	http://amigo,geneontology,org/amigo/term/GO:0001822	PRDM1 COL4A4 GLI3 PDGFRB WNT5A NID1 ASS1 LRP4 FRAS1 GCNT3 OSR1 RET FBN1 SERPINB7 HAS2 PDGFD CXCR2
0.00425406	17	303	3.05247	Regulation of angiogenesis	http://amigo,geneontology,org/amigo/term/GO:0045765	GRN SEMA6A CCL24 WNT5A COL4A2 KLF4 ENPP2 THBS1 CYP1B1 ITGAX ADM PRKCA ZC3H12A VEGFD SEMA3E CXCR2 ADGRB1
0.00428739	47	1404	1.82127	Response to cytokine	http://amigo,geneontology,org/amigo/term/GO:0034097	CCL26 SPI1 PTGS2 TXK CXCL2 IL12RB2 OAS1 CSF2RB NFKBIA RELB CCL24 MAP3K8 OAS3 WNT5A IL1RL2 KYNU TNFSF4 SOCS2 PDE1B EREG ZFP36 ASS1 IL1RN KLF4 THBS1 DUOX2 ITGAX TSLP STAR PTGES LCN2 NCAM1 ACSL1 PRKCA BATF LAPTM5 GBP2 MNDA CXCL3 ZC3H12A FOS HAS2 CXCR2 CSF1 SOCS3 MUC1 CRLF2
0.00428739	12	164	3.98091	Positive regulation of angiogenesis	http://amigo,geneontology,org/amigo/term/GO:0045766	GRN CCL24 WNT5A KLF4 THBS1 CYP1B1 ITGAX ADM PRKCA ZC3H12A VEGFD CXCR2
0.00428739	12	164	3.98091	Positive regulation of vasculature development	http://amigo,geneontology,org/amigo/term/GO:1904018	GRN CCL24 WNT5A KLF4 THBS1 CYP1B1 ITGAX ADM PRKCA ZC3H12A VEGFD CXCR2
0.00431081	55	1738	1.7217	Regulation of cell differentiation	http://amigo,geneontology,org/amigo/term/GO:0045595	GRN PRDM1 SPI1 PTGS2 MAP2 RUNX1T1 SEMA6A NFKBIA OLFM2 CEACAM5 GLI3 SULT1E1 AREG WNT5A IL1RL2 RGS2 TNFSF4 SOCS2 SPDEF EREG ZFP36 CDH15 LRP4 KLF4 THBS1 TGFB1I1 OSR1 ABCA12 BOC IGFBP3 STAR ADM GJA1 PRKCA WIF1 ZC3H12A RET FBN1 PRTG MESP1 ROR2 NLGN1 FOS SEMA3E HAS2 CLEC7A EGR3 BHLHA15 CSF1 SOCS3 MAFF NTF3 SERPINB13 S100A10 L1CAM
0.00431081	23	498	2.51271	Regulation of inflammatory response	http://amigo,geneontology,org/amigo/term/GO:0050727	GRN PTGS2 NFKBIA CCL24 WNT5A IL1RL2 TNFSF4 GPR83 FFAR2 ZFP36 ACE2 F12 KLF4 DUOXA2 FCGR2A S100A8 TSLP PTGES ADM S100A9 KLKB1 SOCS3 DNASE1
0.00437942	11	140	4.27474	Granulocyte chemotaxis	http://amigo,geneontology,org/amigo/term/GO:0071621	CCL26 CXCL2 CCL24 C5AR2 THBS1 S100A8 S100A9 CXCL3 CXCR2 CSF1 S100A14
0.00440773	9	94	5.20906	Positive regulation of endothelial cell proliferation	http://amigo,geneontology,org/amigo/term/GO:0001938	CCL26 FLT4 CCL24 WNT5A NR4A1 FGFBP1 PRKCA VEGFD EGR3
0.00442369	17	307	3.0127	Regulation of vasculature development	http://amigo,geneontology,org/amigo/term/GO:1901342	GRN SEMA6A CCL24 WNT5A COL4A2 KLF4 ENPP2 THBS1 CYP1B1 ITGAX ADM PRKCA ZC3H12A VEGFD SEMA3E CXCR2 ADGRB1
0.00505645	4	13	16.7402	Midgut development	http://amigo,geneontology,org/amigo/term/GO:0007494	WNT5A ASS1 RET FOXL1
0.00505645	4	13	16.7402	Leukocyte aggregation	http://amigo,geneontology,org/amigo/term/GO:0070486	S100A8 JAM2 S100A9 HAS2
0.00506314	35	944	2.01716	MAPK cascade	http://amigo,geneontology,org/amigo/term/GO:0000165	CCL26 FLT4 SPI1 TF SEMA6A CSF2RB FAM83D CCL24 MAP3K8 AREG RASAL1 PDGFRB WNT5A RGS2 EREG ZFP36 SHC2 GDF15 HRH4 C5AR2 KLF4 DUSP5 IGFBP3 NCAM1 GFRA1 PRKCA LAPTM5 ZC3H12A RELL2 RET ROR2 PDGFD RASGRP4 CLEC7A GRIN2B
0.00506314	58	1885	1.67402	Cell-cell signaling	http://amigo,geneontology,org/amigo/term/GO:0007267	CCL26 SYT7 DKK3 PTGS2 RAPGEF4 NAMPT CCL24 GLI3 NMU AREG WNT5A KCNC4 PCDH17 KCNJ5 EREG FFAR2 SYT5 GDF15 LGR6 CRB1 HRH4 LRP4 SCEL MYCBPAP IL1RN KLF4 FGFBP1 NOVA1 ESR2 TGFB1I1 ILDR2 S100A8 SLC4A10 ABCA12 IGSF11 STAR PTGES CACNA1B ADM GJA1 PRKCA WIF1 SV2A VSNL1 S100A9 NLGN4Y HTR3A MESP1 ROR2 NLGN1 FOXL1 EGR3 BHLHA15 ADGRB1 NTF3 CHRNG GRIN2B SLURP2
0.00506314	17	312	2.96441	Renal system development	http://amigo,geneontology,org/amigo/term/GO:0072001	PRDM1 COL4A4 GLI3 PDGFRB WNT5A NID1 ASS1 LRP4 FRAS1 GCNT3 OSR1 RET FBN1 SERPINB7 HAS2 PDGFD CXCR2
0.00545247	5	25	10.8811	Chronic inflammatory response	http://amigo,geneontology,org/amigo/term/GO:0002544	THBS1 S100A8 PTGES GJA1 S100A9
0.00554659	30	762	2.14196	Transmembrane receptor protein tyrosine kinase signaling pathway	http://amigo,geneontology,org/amigo/term/GO:0007169	PLAUR GPRC5A FLT4 SEMA6A AREG PDGFRB WNT5A SOCS2 EREG SHC2 GDF15 COL4A2 FGFBP1 THBS1 CSRNP1 IGFBP3 FAM83A GFRA1 PRKCA ADAMTS3 VEGFD RET ROR2 PDGFD RASGRP4 CSF1 SOCS3 ANKS1B NTF3 GRIN2B
0.00554659	25	581	2.34104	Regulation of hormone levels	http://amigo,geneontology,org/amigo/term/GO:0010817	SYT7 DKK3 RAPGEF4 PCSK1N CYP3A5 SULT1E1 NMU ALDH8A1 FFAR2 SRD5A3 ACE2 HSD17B3 IL1RN CYP1B1 DUOXA2 DUOX2 ILDR2 ABCA12 STAR ADM GJA1 PRKCA VSNL1 UGT2B7 BACE2
0.00614015	15	258	3.16312	Leukocyte chemotaxis	http://amigo,geneontology,org/amigo/term/GO:0030595	CCL26 SPI1 CXCL2 CCL24 WNT5A FFAR2 C5AR2 THBS1 S100A8 S100A9 CXCL3 VEGFD CXCR2 CSF1 S100A14
0.00632928	15	259	3.15091	Hormone metabolic process	http://amigo,geneontology,org/amigo/term/GO:0042445	DKK3 PCSK1N CYP3A5 SULT1E1 ALDH8A1 SRD5A3 ACE2 HSD17B3 CYP1B1 DUOXA2 DUOX2 STAR ADM UGT2B7 BACE2
0.00688248	14	232	3.2831	Endothelial cell migration	http://amigo,geneontology,org/amigo/term/GO:0043542	GRN FLT4 PTGS2 WNT5A NR4A1 KLF4 FGFBP1 THBS1 CYP1B1 PRKCA ZC3H12A S100P EGR3 ADGRB1
0.00754392	17	325	2.84584	Negative regulation of cell adhesion	http://amigo,geneontology,org/amigo/term/GO:0007162	SPI1 SEMA6A GLI3 ARHGDIB TNFSF4 ASS1 IL1RN KLF4 THBS1 CYP1B1 ABCA12 VSIG4 LAPTM5 ZC3H12A SEMA3E TIGIT MUC1
0.00776266	7	61	6.24328	Glomerulus development	http://amigo,geneontology,org/amigo/term/GO:0032835	COL4A4 PDGFRB NID1 OSR1 RET SERPINB7 PDGFD
0.00833174	11	154	3.88612	Positive regulation of chemotaxis	http://amigo,geneontology,org/amigo/term/GO:0050921	CCL26 SPI1 PDGFRB WNT5A THBS1 VEGFD PDGFD CXCR2 CSF1 NTF3 S100A14
0.00856763	30	785	2.0792	Myeloid leukocyte activation	http://amigo,geneontology,org/amigo/term/GO:0002274	PLAUR GRN SPI1 RELB NAMPT WNT5A ATP8A1 ADGRE3 CHIT1 THBS1 ITGAX FCGR2A S100A8 TSLP LCN2 VSIG4 BATF S100A9 MNDA ZC3H12A S100P HSPA6 CXCR2 ADGRG3 CSF1 S100A13 SERPINA3 CD55 CRLF2 DNASE1
0.0088532	14	239	3.18695	Regulation of chemotaxis	http://amigo,geneontology,org/amigo/term/GO:0050920	CCL26 SPI1 SEMA6A PDGFRB WNT5A C5AR2 THBS1 VEGFD SEMA3E PDGFD CXCR2 CSF1 NTF3 S100A14
0.0088591	29	750	2.10369	Response to growth factor	http://amigo,geneontology,org/amigo/term/GO:0070848	FLT4 DKK3 SPI1 SEMA6A CHRDL1 PDGFRB WNT5A USP9Y NR4A1 ZFP36 KCNC1 GDF15 COL4A2 KLF4 FGFBP1 THBS1 TGFB1I1 STAR CDKN2B ADAMTS3 VEGFD FBN1 HTR3A ROR2 FOS HAS2 PDGFD EGR3 NTF3
0.0089912	7	63	6.04508	Cellular response to vascular endothelial growth factor stimulus	http://amigo,geneontology,org/amigo/term/GO:0035924	FLT4 SEMA6A PDGFRB NR4A1 ADAMTS3 VEGFD EGR3
0.00914135	10	131	4.15311	Sprouting angiogenesis	http://amigo,geneontology,org/amigo/term/GO:0002040	FLT4 PTGS2 SEMA6A NR4A1 KLF4 FGFBP1 THBS1 VEGFD SEMA3E EGR3
0.00960151	43	1308	1.78857	Cellular response to cytokine stimulus	http://amigo,geneontology,org/amigo/term/GO:0071345	CCL26 SPI1 PTGS2 TXK CXCL2 IL12RB2 OAS1 CSF2RB NFKBIA CCL24 MAP3K8 OAS3 WNT5A IL1RL2 TNFSF4 SOCS2 PDE1B EREG ZFP36 ASS1 IL1RN KLF4 THBS1 DUOX2 ITGAX TSLP STAR LCN2 NCAM1 ACSL1 BATF LAPTM5 GBP2 MNDA CXCL3 ZC3H12A FOS HAS2 CXCR2 CSF1 SOCS3 MUC1 CRLF2
0.0102533	40	1190	1.82876	Positive regulation of immune system process	http://amigo,geneontology,org/amigo/term/GO:0002684	CD22 GRN C6 SPI1 TXK RELB CCL24 GLI3 MAP3K8 WNT5A IL1RL2 TNFSF4 EREG FFAR2 KLRD1 C5AR2 THBS1 FCGR2A TSLP PRKCA JAM2 VSIG4 LAPTM5 MNDA ZC3H12A VEGFD MFAP4 ROR2 FOS PDGFD MUC7 CLEC7A EGR3 CXCR2 CSF1 MUC1 S100A14 CD55 SH2D1B CRLF2
0.0103532	28	722	2.10992	Cellular response to growth factor stimulus	http://amigo,geneontology,org/amigo/term/GO:0071363	FLT4 DKK3 SPI1 SEMA6A CHRDL1 PDGFRB WNT5A USP9Y NR4A1 ZFP36 GDF15 COL4A2 KLF4 FGFBP1 THBS1 TGFB1I1 STAR CDKN2B ADAMTS3 VEGFD FBN1 HTR3A ROR2 FOS HAS2 PDGFD EGR3 NTF3
0.010584	14	245	3.1089	Cellular response to lipopolysaccharide	http://amigo,geneontology,org/amigo/term/GO:0071222	SPI1 CXCL2 NFKBIA WNT5A TNFSF4 ZFP36 ASS1 STAR LCN2 PRKCA LY96 CXCL3 ZC3H12A CD55
0.012351	36	1042	1.87966	Positive regulation of cell population proliferation	http://amigo,geneontology,org/amigo/term/GO:0008284	CCL26 GRN FLT4 PTGS2 IL12RB2 NAMPT CCL24 GLI3 AREG PDGFRB WNT5A TNFSF4 NR4A1 EREG C5AR2 FGFBP1 THBS1 ITGAX OSR1 TSLP ADM GJA1 PRKCA VEGFD SERPINB7 HAS2 PDGFD CLEC7A ARNT2 EGR3 CXCR2 CSF1 NTF3 S100A13 CD55 CRLF2
0.012351	16	311	2.79901	Epithelial cell migration	http://amigo,geneontology,org/amigo/term/GO:0010631	GRN FLT4 PTGS2 WNT5A NR4A1 KLF4 ENPP2 FGFBP1 THBS1 CYP1B1 PRKCA ZC3H12A S100P HAS2 EGR3 ADGRB1
0.012351	15	280	2.91459	Cellular response to biotic stimulus	http://amigo,geneontology,org/amigo/term/GO:0071216	SPI1 CXCL2 NFKBIA WNT5A TNFSF4 ZFP36 ASS1 STAR LCN2 PRKCA LY96 CXCL3 ZC3H12A CLEC7A CD55
0.0126603	34	965	1.91689	Cytokine-mediated signaling pathway	http://amigo,geneontology,org/amigo/term/GO:0019221	CCL26 SPI1 PTGS2 TXK CXCL2 IL12RB2 OAS1 CSF2RB NFKBIA CCL24 MAP3K8 OAS3 WNT5A IL1RL2 TNFSF4 SOCS2 EREG IL1RN DUOX2 ITGAX TSLP LCN2 NCAM1 ACSL1 BATF LAPTM5 GBP2 CXCL3 FOS CXCR2 CSF1 SOCS3 MUC1 CRLF2
0.0129155	11	165	3.62705	Granulocyte migration	http://amigo,geneontology,org/amigo/term/GO:0097530	CCL26 CXCL2 CCL24 C5AR2 THBS1 S100A8 S100A9 CXCL3 CXCR2 CSF1 S100A14
0.0129155	47	1499	1.70585	Defense response to other organism	http://amigo,geneontology,org/amigo/term/GO:0098542	CCL26 GRN C6 PRDM1 SPI1 BCL3 TXK OAS1 TF RELB CCL24 OAS3 WNT5A IL1RL2 KYNU TNFSF4 EREG FFAR2 ASS1 ULBP2 F12 KLRD1 ITGAX PMAIP1 S100A8 TSLP STAR LCN2 NCAM1 LY96 VSIG4 BATF GBP2 S100A9 MNDA ZC3H12A MFAP4 MUC7 CLEC7A ADGRB1 CSF1 SOCS3 MUC1 S100A14 CD55 MPEG1 SH2D1B
0.0130452	16	314	2.77227	Epithelium migration	http://amigo,geneontology,org/amigo/term/GO:0090132	GRN FLT4 PTGS2 WNT5A NR4A1 KLF4 ENPP2 FGFBP1 THBS1 CYP1B1 PRKCA ZC3H12A S100P HAS2 EGR3 ADGRB1
0.0134512	43	1336	1.75108	Positive regulation of gene expression	http://amigo,geneontology,org/amigo/term/GO:0010628	CNTN1 FLT4 PRDM1 SPI1 BCL3 PTGS2 TXK IL12RB2 OAS1 RELB OAS3 WNT5A IL1RL2 TNFSF4 EREG FFAR2 ZFP36 F12 KLF4 THBS1 CYP1B1 ITGAX OSR1 TSLP STAR LCN2 GJA1 LY96 TTN BATF PIP LAPTM5 MNDA ZC3H12A KLKB1 RET SERPINB7 CLEC7A TIGIT CSF1 S100A13 CD55 CRLF2
0.0135754	17	348	2.65775	Urogenital system development	http://amigo,geneontology,org/amigo/term/GO:0001655	PRDM1 COL4A4 GLI3 PDGFRB WNT5A NID1 ASS1 LRP4 FRAS1 GCNT3 OSR1 RET FBN1 SERPINB7 HAS2 PDGFD CXCR2
0.0137681	25	628	2.16583	Positive regulation of cytokine production	http://amigo,geneontology,org/amigo/term/GO:0001819	FLT4 BCL3 PTGS2 TXK IL12RB2 OAS1 OAS3 WNT5A IL1RL2 TNFSF4 EREG FFAR2 THBS1 CYP1B1 TSLP LY96 BATF LAPTM5 MNDA SERPINB7 CLEC7A TIGIT S100A13 CD55 CRLF2
0.013798	20	450	2.41803	Extracellular matrix organization	http://amigo,geneontology,org/amigo/term/GO:0030198	ELN BCL3 COL4A4 PAPLN NID1 COL4A2 THBS1 ITGA11 CYP1B1 ITGAX COL8A1 SCUBE3 JAM2 ADAMTS3 ITGAD KLKB1 FBN1 MFAP4 HAS2 COL18A1
0.0139752	20	451	2.41267	Extracellular structure organization	http://amigo,geneontology,org/amigo/term/GO:0043062	ELN BCL3 COL4A4 PAPLN NID1 COL4A2 THBS1 ITGA11 CYP1B1 ITGAX COL8A1 SCUBE3 JAM2 ADAMTS3 ITGAD KLKB1 FBN1 MFAP4 HAS2 COL18A1
0.0139752	14	255	2.98698	Cellular response to molecule of bacterial origin	http://amigo,geneontology,org/amigo/term/GO:0071219	SPI1 CXCL2 NFKBIA WNT5A TNFSF4 ZFP36 ASS1 STAR LCN2 PRKCA LY96 CXCL3 ZC3H12A CD55
0.0142514	33	937	1.9161	Cytokine production	http://amigo,geneontology,org/amigo/term/GO:0001816	FLT4 BCL3 PTGS2 TXK IL12RB2 OAS1 RELB OAS3 WNT5A IL1RL2 TNFSF4 EREG FFAR2 ZFP36 ACE2 C5AR2 KLF4 THBS1 CYP1B1 TSLP LY96 VSIG4 BATF ADAMTS3 LAPTM5 MNDA ZC3H12A SERPINB7 CLEC7A TIGIT S100A13 CD55 CRLF2
0.0146272	20	454	2.39673	Positive regulation of defense response	http://amigo,geneontology,org/amigo/term/GO:0031349	GRN SPI1 PTGS2 TXK NFKBIA RELB CCL24 WNT5A TNFSF4 EREG FFAR2 KLRD1 S100A8 TSLP GJA1 S100A9 MNDA MUC7 MUC1 SH2D1B
0.0146272	20	454	2.39673	External encapsulating structure organization	http://amigo,geneontology,org/amigo/term/GO:0045229	ELN BCL3 COL4A4 PAPLN NID1 COL4A2 THBS1 ITGA11 CYP1B1 ITGAX COL8A1 SCUBE3 JAM2 ADAMTS3 ITGAD KLKB1 FBN1 MFAP4 HAS2 COL18A1
0.0146272	16	320	2.72029	Tissue migration	http://amigo,geneontology,org/amigo/term/GO:0090130	GRN FLT4 PTGS2 WNT5A NR4A1 KLF4 ENPP2 FGFBP1 THBS1 CYP1B1 PRKCA ZC3H12A S100P HAS2 EGR3 ADGRB1
0.0150054	7	71	5.36395	Respiratory gaseous exchange by respiratory system	http://amigo,geneontology,org/amigo/term/GO:0007585	FLT4 ELN CSF2RB TAS2R4 EDNRA NLGN1 BPGM
0.0150054	27	710	2.06895	Positive regulation of cell death	http://amigo,geneontology,org/amigo/term/GO:0010942	GRN PTGS2 EEF1A2 PDGFRB WNT5A NR4A1 SPDEF IDO1 THBS1 CYP1B1 PMAIP1 ADCY10 S100A8 IGFBP3 ADM OBSCN LAPTM5 S100A9 MNDA ZC3H12A RET FOS CLEC7A CXCR2 PNMA3 INCA1 GRIN2B
0.0155883	18	389	2.51749	Response to metal ion	http://amigo,geneontology,org/amigo/term/GO:0010038	SYT7 PTGS2 TF RASAL1 WNT5A FOSB KCNC1 SYT5 ASS1 THBS1 S100A8 STAR PTGES TTN FBP1 NLGN1 FOS S100A13
0.0155883	23	565	2.21475	Multicellular organismal homeostasis	http://amigo,geneontology,org/amigo/term/GO:0048871	PTGS2 OAS1 TF NMU CRB1 PIWIL4 NOVA1 ILDR2 ABCA12 PTGES LCN2 ACSL1 GJA1 PRKCA JAM2 PIP AZGP1 HAS2 RP1L1 CSF1 POTEE SERPINA3 CCDC154
0.0155883	4	19	11.4538	Cellular response to fluid shear stress	http://amigo,geneontology,org/amigo/term/GO:0071498	PTGS2 ASS1 KLF4 HAS2
0.0155883	45	1438	1.70254	Regulation of multicellular organismal development	http://amigo,geneontology,org/amigo/term/GO:2000026	GRN PRDM1 SPI1 MAP2 SEMA6A NFKBIA CCL24 GLI3 MGP WNT5A IL1RL2 RGS2 ADGRL2 TNFSF4 ZFP36 LRP4 COL4A2 KLF4 ENPP2 THBS1 CYP1B1 ITGAX OSR1 ABCA12 STAR ADM GJA1 PRKCA JAM2 ZC3H12A VEGFD FBN1 PRTG MESP1 ROR2 NLGN1 FOS SEMA3E EGR3 CXCR2 ADGRB1 CSF1 MAFF SERPINB13 L1CAM
0.0160314	25	640	2.12522	Positive regulation of programmed cell death	http://amigo,geneontology,org/amigo/term/GO:0043068	GRN PTGS2 EEF1A2 PDGFRB WNT5A NR4A1 SPDEF IDO1 THBS1 CYP1B1 PMAIP1 ADCY10 S100A8 IGFBP3 ADM OBSCN LAPTM5 S100A9 MNDA ZC3H12A RET CLEC7A CXCR2 PNMA3 INCA1
0.0168264	7	73	5.21699	Positive regulation of reactive oxygen species metabolic process	http://amigo,geneontology,org/amigo/term/GO:2000379	PDGFRB ACE2 THBS1 DUOXA2 ZC3H12A CLEC7A ADGRB1
0.0186174	4	20	10.8811	Cell proliferation involved in kidney development	http://amigo,geneontology,org/amigo/term/GO:0072111	PDGFRB OSR1 SERPINB7 PDGFD
0.01942	16	331	2.62988	Humoral immune response	http://amigo,geneontology,org/amigo/term/GO:0006959	C6 BCL3 CXCL2 TF C5AR2 S100A8 TSLP LCN2 VSIG4 S100A9 CXCL3 MFAP4 MUC7 ITLN1 SPNS2 CD55
0.0198277	10	150	3.62705	Positive regulation of epithelial cell migration	http://amigo,geneontology,org/amigo/term/GO:0010634	GRN FLT4 PTGS2 WNT5A ENPP2 FGFBP1 THBS1 PRKCA ZC3H12A HAS2
0.0198277	33	962	1.86631	Negative regulation of developmental process	http://amigo,geneontology,org/amigo/term/GO:0051093	SPI1 MAP2 RUNX1T1 SEMA6A NFKBIA CEACAM5 NAMPT GLI3 AREG WNT5A RGS2 TNFSF4 SOCS2 SPDEF EREG ZFP36 GDF15 LRP4 COL4A2 CHAD KLF4 THBS1 TGFB1I1 OSR1 GJA1 ZC3H12A FBN1 PRTG MESP1 NLGN1 SEMA3E BHLHA15 ADGRB1
0.0207723	56	1940	1.57047	Negative regulation of response to stimulus	http://amigo,geneontology,org/amigo/term/GO:0048585	PLAUR CD22 GPRC5A GRN DKK3 SPI1 BCL3 PTGS2 OAS1 SEMA6A NFKBIA CHRDL1 NAMPT GLI3 AREG OAS3 RASAL1 WNT5A PLEK RGS2 TNFSF4 SOCS2 CIT GPR83 EREG ZFP36 GDF15 F12 KLRD1 LRP4 C5AR2 IL1RN KLF4 THBS1 TGFB1I1 FCGR2A IGFBP3 ITPRIP ADM GJA1 LY96 VSIG4 WIF1 LAPTM5 ZC3H12A KLKB1 FBP1 FBN1 MESP1 ROR2 SEMA3E PDZD3 ADGRG3 SOCS3 MUC1 CD55
0.0217448	4	21	10.363	Leukocyte migration involved in inflammatory response	http://amigo,geneontology,org/amigo/term/GO:0002523	FFAR2 S100A8 TRIM55 S100A9
0.0223505	32	930	1.87203	Regulation of cytokine production	http://amigo,geneontology,org/amigo/term/GO:0001817	FLT4 BCL3 PTGS2 TXK IL12RB2 OAS1 RELB OAS3 WNT5A IL1RL2 TNFSF4 EREG FFAR2 ZFP36 ACE2 C5AR2 KLF4 THBS1 CYP1B1 TSLP LY96 VSIG4 BATF LAPTM5 MNDA ZC3H12A SERPINB7 CLEC7A TIGIT S100A13 CD55 CRLF2
0.023265	21	512	2.23148	Regulation of peptidase activity	http://amigo,geneontology,org/amigo/term/GO:0052547	PLAUR GRN PTGS2 PAPLN PCSK1N CSTA NR4A1 KLF4 THBS1 PMAIP1 S100A8 SPINK7 LAPTM5 S100A9 RET SERPINB7 A2ML1 CLEC7A SERPINA3 SERPINB13 GRIN2B
0.0237926	18	407	2.40615	Peptidyl-tyrosine phosphorylation	http://amigo,geneontology,org/amigo/term/GO:0018108	GPRC5A CNTN1 FLT4 TXK IL12RB2 AREG PDGFRB EREG LRP4 ENPP2 TSLP TTN RET ROR2 PDGFD CLEC7A SOCS3 NTF3
0.0243232	6	57	5.72692	Cell migration involved in sprouting angiogenesis	http://amigo,geneontology,org/amigo/term/GO:0002042	PTGS2 NR4A1 KLF4 FGFBP1 THBS1 EGR3
0.0243232	10	155	3.51005	Response to calcium ion	http://amigo,geneontology,org/amigo/term/GO:0051592	SYT7 RASAL1 WNT5A FOSB SYT5 THBS1 PTGES TTN NLGN1 FOS
0.0251089	18	410	2.38854	Peptidyl-tyrosine modification	http://amigo,geneontology,org/amigo/term/GO:0018212	GPRC5A CNTN1 FLT4 TXK IL12RB2 AREG PDGFRB EREG LRP4 ENPP2 TSLP TTN RET ROR2 PDGFD CLEC7A SOCS3 NTF3
0.0251089	10	156	3.48755	Response to glucocorticoid	http://amigo,geneontology,org/amigo/term/GO:0051384	PTGS2 AREG GPR83 FOSB ZFP36 ASS1 IL1RN STAR ADM FOS
0.0255777	3	10	16.3217	Defense response to tumor cell	http://amigo,geneontology,org/amigo/term/GO:0002357	SPI1 KLF4 LAPTM5
0.0255777	3	10	16.3217	Glial cell-derived neurotrophic factor receptor signaling pathway	http://amigo,geneontology,org/amigo/term/GO:0035860	GDF15 GFRA1 RET
0.0255777	10	157	3.46533	Regulation of smooth muscle cell proliferation	http://amigo,geneontology,org/amigo/term/GO:0048660	ELN PTGS2 NAMPT PDGFRB EREG KLF4 THBS1 IGFBP3 GJA1 PDGFD
0.0255777	3	10	16.3217	Glomerular mesangial cell proliferation	http://amigo,geneontology,org/amigo/term/GO:0072110	PDGFRB SERPINB7 PDGFD
0.026397	20	484	2.24817	Regulation of endopeptidase activity	http://amigo,geneontology,org/amigo/term/GO:0052548	PLAUR PTGS2 PAPLN PCSK1N CSTA NR4A1 KLF4 THBS1 PMAIP1 S100A8 SPINK7 LAPTM5 S100A9 RET SERPINB7 A2ML1 CLEC7A SERPINA3 SERPINB13 GRIN2B
0.0264736	10	158	3.4434	Positive regulation of inflammatory response	http://amigo,geneontology,org/amigo/term/GO:0050729	GRN PTGS2 NFKBIA CCL24 WNT5A TNFSF4 FFAR2 S100A8 TSLP S100A9
0.0267121	8	105	4.1452	Negative regulation of developmental growth	http://amigo,geneontology,org/amigo/term/GO:0048640	MAP2 SEMA6A WNT5A RGS2 SOCS2 GDF15 GJA1 SEMA3E
0.0287537	10	160	3.40036	Smooth muscle cell proliferation	http://amigo,geneontology,org/amigo/term/GO:0048659	ELN PTGS2 NAMPT PDGFRB EREG KLF4 THBS1 IGFBP3 GJA1 PDGFD
0.0295065	6	60	5.44057	Regulation of acute inflammatory response	http://amigo,geneontology,org/amigo/term/GO:0002673	PTGS2 FFAR2 F12 PTGES KLKB1 DNASE1
0.0295447	34	1034	1.78897	Regulation of anatomical structure morphogenesis	http://amigo,geneontology,org/amigo/term/GO:0022603	GRN FLT4 MAP2 SEMA6A CCL24 RASAL1 WNT5A CDC42EP1 LRP4 COL4A2 KLF4 ENPP2 THBS1 CYP1B1 ITGAX OSR1 ADM GJA1 PRKCA FBLIM1 ZC3H12A VEGFD RET MESP1 ROR2 NLGN1 SEMA3E HAS2 CXCR2 ADGRB1 CSF1 S100A13 S100A10 L1CAM
0.0306653	10	162	3.35838	Positive regulation of leukocyte migration	http://amigo,geneontology,org/amigo/term/GO:0002687	SPI1 CCL24 WNT5A THBS1 JAM2 VEGFD PDGFD CXCR2 CSF1 S100A14
0.0306653	8	108	4.03005	Positive regulation of endothelial cell migration	http://amigo,geneontology,org/amigo/term/GO:0010595	GRN FLT4 PTGS2 WNT5A FGFBP1 THBS1 PRKCA ZC3H12A
0.0306653	14	285	2.67256	Cell-cell adhesion via plasma-membrane adhesion molecules	http://amigo,geneontology,org/amigo/term/GO:0098742	TRO CDH7 CEACAM5 PCDH17 CDH15 CRB1 IL1RN KLF4 IGSF11 RET NLGN1 DSCAML1 L1CAM PCDHGA8
0.0306653	54	1896	1.54953	Regulation of intracellular signal transduction	http://amigo,geneontology,org/amigo/term/GO:1902531	CCL26 PLAUR CD22 FLT4 PRDM1 SPI1 BCL3 PTGS2 SEMA6A NFKBIA FAM83D CCL24 AREG RASAL1 ARHGDIB PDGFRB WNT5A PEX5L PLEK RGS2 CIT ARHGAP40 EREG GDF15 HRH4 C5AR2 KLF4 THBS1 GPAT3 PMAIP1 S100A8 IGFBP3 GJA1 PRKCA OBSCN LAPTM5 S100A9 ZC3H12A RELL2 FBP1 RET ROR2 NLGN1 PDGFD RASGRP4 CLEC7A PDZD3 ADGRG3 CSF1 FAM110C MUC1 NTF3 S100A13 S100A4
0.0313536	4	24	9.06762	Glomerulus vasculature development	http://amigo,geneontology,org/amigo/term/GO:0072012	PDGFRB OSR1 SERPINB7 PDGFD
0.0317776	3	11	14.8379	Tonic smooth muscle contraction	http://amigo,geneontology,org/amigo/term/GO:0014820	NMU GRIP2 EDNRA
0.0325895	2	3	36.2705	Kinin cascade	http://amigo,geneontology,org/amigo/term/GO:0002254	F12 KLKB1
0.0325895	2	3	36.2705	Plasma kallikrein-kinin cascade	http://amigo,geneontology,org/amigo/term/GO:0002353	F12 KLKB1
0.0325895	2	3	36.2705	Activation of plasma proteins involved in acute inflammatory response	http://amigo,geneontology,org/amigo/term/GO:0002541	F12 KLKB1
0.0325895	21	535	2.13555	Regulation of cell-cell adhesion	http://amigo,geneontology,org/amigo/term/GO:0022407	PLAUR SPI1 GLI3 MAP3K8 ST3GAL4 WNT5A IL1RL2 TNFSF4 ASS1 IL1RN KLF4 ABCA12 PRKCA VSIG4 LAPTM5 ZC3H12A HAS2 FUT3 EGR3 TIGIT CD55
0.0325895	49	1684	1.58306	Regulation of programmed cell death	http://amigo,geneontology,org/amigo/term/GO:0043067	PLAUR GRN FLT4 BCL3 PTGS2 NFKBIA EEF1A2 CEACAM5 GLI3 PDGFRB WNT5A SOCS2 NR4A1 SPDEF ZFP36 IDO1 KLF4 THBS1 CYP1B1 PMAIP1 ADCY10 S100A8 OSR1 TSLP IGFBP3 STAR ITPRIP ADM GJA1 PRKCA OBSCN PIP LAPTM5 S100A9 MNDA ZC3H12A RET CLEC7A ARNT2 EGR3 CXCR2 PNMA3 SOCS3 MUC1 NTF3 BCL2L15 INCA1 SERPINB13 USP17L11
0.0325895	2	3	36.2705	Diencephalon morphogenesis	http://amigo,geneontology,org/amigo/term/GO:0048852	WNT5A DUOX2
0.0325895	2	3	36.2705	Peyer s patch morphogenesis	http://amigo,geneontology,org/amigo/term/GO:0061146	RET FOXL1
0.0325895	13	256	2.76279	Cellular response to transforming growth factor beta stimulus	http://amigo,geneontology,org/amigo/term/GO:0071560	DKK3 SPI1 WNT5A USP9Y GDF15 COL4A2 THBS1 TGFB1I1 STAR CDKN2B FBN1 FOS PDGFD
0.0325895	2	3	36.2705	Platelet-derived growth factor production	http://amigo,geneontology,org/amigo/term/GO:0090360	PTGS2 SERPINB7
0.0325895	2	3	36.2705	Regulation of platelet-derived growth factor production	http://amigo,geneontology,org/amigo/term/GO:0090361	PTGS2 SERPINB7
0.0332941	10	166	3.27745	Antimicrobial humoral response	http://amigo,geneontology,org/amigo/term/GO:0019730	BCL3 CXCL2 TF S100A8 TSLP LCN2 S100A9 CXCL3 MUC7 ITLN1
0.0332941	10	166	3.27745	Cellular hormone metabolic process	http://amigo,geneontology,org/amigo/term/GO:0034754	DKK3 CYP3A5 SULT1E1 ALDH8A1 SRD5A3 HSD17B3 CYP1B1 STAR ADM UGT2B7
0.0333373	36	1133	1.72869	Animal organ morphogenesis	http://amigo,geneontology,org/amigo/term/GO:0009887	ELN PRDM1 MYH7 SEMA6A GLI3 ATRNL1 AREG MGP PDGFRB WNT5A EREG CRB1 LRP4 MYBPC3 CHAD FRAS1 DUOX2 GCNT3 ITGAX OSR1 SLC4A10 CSRNP1 COL8A1 ADM TTN NPY1R FBN1 MESP1 ROR2 HAS2 DSCAML1 COL18A1 DGCR6 CSF1 CCDC154 CEMP1
0.0333373	49	1691	1.57651	Regulation of response to stress	http://amigo,geneontology,org/amigo/term/GO:0080134	RAD52 PLAUR GRN FLT4 SPI1 PTGS2 TXK OAS1 MLC1 NFKBIA RELB NAMPT CCL24 ST3GAL4 OAS3 WNT5A IL1RL2 TNFSF4 GPR83 EREG FFAR2 ZFP36 ACE2 F12 KLRD1 RNFT2 KLF4 THBS1 DUOXA2 DUOX2 PMAIP1 FCGR2A S100A8 TSLP PTGES ADM GJA1 VSIG4 S100A9 MNDA ZC3H12A KLKB1 RELL2 MUC7 CLEC7A SOCS3 MUC1 SH2D1B DNASE1
0.0333373	4	25	8.70492	Olefinic compound biosynthetic process	http://amigo,geneontology,org/amigo/term/GO:0120255	DKK3 HSD17B3 STAR ADM
0.0339543	7	87	4.37747	Metanephros development	http://amigo,geneontology,org/amigo/term/GO:0001656	GLI3 PDGFRB FRAS1 OSR1 RET FBN1 CXCR2
0.0339543	7	87	4.37747	Positive regulation of chemokine production	http://amigo,geneontology,org/amigo/term/GO:0032722	OAS1 OAS3 WNT5A TNFSF4 FFAR2 TSLP CLEC7A
0.0339543	5	43	6.32625	Positive regulation of interleukin-10 production	http://amigo,geneontology,org/amigo/term/GO:0032733	BCL3 TNFSF4 TSLP CLEC7A TIGIT
0.0339543	5	43	6.32625	Vascular endothelial growth factor signaling pathway	http://amigo,geneontology,org/amigo/term/GO:0038084	FLT4 SEMA6A PDGFRB ADAMTS3 VEGFD
0.0339543	12	228	2.86346	Multi-multicellular organism process	http://amigo,geneontology,org/amigo/term/GO:0044706	PRDM1 TRO PTGS2 NAMPT ARHGDIB RGS2 FOSB IDO1 ADM GJA1 FOS MAFF
0.0339543	10	167	3.25783	Olefinic compound metabolic process	http://amigo,geneontology,org/amigo/term/GO:0120254	DKK3 PTGS2 CYP3A5 ALDH8A1 HSD17B3 CYP1B1 STAR PTGES ADM ACSL1
0.03522	8	113	3.85173	Regulation of chemokine production	http://amigo,geneontology,org/amigo/term/GO:0032642	OAS1 OAS3 WNT5A TNFSF4 FFAR2 KLF4 TSLP CLEC7A
0.0353042	48	1658	1.57508	Cell activation	http://amigo,geneontology,org/amigo/term/GO:0001775	PLAUR CD22 GRN PRDM1 SPI1 BCL3 TXK RELB NAMPT GLI3 MAP3K8 PDGFRB WNT5A IL1RL2 PLEK TNFSF4 ATP8A1 ULBP2 ADGRE3 CHIT1 THBS1 ITGAX FCGR2A S100A8 TSLP LCN2 PRKCA VSIG4 BATF LAPTM5 S100A9 MNDA ZC3H12A S100P CLEC7A HSPA6 EGR3 CXCR2 TIGIT BACE2 ADGRG3 CSF1 S100A13 SERPINA3 CD55 SH2D1B CRLF2 DNASE1
0.0353042	11	199	3.00735	Female pregnancy	http://amigo,geneontology,org/amigo/term/GO:0007565	PRDM1 TRO PTGS2 NAMPT ARHGDIB RGS2 FOSB IDO1 ADM GJA1 FOS
0.0353042	4	26	8.37011	Toxin metabolic process	http://amigo,geneontology,org/amigo/term/GO:0009404	CYP3A5 ACY3 CYP1B1 STAR
0.0353042	4	26	8.37011	Defense response to protozoan	http://amigo,geneontology,org/amigo/term/GO:0042832	BCL3 BATF GBP2 CLEC7A
0.0353042	4	26	8.37011	Renal system vasculature development	http://amigo,geneontology,org/amigo/term/GO:0061437	PDGFRB OSR1 SERPINB7 PDGFD
0.0353042	4	26	8.37011	Kidney vasculature development	http://amigo,geneontology,org/amigo/term/GO:0061440	PDGFRB OSR1 SERPINB7 PDGFD
0.0353042	13	262	2.69952	Response to transforming growth factor beta	http://amigo,geneontology,org/amigo/term/GO:0071559	DKK3 SPI1 WNT5A USP9Y GDF15 COL4A2 THBS1 TGFB1I1 STAR CDKN2B FBN1 FOS PDGFD
0.0353042	3	12	13.6014	Postsynaptic membrane assembly	http://amigo,geneontology,org/amigo/term/GO:0097104	LRP4 NLGN4Y NLGN1
0.0353877	8	114	3.81795	Chemokine production	http://amigo,geneontology,org/amigo/term/GO:0032602	OAS1 OAS3 WNT5A TNFSF4 FFAR2 KLF4 TSLP CLEC7A
0.0359899	30	897	1.81959	Positive regulation of cell differentiation	http://amigo,geneontology,org/amigo/term/GO:0045597	PTGS2 OLFM2 GLI3 SULT1E1 IL1RL2 TNFSF4 SOCS2 SPDEF ZFP36 CDH15 TGFB1I1 BOC IGFBP3 STAR ADM GJA1 PRKCA WIF1 ZC3H12A RET MESP1 ROR2 FOS HAS2 CLEC7A EGR3 CSF1 SOCS3 S100A10 L1CAM
0.0362044	7	89	4.2791	Cellular response to calcium ion	http://amigo,geneontology,org/amigo/term/GO:0071277	SYT7 RASAL1 WNT5A FOSB SYT5 NLGN1 FOS
0.0365782	10	171	3.18162	Homophilic cell adhesion via plasma membrane adhesion molecules	http://amigo,geneontology,org/amigo/term/GO:0007156	TRO CDH7 CEACAM5 PCDH17 CDH15 IGSF11 RET DSCAML1 L1CAM PCDHGA8
0.0380045	10	172	3.16312	Regulation of response to wounding	http://amigo,geneontology,org/amigo/term/GO:1903034	PLAUR GRN ST3GAL4 F12 KLF4 THBS1 DUOX2 GJA1 KLKB1 CLEC7A
0.0383354	45	1537	1.59288	Negative regulation of cell communication	http://amigo,geneontology,org/amigo/term/GO:0010648	PLAUR CD22 GPRC5A DKK3 SPI1 BCL3 PTGS2 OAS1 SEMA6A NFKBIA CHRDL1 GLI3 AREG OAS3 RASAL1 WNT5A PLEK RGS2 PCDH17 SOCS2 CIT EREG GDF15 LRP4 IL1RN KLF4 THBS1 TGFB1I1 IGFBP3 ITPRIP ADM GJA1 LY96 WIF1 LAPTM5 VSNL1 ZC3H12A FBP1 FBN1 MESP1 ROR2 PDZD3 ADGRG3 SOCS3 MUC1
0.0383354	23	625	2.00213	Positive regulation of apoptotic process	http://amigo,geneontology,org/amigo/term/GO:0043065	GRN PTGS2 EEF1A2 PDGFRB WNT5A NR4A1 SPDEF IDO1 THBS1 CYP1B1 PMAIP1 ADCY10 S100A8 IGFBP3 ADM OBSCN S100A9 MNDA ZC3H12A RET CXCR2 PNMA3 INCA1
0.0383556	52	1847	1.53173	Regulation of cell death	http://amigo,geneontology,org/amigo/term/GO:0010941	PLAUR GRN FLT4 BCL3 PTGS2 NFKBIA EEF1A2 CEACAM5 GLI3 PDGFRB WNT5A SOCS2 NR4A1 SPDEF ZFP36 IDO1 KLF4 THBS1 CYP1B1 PMAIP1 ADCY10 S100A8 OSR1 TSLP IGFBP3 STAR ITPRIP ADM GJA1 PRKCA OBSCN PIP LAPTM5 S100A9 MNDA ZC3H12A RET FOS CLEC7A ARNT2 EGR3 CXCR2 PNMA3 CSF1 SOCS3 MUC1 NTF3 BCL2L15 INCA1 SERPINB13 USP17L11 GRIN2B
0.0383596	30	903	1.8075	Regulated exocytosis	http://amigo,geneontology,org/amigo/term/GO:0045055	SYT7 PLAUR GRN SPI1 RAPGEF4 TF PLEK ATP8A1 SYT5 ADGRE3 CHIT1 THBS1 ITGAX FCGR2A S100A8 ABCA12 LCN2 TTN SV2A S100A9 MNDA S100P VEGFD NLGN1 HSPA6 CXCR2 ADGRG3 S100A13 SERPINA3 CD55
0.0384455	4	27	8.06011	Response to protozoan	http://amigo,geneontology,org/amigo/term/GO:0001562	BCL3 BATF GBP2 CLEC7A
0.0384455	4	27	8.06011	Fibrinolysis	http://amigo,geneontology,org/amigo/term/GO:0042730	PLAUR F12 THBS1 KLKB1
0.0387771	45	1540	1.58978	Negative regulation of signaling	http://amigo,geneontology,org/amigo/term/GO:0023057	PLAUR CD22 GPRC5A DKK3 SPI1 BCL3 PTGS2 OAS1 SEMA6A NFKBIA CHRDL1 GLI3 AREG OAS3 RASAL1 WNT5A PLEK RGS2 PCDH17 SOCS2 CIT EREG GDF15 LRP4 IL1RN KLF4 THBS1 TGFB1I1 IGFBP3 ITPRIP ADM GJA1 LY96 WIF1 LAPTM5 VSNL1 ZC3H12A FBP1 FBN1 MESP1 ROR2 PDZD3 ADGRG3 SOCS3 MUC1
0.0391496	42	1411	1.61945	Negative regulation of signal transduction	http://amigo,geneontology,org/amigo/term/GO:0009968	PLAUR CD22 GPRC5A DKK3 SPI1 BCL3 PTGS2 OAS1 SEMA6A NFKBIA CHRDL1 GLI3 AREG OAS3 RASAL1 WNT5A PLEK RGS2 SOCS2 CIT EREG GDF15 LRP4 IL1RN KLF4 THBS1 TGFB1I1 IGFBP3 ITPRIP ADM LY96 WIF1 LAPTM5 ZC3H12A FBP1 FBN1 MESP1 ROR2 PDZD3 ADGRG3 SOCS3 MUC1
0.0391496	8	117	3.72005	Neutrophil chemotaxis	http://amigo,geneontology,org/amigo/term/GO:0030593	CCL26 CXCL2 CCL24 C5AR2 S100A8 S100A9 CXCL3 CXCR2
0.0396357	12	236	2.76639	Cellular response to inorganic substance	http://amigo,geneontology,org/amigo/term/GO:0071241	SYT7 PTGS2 TF RASAL1 WNT5A FOSB SYT5 ADCY10 STAR FBP1 NLGN1 FOS
0.0403511	10	175	3.1089	Response to corticosteroid	http://amigo,geneontology,org/amigo/term/GO:0031960	PTGS2 AREG GPR83 FOSB ZFP36 ASS1 IL1RN STAR ADM FOS
0.0403511	3	13	12.5552	Kynurenine metabolic process	http://amigo,geneontology,org/amigo/term/GO:0070189	KYNU ALDH8A1 IDO1
0.0403511	3	13	12.5552	Presynaptic membrane assembly	http://amigo,geneontology,org/amigo/term/GO:0097105	LRP4 NLGN4Y NLGN1
0.0412218	12	238	2.74315	Regulation of leukocyte migration	http://amigo,geneontology,org/amigo/term/GO:0002685	SPI1 CCL24 ST3GAL4 WNT5A C5AR2 THBS1 JAM2 VEGFD PDGFD CXCR2 CSF1 S100A14
0.0412218	12	238	2.74315	Fat cell differentiation	http://amigo,geneontology,org/amigo/term/GO:0045444	PTGS2 RUNX1T1 SULT1E1 WNT5A RGS2 NR4A1 FFAR2 ZFP36 KLF4 TGFB1I1 WIF1 ZC3H12A
0.0412218	42	1418	1.61145	Regulation of hydrolase activity	http://amigo,geneontology,org/amigo/term/GO:0051336	CCL26 PLAUR GRN PREX2 PTGS2 TXK OAS1 PAPLN PCSK1N CCL24 OAS3 RASAL1 ARHGDIB PHACTR1 PDGFRB WNT5A PLEK RGS2 CSTA NR4A1 ARHGAP40 USP6 MYBPC3 KLF4 ALDOB THBS1 PMAIP1 S100A8 SPINK7 EDNRA LAPTM5 S100A9 RET SERPINB7 A2ML1 RASGRP4 CLEC7A NTF3 SERPINA3 SERPINB13 S100A10 GRIN2B
0.0412218	12	238	2.74315	Mononuclear cell migration	http://amigo,geneontology,org/amigo/term/GO:0071674	CCL26 SPI1 CCL24 WNT5A THBS1 JAM2 RET PDGFD CXCR2 SPNS2 CSF1 S100A14
0.0415429	4	28	7.77225	Benzene-containing compound metabolic process	http://amigo,geneontology,org/amigo/term/GO:0042537	KYNU ALDH8A1 IDO1 STAR
0.0415794	11	207	2.89113	Cellular response to metal ion	http://amigo,geneontology,org/amigo/term/GO:0071248	SYT7 PTGS2 TF RASAL1 WNT5A FOSB SYT5 STAR FBP1 NLGN1 FOS
0.0416376	47	1639	1.56014	Regulation of apoptotic process	http://amigo,geneontology,org/amigo/term/GO:0042981	PLAUR GRN FLT4 BCL3 PTGS2 NFKBIA EEF1A2 CEACAM5 GLI3 PDGFRB WNT5A SOCS2 NR4A1 SPDEF ZFP36 IDO1 KLF4 THBS1 CYP1B1 PMAIP1 ADCY10 S100A8 OSR1 TSLP IGFBP3 STAR ITPRIP ADM GJA1 PRKCA OBSCN PIP S100A9 MNDA ZC3H12A RET ARNT2 EGR3 CXCR2 PNMA3 SOCS3 MUC1 NTF3 BCL2L15 INCA1 SERPINB13 USP17L11
0.0417628	5	47	5.78784	Estrogen metabolic process	http://amigo,geneontology,org/amigo/term/GO:0008210	CYP3A5 SULT1E1 CYP1B1 STAR UGT2B7
0.0417628	5	47	5.78784	Positive regulation of phospholipase C activity	http://amigo,geneontology,org/amigo/term/GO:0010863	TXK PDGFRB EDNRA RASGRP4 NTF3
0.0431579	13	273	2.59075	Negative regulation of endopeptidase activity	http://amigo,geneontology,org/amigo/term/GO:0010951	PLAUR PTGS2 PAPLN PCSK1N CSTA NR4A1 KLF4 THBS1 SPINK7 SERPINB7 A2ML1 SERPINA3 SERPINB13
0.0433862	47	1644	1.55539	Positive regulation of signal transduction	http://amigo,geneontology,org/amigo/term/GO:0009967	CCL26 PLAUR FLT4 SPI1 TXK CCL24 AREG PDGFRB WNT5A EREG GDF15 LGR6 C5AR2 SCEL FGFBP1 THBS1 CYP1B1 TGFB1I1 PMAIP1 S100A8 IGSF11 TSLP IGFBP3 CDKN2B GJA1 PRKCA LY96 ADAMTS3 LAPTM5 S100A9 ZC3H12A RELL2 RET MESP1 ROR2 MN1 NLGN1 PDGFD RASGRP4 CLEC7A CSF1 FAM110C NTF3 S100A13 S100A4 INCA1 CRLF2
0.044812	34	1085	1.70488	Cell morphogenesis	http://amigo,geneontology,org/amigo/term/GO:0000902	PREX2 SPI1 MAP2 CDH7 SEMA6A CCL24 GLI3 ATRNL1 RASAL1 PHACTR1 WNT5A CDC42EP1 LGR6 CRB1 LRP4 ENPP2 BOC NCAM1 GFRA1 GJA1 PRKCA FBLIM1 RET PRTG NLGN1 SEMA3E HAS2 DSCAML1 ADGRB1 COL18A1 NTF3 S100A13 S100A10 L1CAM
0.044812	24	678	1.92587	Regulation of cell activation	http://amigo,geneontology,org/amigo/term/GO:0050865	CD22 GRN PRDM1 SPI1 TXK GLI3 MAP3K8 PDGFRB WNT5A IL1RL2 PLEK TNFSF4 THBS1 TSLP PRKCA VSIG4 LAPTM5 MNDA ZC3H12A CLEC7A EGR3 TIGIT CD55 CRLF2
0.0452436	2	4	27.2029	Response to mycotoxin	http://amigo,geneontology,org/amigo/term/GO:0010046	ASS1 LCN2
0.0452436	12	243	2.6867	Regulation of epithelial cell migration	http://amigo,geneontology,org/amigo/term/GO:0010632	GRN FLT4 PTGS2 WNT5A KLF4 ENPP2 FGFBP1 THBS1 PRKCA ZC3H12A HAS2 ADGRB1
0.0452436	6	71	4.59767	Regulation of organic acid transport	http://amigo,geneontology,org/amigo/term/GO:0032890	RGS2 ACE2 THBS1 PTGES ACSL1 SV2A
0.0452436	38	1258	1.64342	Innate immune response	http://amigo,geneontology,org/amigo/term/GO:0045087	CCL26 GRN C6 PRDM1 SPI1 TXK OAS1 RELB CCL24 OAS3 WNT5A IL1RL2 KYNU EREG FFAR2 ASS1 ULBP2 F12 KLRD1 S100A8 STAR LCN2 NCAM1 LY96 VSIG4 GBP2 S100A9 MNDA MFAP4 MUC7 CLEC7A ADGRB1 CSF1 SOCS3 MUC1 CD55 MPEG1 SH2D1B
0.0452436	43	1475	1.58607	Leukocyte activation	http://amigo,geneontology,org/amigo/term/GO:0045321	PLAUR CD22 GRN PRDM1 SPI1 BCL3 RELB NAMPT GLI3 MAP3K8 WNT5A IL1RL2 TNFSF4 ATP8A1 ULBP2 ADGRE3 CHIT1 THBS1 ITGAX FCGR2A S100A8 TSLP LCN2 VSIG4 BATF LAPTM5 S100A9 MNDA ZC3H12A S100P CLEC7A HSPA6 EGR3 CXCR2 TIGIT ADGRG3 CSF1 S100A13 SERPINA3 CD55 SH2D1B CRLF2 DNASE1
0.0452436	2	4	27.2029	Positive regulation of fibrinolysis	http://amigo,geneontology,org/amigo/term/GO:0051919	F12 KLKB1
0.0452436	2	4	27.2029	Epithelial cell proliferation involved in mammary gland duct elongation	http://amigo,geneontology,org/amigo/term/GO:0060750	AREG WNT5A
0.0452436	3	14	11.6584	Positive regulation of monocyte chemotactic protein-1 production	http://amigo,geneontology,org/amigo/term/GO:0071639	OAS1 OAS3 CLEC7A
0.0452436	2	4	27.2029	Negative regulation of IP-10 production	http://amigo,geneontology,org/amigo/term/GO:0071659	OAS1 OAS3
0.0452436	2	4	27.2029	Positive regulation of heart induction by negative regulation of canonical Wnt signaling pathway	http://amigo,geneontology,org/amigo/term/GO:0090082	WNT5A MESP1
0.0452436	2	4	27.2029	L-kynurenine catabolic process	http://amigo,geneontology,org/amigo/term/GO:0097053	KYNU ALDH8A1
0.0452436	3	14	11.6584	Presynaptic membrane organization	http://amigo,geneontology,org/amigo/term/GO:0097090	LRP4 NLGN4Y NLGN1
0.0452436	2	4	27.2029	Positive regulation of heart induction	http://amigo,geneontology,org/amigo/term/GO:1901321	WNT5A MESP1
0.0452436	2	4	27.2029	Negative regulation of neutrophil activation	http://amigo,geneontology,org/amigo/term/GO:1902564	GRN SPI1
0.0452436	6	71	4.59767	Positive regulation of response to wounding	http://amigo,geneontology,org/amigo/term/GO:1903036	GRN ST3GAL4 F12 THBS1 DUOX2 CLEC7A
0.0458663	5	49	5.5516	Regulation of phospholipase C activity	http://amigo,geneontology,org/amigo/term/GO:1900274	TXK PDGFRB EDNRA RASGRP4 NTF3
0.0459578	51	1835	1.51209	Positive regulation of cell communication	http://amigo,geneontology,org/amigo/term/GO:0010647	CCL26 PLAUR FLT4 SPI1 PTGS2 TXK CCL24 NMU AREG PDGFRB WNT5A EREG GDF15 LGR6 C5AR2 SCEL FGFBP1 THBS1 CYP1B1 TGFB1I1 PMAIP1 S100A8 IGSF11 TSLP IGFBP3 CDKN2B GJA1 PRKCA LY96 ADAMTS3 LAPTM5 VSNL1 S100A9 ZC3H12A RELL2 RET MESP1 ROR2 MN1 NLGN1 PDGFD RASGRP4 CLEC7A CSF1 FAM110C NTF3 S100A13 S100A4 INCA1 CRLF2 GRIN2B
0.0464906	10	182	2.98933	Regulation of endothelial cell migration	http://amigo,geneontology,org/amigo/term/GO:0010594	GRN FLT4 PTGS2 WNT5A KLF4 FGFBP1 THBS1 PRKCA ZC3H12A ADGRB1
0.0475655	4	30	7.2541	Androgen metabolic process	http://amigo,geneontology,org/amigo/term/GO:0008209	SRD5A3 HSD17B3 ADM UGT2B7
0.0484621	20	532	2.04533	Regulation of response to biotic stimulus	http://amigo,geneontology,org/amigo/term/GO:0002831	GRN SPI1 TXK OAS1 RELB OAS3 WNT5A EREG FFAR2 KLRD1 PRKCA LY96 VSIG4 MNDA ZC3H12A MUC7 SOCS3 MUC1 CD55 SH2D1B
0.0488519	51	1842	1.50635	Positive regulation of signaling	http://amigo,geneontology,org/amigo/term/GO:0023056	CCL26 PLAUR FLT4 SPI1 PTGS2 TXK CCL24 NMU AREG PDGFRB WNT5A EREG GDF15 LGR6 C5AR2 SCEL FGFBP1 THBS1 CYP1B1 TGFB1I1 PMAIP1 S100A8 IGSF11 TSLP IGFBP3 CDKN2B GJA1 PRKCA LY96 ADAMTS3 LAPTM5 VSNL1 S100A9 ZC3H12A RELL2 RET MESP1 ROR2 MN1 NLGN1 PDGFD RASGRP4 CLEC7A CSF1 FAM110C NTF3 S100A13 S100A4 INCA1 CRLF2 GRIN2B
0.0491811	13	281	2.51699	Negative regulation of peptidase activity	http://amigo,geneontology,org/amigo/term/GO:0010466	PLAUR PTGS2 PAPLN PCSK1N CSTA NR4A1 KLF4 THBS1 SPINK7 SERPINB7 A2ML1 SERPINA3 SERPINB13
0.0491811	7	98	3.88612	Cyclic-nucleotide-mediated signaling	http://amigo,geneontology,org/amigo/term/GO:0019935	IRAG1 RAPGEF4 PEX5L RGS2 THBS1 ADM PDZD3
0.0491811	39	1313	1.61601	Cellular response to oxygen-containing compound	http://amigo,geneontology,org/amigo/term/GO:1901701	SPI1 PTGS2 CXCL2 MLC1 NFKBIA NAMPT WNT5A TNFSF4 SOCS2 NR4A1 FFAR2 ZFP36 GDF15 ASS1 HRH4 KLF4 CYP1B1 ESR2 OSR1 ABCA12 STAR LCN2 GJA1 PRKCA LY96 VSNL1 CXCL3 ZC3H12A RET FBN1 HTR3A MN1 FOS PDGFD CLEC7A GPR173 SOCS3 CD55 SLURP2
0.0505802	20	535	2.03386	Regulation of anatomical structure size	http://amigo,geneontology,org/amigo/term/GO:0090066	CCL26 ELN PTGS2 MAP2 SEMA6A CCL24 WNT5A PLEK RGS2 ARHGAP40 CDC42EP1 ACE2 AVIL GRIP2 ADM EDNRA GJA1 RET SEMA3E L1CAM
0.0511112	3	15	10.8811	T-helper 2 cell differentiation	http://amigo,geneontology,org/amigo/term/GO:0045064	BCL3 TNFSF4 BATF
0.0511112	3	15	10.8811	Sequestering of metal ion	http://amigo,geneontology,org/amigo/term/GO:0051238	S100A8 LCN2 S100A9
0.0511112	3	15	10.8811	Regulation of fibrinolysis	http://amigo,geneontology,org/amigo/term/GO:0051917	F12 THBS1 KLKB1
0.0511112	3	15	10.8811	Glomerular mesangium development	http://amigo,geneontology,org/amigo/term/GO:0072109	PDGFRB SERPINB7 PDGFD
0.0511112	3	15	10.8811	Metanephric glomerulus development	http://amigo,geneontology,org/amigo/term/GO:0072224	PDGFRB OSR1 RET
0.0511152	4	31	7.02009	NAD biosynthetic process	http://amigo,geneontology,org/amigo/term/GO:0009435	PTGS2 NAMPT KYNU IDO1
0.0511657	5	51	5.33389	Regulation of granulocyte chemotaxis	http://amigo,geneontology,org/amigo/term/GO:0071622	C5AR2 THBS1 CXCR2 CSF1 S100A14
0.0546023	6	75	4.35246	Regulation of phospholipase activity	http://amigo,geneontology,org/amigo/term/GO:0010517	TXK PDGFRB RGS2 EDNRA RASGRP4 NTF3
0.0553063	5	52	5.23132	Presynapse assembly	http://amigo,geneontology,org/amigo/term/GO:0099054	WNT5A PCDH17 LRP4 NLGN4Y NLGN1
0.0592897	11	222	2.69578	Negative regulation of cell-cell adhesion	http://amigo,geneontology,org/amigo/term/GO:0022408	SPI1 GLI3 TNFSF4 ASS1 IL1RN KLF4 ABCA12 VSIG4 LAPTM5 ZC3H12A TIGIT
0.0597869	37	1245	1.61688	Immune effector process	http://amigo,geneontology,org/amigo/term/GO:0002252	PLAUR CD22 GRN C6 SPI1 BCL3 RELB WNT5A TNFSF4 ATP8A1 FFAR2 ULBP2 ADGRE3 CHIT1 KLRD1 C5AR2 ITGAX FCGR2A S100A8 LCN2 VSIG4 BATF LAPTM5 S100A9 MNDA ZC3H12A S100P MFAP4 CLEC7A HSPA6 CXCR2 ADGRG3 S100A13 SERPINA3 CD55 SH2D1B DNASE1
0.0604659	36	1203	1.6281	Neuron development	http://amigo,geneontology,org/amigo/term/GO:0048666	CNTN1 GRN PREX2 PRDM1 MAP2 SEMA6A GLI3 AREG RASAL1 PHACTR1 WNT5A RGS2 LGR6 CRB1 LRP4 AVIL KLF4 SLC4A10 BOC ADM NCAM1 GFRA1 GJA1 PRKCA S100A9 RET PRTG ROR2 NLGN1 SEMA3E DSCAML1 ADGRB1 RP1L1 NTF3 MYT1L L1CAM
0.0604899	13	290	2.43888	Axon guidance	http://amigo,geneontology,org/amigo/term/GO:0007411	SEMA6A GLI3 WNT5A LGR6 BOC NCAM1 GFRA1 PRKCA RET PRTG SEMA3E DSCAML1 L1CAM
0.0604899	13	290	2.43888	Nucleoside phosphate biosynthetic process	http://amigo,geneontology,org/amigo/term/GO:1901293	NME1-NME2 PTGS2 OAS1 NAMPT KYNU IDO1 ADCY10 SLC26A1 ACSL1 LDHC PDZD3 ENTPD8 PAPSS2
0.0617312	4	33	6.59463	Oligosaccharide biosynthetic process	http://amigo,geneontology,org/amigo/term/GO:0009312	ST3GAL4 FBP1 FUT3 FUT2
0.0617312	13	291	2.4305	Neuron projection guidance	http://amigo,geneontology,org/amigo/term/GO:0097485	SEMA6A GLI3 WNT5A LGR6 BOC NCAM1 GFRA1 PRKCA RET PRTG SEMA3E DSCAML1 L1CAM
0.0617312	4	33	6.59463	Postsynapse assembly	http://amigo,geneontology,org/amigo/term/GO:0099068	WNT5A LRP4 NLGN4Y NLGN1
0.0632613	7	104	3.66192	Positive regulation of smooth muscle cell proliferation	http://amigo,geneontology,org/amigo/term/GO:0048661	PTGS2 NAMPT PDGFRB EREG THBS1 GJA1 PDGFD
0.0636023	27	830	1.76982	Regulation of proteolysis	http://amigo,geneontology,org/amigo/term/GO:0030162	PLAUR GRN PTGS2 PAPLN PCSK1N CSTA NR4A1 F12 RNFT2 KLF4 THBS1 PMAIP1 S100A8 SPINK7 LAPTM5 S100A9 ZC3H12A CDC20B KLKB1 RET SERPINB7 A2ML1 CLEC7A SERPINA3 SERPINB13 GRIN2B F8A2
0.0636023	15	364	2.24199	Muscle cell differentiation	http://amigo,geneontology,org/amigo/term/GO:0042692	OLFM2 CEACAM5 PDGFRB RGS2 EREG CDH15 GDF15 BOC ADM OBSCN JAM2 TTN MESP1 BHLHA15 ADGRB1
0.0636023	2	5	21.7623	Thelarche	http://amigo,geneontology,org/amigo/term/GO:0042695	AREG WNT5A
0.0636023	2	5	21.7623	Convergent extension involved in organogenesis	http://amigo,geneontology,org/amigo/term/GO:0060029	WNT5A MESP1
0.0636023	2	5	21.7623	Mammary gland branching involved in thelarche	http://amigo,geneontology,org/amigo/term/GO:0060744	AREG WNT5A
0.0636023	2	5	21.7623	Branch elongation involved in mammary gland duct branching	http://amigo,geneontology,org/amigo/term/GO:0060751	AREG WNT5A
0.0636023	2	5	21.7623	IP-10 production	http://amigo,geneontology,org/amigo/term/GO:0071612	OAS1 OAS3
0.0636023	2	5	21.7623	Regulation of IP-10 production	http://amigo,geneontology,org/amigo/term/GO:0071658	OAS1 OAS3
0.0636023	2	5	21.7623	Presynaptic active zone assembly	http://amigo,geneontology,org/amigo/term/GO:1904071	PCDH17 NLGN1
0.0636023	2	5	21.7623	Negative regulation of blood coagulation--- intrinsic pathway	http://amigo,geneontology,org/amigo/term/GO:2000267	F12 KLKB1
0.0637074	7	105	3.62705	Positive regulation of leukocyte chemotaxis	http://amigo,geneontology,org/amigo/term/GO:0002690	SPI1 WNT5A THBS1 VEGFD CXCR2 CSF1 S100A14
0.0637074	16	401	2.1708	Regulation of innate immune response	http://amigo,geneontology,org/amigo/term/GO:0045088	GRN SPI1 TXK OAS1 RELB OAS3 WNT5A EREG FFAR2 KLRD1 VSIG4 MNDA MUC7 SOCS3 MUC1 SH2D1B
0.0645536	5	55	4.94598	Astrocyte development	http://amigo,geneontology,org/amigo/term/GO:0014002	GRN S100A8 S100A9 ROR2 BACE2
0.0645536	4	34	6.40067	Nicotinamide nucleotide biosynthetic process	http://amigo,geneontology,org/amigo/term/GO:0019359	PTGS2 NAMPT KYNU IDO1
0.0645536	4	34	6.40067	Pyridine nucleotide biosynthetic process	http://amigo,geneontology,org/amigo/term/GO:0019363	PTGS2 NAMPT KYNU IDO1
0.0645536	5	55	4.94598	Presynapse organization	http://amigo,geneontology,org/amigo/term/GO:0099172	WNT5A PCDH17 LRP4 NLGN4Y NLGN1
0.0647762	8	134	3.2481	Formation of primary germ layer	http://amigo,geneontology,org/amigo/term/GO:0001704	WNT5A COL4A2 KLF4 DUSP5 COL8A1 GJA1 DUSP2 MESP1
0.0657343	3	17	9.60101	Positive regulation of macrophage differentiation	http://amigo,geneontology,org/amigo/term/GO:0045651	PRKCA ROR2 CSF1
0.0672772	8	135	3.22404	Regulation of leukocyte chemotaxis	http://amigo,geneontology,org/amigo/term/GO:0002688	SPI1 WNT5A C5AR2 THBS1 VEGFD CXCR2 CSF1 S100A14
0.0676524	24	715	1.82621	Tissue morphogenesis	http://amigo,geneontology,org/amigo/term/GO:0048729	MYH7 GLI3 AREG WNT5A MYBPC3 KLF4 FRAS1 GCNT3 ITGAX TGFB1I1 OSR1 ADM EDNRA GJA1 TTN RET MESP1 ROR2 SEMA3E FOXL1 CXCR2 CSF1 SOCS3 CRYGS
0.0682992	10	197	2.76171	Gastrulation	http://amigo,geneontology,org/amigo/term/GO:0007369	WNT5A COL4A2 IL1RN KLF4 DUSP5 OSR1 COL8A1 GJA1 DUSP2 MESP1
0.0693349	8	136	3.20034	Regulation of interferon-gamma production	http://amigo,geneontology,org/amigo/term/GO:0032649	BCL3 TXK IL12RB2 WNT5A TNFSF4 LAPTM5 ZC3H12A CLEC7A
0.0693349	8	136	3.20034	Cardiac muscle contraction	http://amigo,geneontology,org/amigo/term/GO:0060048	MYH7 RGS2 KCNJ5 ACE2 MYBPC3 GJA1 TTN ZC3H12A
0.069383	12	264	2.47299	Response to toxic substance	http://amigo,geneontology,org/amigo/term/GO:0009636	PTGS2 PDGFRB KCNC1 ASS1 CYP1B1 DUOX2 STAR PTGES LCN2 S100A9 FOS PDZD3
0.0698205	6	81	4.03005	Retina homeostasis	http://amigo,geneontology,org/amigo/term/GO:0001895	TF CRB1 PIP AZGP1 RP1L1 POTEE
0.0698205	24	718	1.81858	Response to wounding	http://amigo,geneontology,org/amigo/term/GO:0009611	SYT7 PLAUR GRN TXK GLI3 ST3GAL4 PDGFRB WNT5A PLEK EREG ZFP36 F12 KLF4 THBS1 DUOX2 S100A8 HABP2 ADM GJA1 PRKCA SPRR3 KLKB1 CLEC7A MAFF
0.0706725	27	843	1.74253	Leukocyte activation involved in immune response	http://amigo,geneontology,org/amigo/term/GO:0002366	PLAUR GRN SPI1 BCL3 RELB TNFSF4 ATP8A1 ADGRE3 CHIT1 ITGAX FCGR2A S100A8 LCN2 BATF S100A9 MNDA ZC3H12A S100P CLEC7A HSPA6 CXCR2 ADGRG3 S100A13 SERPINA3 CD55 SH2D1B DNASE1
0.0706725	5	57	4.77243	Acute-phase response	http://amigo,geneontology,org/amigo/term/GO:0006953	PTGS2 ASS1 IL1RN PTGES SERPINA3
0.0706725	17	445	2.07842	Leukocyte cell-cell adhesion	http://amigo,geneontology,org/amigo/term/GO:0007159	GLI3 MAP3K8 ST3GAL4 IL1RL2 TNFSF4 ASS1 KLF4 S100A8 JAM2 VSIG4 LAPTM5 S100A9 ZC3H12A HAS2 EGR3 TIGIT CD55
0.0706725	8	137	3.17698	Interferon-gamma production	http://amigo,geneontology,org/amigo/term/GO:0032609	BCL3 TXK IL12RB2 WNT5A TNFSF4 LAPTM5 ZC3H12A CLEC7A
0.0706725	10	199	2.73396	Tumor necrosis factor production	http://amigo,geneontology,org/amigo/term/GO:0032640	BCL3 OAS1 OAS3 WNT5A ZFP36 C5AR2 THBS1 LY96 ZC3H12A CLEC7A
0.0706725	10	199	2.73396	Regulation of tumor necrosis factor production	http://amigo,geneontology,org/amigo/term/GO:0032680	BCL3 OAS1 OAS3 WNT5A ZFP36 C5AR2 THBS1 LY96 ZC3H12A CLEC7A
0.0708308	22	640	1.8702	Developmental growth	http://amigo,geneontology,org/amigo/term/GO:0048589	TXK MAP2 SEMA6A GLI3 AREG RASAL1 PDGFRB WNT5A RGS2 SOCS2 EREG GDF15 LGR6 LRP4 DUOX2 SLC4A10 ADM GJA1 MESP1 SEMA3E CSF1 L1CAM
0.0721016	6	82	3.98091	Vasoconstriction	http://amigo,geneontology,org/amigo/term/GO:0042310	PTGS2 ACE2 GRIP2 ADM EDNRA GJA1
0.0723021	8	138	3.15396	Regulation of fat cell differentiation	http://amigo,geneontology,org/amigo/term/GO:0045598	PTGS2 RUNX1T1 SULT1E1 WNT5A ZFP36 TGFB1I1 WIF1 ZC3H12A
0.0723021	8	138	3.15396	Neutrophil migration	http://amigo,geneontology,org/amigo/term/GO:1990266	CCL26 CXCL2 CCL24 C5AR2 S100A8 S100A9 CXCL3 CXCR2
0.0726637	3	18	9.06762	Neuron cell-cell adhesion	http://amigo,geneontology,org/amigo/term/GO:0007158	NLGN4Y RET NLGN1
0.0736676	27	847	1.7343	Cell activation involved in immune response	http://amigo,geneontology,org/amigo/term/GO:0002263	PLAUR GRN SPI1 BCL3 RELB TNFSF4 ATP8A1 ADGRE3 CHIT1 ITGAX FCGR2A S100A8 LCN2 BATF S100A9 MNDA ZC3H12A S100P CLEC7A HSPA6 CXCR2 ADGRG3 S100A13 SERPINA3 CD55 SH2D1B DNASE1
0.0740938	5	58	4.69015	Embryonic digit morphogenesis	http://amigo,geneontology,org/amigo/term/GO:0042733	GLI3 WNT5A LRP4 OSR1 ROR2
0.0740938	12	268	2.43608	Regulation of cysteine-type endopeptidase activity	http://amigo,geneontology,org/amigo/term/GO:2000116	PLAUR PTGS2 NR4A1 KLF4 THBS1 PMAIP1 S100A8 LAPTM5 S100A9 RET CLEC7A GRIN2B
0.0758189	11	235	2.54665	Regulation of cysteine-type endopeptidase activity involved in apoptotic process	http://amigo,geneontology,org/amigo/term/GO:0043281	PLAUR PTGS2 NR4A1 KLF4 THBS1 PMAIP1 S100A8 LAPTM5 S100A9 RET CLEC7A
0.0765282	22	646	1.85283	Regulation of MAPK cascade	http://amigo,geneontology,org/amigo/term/GO:0043408	CCL26 FLT4 SPI1 SEMA6A FAM83D CCL24 PDGFRB WNT5A RGS2 GDF15 HRH4 C5AR2 KLF4 IGFBP3 PRKCA LAPTM5 ZC3H12A RELL2 RET ROR2 PDGFD CLEC7A
0.0765742	6	84	3.88612	Nitric oxide biosynthetic process	http://amigo,geneontology,org/amigo/term/GO:0006809	PTGS2 ASS1 KLF4 CYP1B1 ZC3H12A CLEC7A
0.0765742	2	6	18.1352	Hindgut morphogenesis	http://amigo,geneontology,org/amigo/term/GO:0007442	GLI3 WNT5A
0.0765742	6	85	3.8404	Post-embryonic development	http://amigo,geneontology,org/amigo/term/GO:0009791	PRDM1 CRB1 KLF4 SLC4A10 CSRNP1 FBN1
0.0765742	2	6	18.1352	Regulation of long-chain fatty acid import across plasma membrane	http://amigo,geneontology,org/amigo/term/GO:0010746	THBS1 ACSL1
0.0765742	2	6	18.1352	Negative regulation of cGMP-mediated signaling	http://amigo,geneontology,org/amigo/term/GO:0010754	THBS1 PDZD3
0.0765742	4	37	5.8817	Pyridine nucleotide metabolic process	http://amigo,geneontology,org/amigo/term/GO:0019362	PTGS2 NAMPT KYNU IDO1
0.0765742	2	6	18.1352	Tryptophan catabolic process to kynurenine	http://amigo,geneontology,org/amigo/term/GO:0019441	KYNU IDO1
0.0765742	3	19	8.59038	Ovulation	http://amigo,geneontology,org/amigo/term/GO:0030728	PTGS2 RGS2 EREG
0.0765742	2	6	18.1352	Purine ribonucleoside bisphosphate biosynthetic process	http://amigo,geneontology,org/amigo/term/GO:0034036	SLC26A1 PAPSS2
0.0765742	2	6	18.1352	Response to oleic acid	http://amigo,geneontology,org/amigo/term/GO:0034201	ASS1 ACSL1
0.0765742	6	85	3.8404	Hormone biosynthetic process	http://amigo,geneontology,org/amigo/term/GO:0042446	DKK3 SRD5A3 HSD17B3 DUOX2 STAR ADM
0.0765742	3	19	8.59038	Negative regulation of macrophage activation	http://amigo,geneontology,org/amigo/term/GO:0043031	GRN VSIG4 ZC3H12A
0.0765742	36	1241	1.57825	Negative regulation of molecular function	http://amigo,geneontology,org/amigo/term/GO:0044092	PLAUR GPRC5A DKK3 SPI1 PTGS2 MAP2 PTPRH PAPLN NFKBIA PCSK1N PHACTR1 RGS2 TNFSF4 CSTA CIT NR4A1 ZFP36 ACE2 KLF4 THBS1 CYP1B1 ESR2 OSR1 SPINK7 CDKN2B ITPRIP ZC3H12A SERPINB7 A2ML1 PDZD3 ADGRG3 SOCS3 SERPINA3 INCA1 SERPINB13 SLURP2
0.0765742	4	37	5.8817	Nicotinamide nucleotide metabolic process	http://amigo,geneontology,org/amigo/term/GO:0046496	PTGS2 NAMPT KYNU IDO1
0.0765742	2	6	18.1352	3 -phosphoadenosine 5 -phosphosulfate biosynthetic process	http://amigo,geneontology,org/amigo/term/GO:0050428	SLC26A1 PAPSS2
0.0765742	8	140	3.1089	Regulation of wound healing	http://amigo,geneontology,org/amigo/term/GO:0061041	PLAUR ST3GAL4 F12 THBS1 DUOX2 GJA1 KLKB1 CLEC7A
0.0765742	3	19	8.59038	Monocyte chemotactic protein-1 production	http://amigo,geneontology,org/amigo/term/GO:0071605	OAS1 OAS3 CLEC7A
0.0765742	3	19	8.59038	Regulation of monocyte chemotactic protein-1 production	http://amigo,geneontology,org/amigo/term/GO:0071637	OAS1 OAS3 CLEC7A
0.0765742	10	204	2.66695	Tumor necrosis factor superfamily cytokine production	http://amigo,geneontology,org/amigo/term/GO:0071706	BCL3 OAS1 OAS3 WNT5A ZFP36 C5AR2 THBS1 LY96 ZC3H12A CLEC7A
0.0765742	2	6	18.1352	Positive regulation of glomerular mesangial cell proliferation	http://amigo,geneontology,org/amigo/term/GO:0072126	SERPINB7 PDGFD
0.0765742	4	37	5.8817	Pyridine-containing compound biosynthetic process	http://amigo,geneontology,org/amigo/term/GO:0072525	PTGS2 NAMPT KYNU IDO1
0.0765742	5	59	4.61065	Positive regulation of wound healing	http://amigo,geneontology,org/amigo/term/GO:0090303	ST3GAL4 F12 THBS1 DUOX2 CLEC7A
0.0765742	2	6	18.1352	Keratinocyte apoptotic process	http://amigo,geneontology,org/amigo/term/GO:0097283	ZFP36 SERPINB13
0.0765742	2	6	18.1352	Negative regulation of trophoblast cell migration	http://amigo,geneontology,org/amigo/term/GO:1901164	ARHGDIB GJA1
0.0765742	2	6	18.1352	Regulation of keratinocyte apoptotic process	http://amigo,geneontology,org/amigo/term/GO:1902172	ZFP36 SERPINB13
0.0765742	10	204	2.66695	Regulation of tumor necrosis factor superfamily cytokine production	http://amigo,geneontology,org/amigo/term/GO:1903555	BCL3 OAS1 OAS3 WNT5A ZFP36 C5AR2 THBS1 LY96 ZC3H12A CLEC7A
0.0765742	2	6	18.1352	Regulation of mesodermal cell differentiation	http://amigo,geneontology,org/amigo/term/GO:1905770	GJA1 MESP1
0.0765742	2	6	18.1352	Regulation of blood coagulation--- intrinsic pathway	http://amigo,geneontology,org/amigo/term/GO:2000266	F12 KLKB1
0.0767014	26	815	1.73564	Cellular component morphogenesis	http://amigo,geneontology,org/amigo/term/GO:0032989	PREX2 MAP2 SEMA6A GLI3 RASAL1 PHACTR1 PDGFRB WNT5A LGR6 LRP4 ENPP2 BOC NCAM1 GFRA1 GJA1 PRKCA OBSCN TTN RET PRTG NLGN1 SEMA3E DSCAML1 ADGRB1 NTF3 L1CAM
0.0767877	14	344	2.21419	Positive regulation of response to biotic stimulus	http://amigo,geneontology,org/amigo/term/GO:0002833	GRN SPI1 TXK RELB WNT5A EREG FFAR2 KLRD1 PRKCA LY96 MNDA MUC7 MUC1 SH2D1B
0.0772319	31	1027	1.64224	Exocytosis	http://amigo,geneontology,org/amigo/term/GO:0006887	SYT7 PLAUR GRN SPI1 RAPGEF4 TF PLEK ATP8A1 SYT5 ADGRE3 CHIT1 THBS1 ITGAX FCGR2A S100A8 ABCA12 LCN2 TTN SV2A VSNL1 S100A9 MNDA S100P VEGFD NLGN1 HSPA6 CXCR2 ADGRG3 S100A13 SERPINA3 CD55
0.0772319	7	113	3.37027	Regulation of receptor signaling pathway via STAT	http://amigo,geneontology,org/amigo/term/GO:1904892	BCL3 SOCS2 CYP1B1 TSLP RET SOCS3 CRLF2
0.078065	31	1028	1.64064	Positive regulation of intracellular signal transduction	http://amigo,geneontology,org/amigo/term/GO:1902533	CCL26 FLT4 SPI1 CCL24 AREG PDGFRB WNT5A EREG GDF15 C5AR2 THBS1 PMAIP1 S100A8 IGFBP3 GJA1 PRKCA LAPTM5 S100A9 ZC3H12A RELL2 RET ROR2 NLGN1 PDGFD RASGRP4 CLEC7A CSF1 FAM110C NTF3 S100A13 S100A4
0.0785273	8	143	3.04368	Response to estradiol	http://amigo,geneontology,org/amigo/term/GO:0032355	PTGS2 AREG PDGFRB SOCS2 ASS1 ESR2 GJA1 ARNT2
0.0799627	12	275	2.37407	Heart contraction	http://amigo,geneontology,org/amigo/term/GO:0060047	ATP2B3 MYH7 KCNK6 NMU RGS2 KCNJ5 ACE2 MYBPC3 ADM GJA1 TTN ZC3H12A
0.0799627	10	207	2.6283	Regulation of response to cytokine stimulus	http://amigo,geneontology,org/amigo/term/GO:0060759	TXK OAS1 OAS3 WNT5A IL1RN KLF4 TSLP LAPTM5 CSF1 SOCS3
0.083726	31	1034	1.63112	Response to organic cyclic compound	http://amigo,geneontology,org/amigo/term/GO:0014070	PTGS2 MLC1 NFKBIA NAMPT AREG PDGFRB KYNU SOCS2 GPR83 FOSB ZFP36 ASS1 HRH4 IL1RN KLF4 THBS1 CYP1B1 ESR2 DUOX2 PMAIP1 STAR PTGES ADM ACSL1 GJA1 RFTN2 ZC3H12A HTR3A MN1 FOS ARNT2
0.0848399	5	62	4.38756	Endoderm formation	http://amigo,geneontology,org/amigo/term/GO:0001706	COL4A2 DUSP5 COL8A1 DUSP2 MESP1
0.0848399	3	20	8.16086	Regulation of heat generation	http://amigo,geneontology,org/amigo/term/GO:0031650	PTGS2 NMU PTGES
0.0848399	3	20	8.16086	Cellular response to platelet-derived growth factor stimulus	http://amigo,geneontology,org/amigo/term/GO:0036120	PDGFRB HAS2 PDGFD
0.0848399	5	62	4.38756	Regulation of macrophage activation	http://amigo,geneontology,org/amigo/term/GO:0043030	GRN WNT5A THBS1 VSIG4 ZC3H12A
0.0848399	4	39	5.58007	Positive regulation of heart contraction	http://amigo,geneontology,org/amigo/term/GO:0045823	NMU RGS2 ACE2 ADM
0.0848399	4	39	5.58007	Regulation of cell migration involved in sprouting angiogenesis	http://amigo,geneontology,org/amigo/term/GO:0090049	PTGS2 KLF4 FGFBP1 THBS1
0.0848399	23	700	1.78762	Plasma membrane bounded cell projection morphogenesis	http://amigo,geneontology,org/amigo/term/GO:0120039	PREX2 MAP2 SEMA6A GLI3 RASAL1 PHACTR1 WNT5A LGR6 LRP4 ENPP2 BOC NCAM1 GFRA1 GJA1 PRKCA RET PRTG NLGN1 SEMA3E DSCAML1 ADGRB1 NTF3 L1CAM
0.0848399	5	62	4.38756	Steroid hormone biosynthetic process	http://amigo,geneontology,org/amigo/term/GO:0120178	DKK3 SRD5A3 HSD17B3 STAR ADM
0.0856664	8	146	2.98114	Nephron development	http://amigo,geneontology,org/amigo/term/GO:0072006	COL4A4 GLI3 PDGFRB NID1 OSR1 RET SERPINB7 PDGFD
0.0863075	20	581	1.87283	Negative regulation of response to external stimulus	http://amigo,geneontology,org/amigo/term/GO:0032102	PLAUR GRN OAS1 SEMA6A OAS3 WNT5A GPR83 ZFP36 F12 KLRD1 C5AR2 KLF4 THBS1 FCGR2A ADM GJA1 VSIG4 KLKB1 SEMA3E SOCS3
0.0883066	17	465	1.98903	Positive regulation of MAPK cascade	http://amigo,geneontology,org/amigo/term/GO:0043410	CCL26 FLT4 SPI1 CCL24 PDGFRB WNT5A GDF15 C5AR2 IGFBP3 PRKCA LAPTM5 ZC3H12A RELL2 RET ROR2 PDGFD CLEC7A
0.0883066	23	704	1.77746	Cell projection morphogenesis	http://amigo,geneontology,org/amigo/term/GO:0048858	PREX2 MAP2 SEMA6A GLI3 RASAL1 PHACTR1 WNT5A LGR6 LRP4 ENPP2 BOC NCAM1 GFRA1 GJA1 PRKCA RET PRTG NLGN1 SEMA3E DSCAML1 ADGRB1 NTF3 L1CAM
0.0883066	8	147	2.96086	Response to fibroblast growth factor	http://amigo,geneontology,org/amigo/term/GO:0071774	WNT5A NR4A1 ZFP36 KCNC1 FGFBP1 THBS1 STAR EGR3
0.0884871	20	583	1.86641	Wound healing	http://amigo,geneontology,org/amigo/term/GO:0042060	SYT7 PLAUR TXK GLI3 ST3GAL4 PDGFRB WNT5A PLEK EREG F12 THBS1 DUOX2 S100A8 HABP2 GJA1 PRKCA SPRR3 KLKB1 CLEC7A MAFF
0.0887898	6	89	3.6678	Nitric oxide metabolic process	http://amigo,geneontology,org/amigo/term/GO:0046209	PTGS2 ASS1 KLF4 CYP1B1 ZC3H12A CLEC7A
0.0909319	8	148	2.94085	Regulation of muscle cell differentiation	http://amigo,geneontology,org/amigo/term/GO:0051147	OLFM2 CEACAM5 RGS2 EREG CDH15 BOC MESP1 BHLHA15
0.092314	31	1045	1.61395	Neuron projection development	http://amigo,geneontology,org/amigo/term/GO:0031175	CNTN1 GRN PREX2 MAP2 SEMA6A GLI3 AREG RASAL1 PHACTR1 WNT5A RGS2 LGR6 LRP4 AVIL KLF4 BOC ADM NCAM1 GFRA1 GJA1 PRKCA S100A9 RET PRTG ROR2 NLGN1 SEMA3E DSCAML1 ADGRB1 NTF3 L1CAM
0.0924524	2	7	15.5445	Negative regulation of Wnt signaling pathway involved in heart development	http://amigo,geneontology,org/amigo/term/GO:0003308	WNT5A MESP1
0.0924524	2	7	15.5445	Response to herbicide	http://amigo,geneontology,org/amigo/term/GO:0009635	STAR LCN2
0.0924524	5	64	4.25045	Positive regulation of phospholipase activity	http://amigo,geneontology,org/amigo/term/GO:0010518	TXK PDGFRB EDNRA RASGRP4 NTF3
0.0924524	4	41	5.30788	Peptide cross-linking	http://amigo,geneontology,org/amigo/term/GO:0018149	CSTA THBS1 SPRR3 KRT10
0.0924524	6	90	3.62705	Positive regulation of interferon-gamma production	http://amigo,geneontology,org/amigo/term/GO:0032729	BCL3 TXK IL12RB2 WNT5A TNFSF4 CLEC7A
0.0924524	2	7	15.5445	Positive regulation of transforming growth factor beta1 production	http://amigo,geneontology,org/amigo/term/GO:0032914	THBS1 SERPINB7
0.0924524	41	1489	1.49808	Secretion by cell	http://amigo,geneontology,org/amigo/term/GO:0032940	SYT7 PLAUR GRN SPI1 RAPGEF4 TF TANGO6 OLFM2 NMU PLEK ATP8A1 FFAR2 SYT5 ADGRE3 CHIT1 IL1RN THBS1 ITGAX ILDR2 FCGR2A S100A8 ABCA12 PTGES LCN2 ADM GJA1 PRKCA TTN SV2A VSNL1 S100A9 MNDA S100P VEGFD NLGN1 HSPA6 CXCR2 ADGRG3 S100A13 SERPINA3 CD55
0.0924524	10	215	2.5305	Muscle cell proliferation	http://amigo,geneontology,org/amigo/term/GO:0033002	ELN PTGS2 NAMPT PDGFRB EREG KLF4 THBS1 IGFBP3 GJA1 PDGFD
0.0924524	2	7	15.5445	de novo NAD biosynthetic process from tryptophan	http://amigo,geneontology,org/amigo/term/GO:0034354	KYNU IDO1
0.0924524	3	21	7.77225	Response to platelet-derived growth factor	http://amigo,geneontology,org/amigo/term/GO:0036119	PDGFRB HAS2 PDGFD
0.0924524	38	1355	1.52577	Regulation of phosphorylation	http://amigo,geneontology,org/amigo/term/GO:0042325	PLAUR GPRC5A CNTN1 FLT4 PTGS2 PTPRH TF EEF1A2 AREG PDGFRB WNT5A RGS2 SOCS2 CIT EREG GDF15 LRP4 KLF4 ENPP2 THBS1 TSLP IGFBP3 CDKN2B ITPRIP ACSL1 TTN ZC3H12A FBP1 VEGFD RET ROR2 PDGFD CLEC7A ITLN1 CSF1 SOCS3 NTF3 INCA1
0.0924524	2	7	15.5445	Development of secondary female sexual characteristics	http://amigo,geneontology,org/amigo/term/GO:0046543	AREG WNT5A
0.0924524	7	119	3.20034	Alpha-beta T cell differentiation	http://amigo,geneontology,org/amigo/term/GO:0046632	PRDM1 BCL3 RELB GLI3 TNFSF4 BATF ZC3H12A
0.0924524	4	41	5.30788	Response to growth hormone	http://amigo,geneontology,org/amigo/term/GO:0060416	SOCS2 GDF15 ASS1 STAR
0.0924524	2	7	15.5445	Testosterone biosynthetic process	http://amigo,geneontology,org/amigo/term/GO:0061370	HSD17B3 STAR
0.0924524	2	7	15.5445	Hindgut development	http://amigo,geneontology,org/amigo/term/GO:0061525	GLI3 WNT5A
0.0924524	2	7	15.5445	Regulation of protein kinase C activity	http://amigo,geneontology,org/amigo/term/GO:1900019	WNT5A ROR2
0.0924524	2	7	15.5445	Positive regulation of protein kinase C activity	http://amigo,geneontology,org/amigo/term/GO:1900020	WNT5A ROR2
0.0924524	4	41	5.30788	Positive regulation of blood circulation	http://amigo,geneontology,org/amigo/term/GO:1903524	NMU RGS2 ACE2 ADM
0.0924524	2	7	15.5445	Regulation of synaptic vesicle clustering	http://amigo,geneontology,org/amigo/term/GO:2000807	PCDH17 NLGN1
0.0924524	6	90	3.62705	Reactive nitrogen species metabolic process	http://amigo,geneontology,org/amigo/term/GO:2001057	PTGS2 ASS1 KLF4 CYP1B1 ZC3H12A CLEC7A
0.0936129	12	285	2.29077	Heart process	http://amigo,geneontology,org/amigo/term/GO:0003015	ATP2B3 MYH7 KCNK6 NMU RGS2 KCNJ5 ACE2 MYBPC3 ADM GJA1 TTN ZC3H12A
0.0936129	12	285	2.29077	Nucleotide biosynthetic process	http://amigo,geneontology,org/amigo/term/GO:0009165	NME1-NME2 PTGS2 OAS1 NAMPT KYNU IDO1 ADCY10 SLC26A1 ACSL1 LDHC PDZD3 PAPSS2
0.0940809	5	65	4.18506	Positive regulation of cytokine-mediated signaling pathway	http://amigo,geneontology,org/amigo/term/GO:0001961	TXK WNT5A TSLP LAPTM5 CSF1
0.0940809	5	65	4.18506	Response to fatty acid	http://amigo,geneontology,org/amigo/term/GO:0070542	PTGS2 FFAR2 ASS1 ACSL1 ZC3H12A
0.0980993	14	361	2.10992	Muscle contraction	http://amigo,geneontology,org/amigo/term/GO:0006936	PTGS2 MYH7 NMU RGS2 KCNJ5 ACE2 MYBPC3 MYOM3 GRIP2 EDNRA GJA1 TTN ZC3H12A CHRNG
0.0980993	4	42	5.1815	Vascular endothelial growth factor production	http://amigo,geneontology,org/amigo/term/GO:0010573	FLT4 PTGS2 CYP1B1 ADAMTS3
0.0980993	50	1911	1.42349	Homeostatic process	http://amigo,geneontology,org/amigo/term/GO:0042592	GRN SPI1 ATP2B3 PTGS2 OAS1 TF NMU WNT5A FFAR2 ZFP36 CRB1 HRH4 PIWIL4 C5AR2 SLC9A5 NOVA1 PMAIP1 ILDR2 S100A8 SLC4A10 ABCA12 STAR PTGES LCN2 ADM JPH2 EDNRA ACSL1 GJA1 PRKCA JAM2 SV2A PIP AZGP1 VSNL1 S100A9 HAS2 BPGM BHLHA15 CXCR2 BACE2 SPNS2 RP1L1 CSF1 POTEE S100A14 SERPINA3 CD55 CCDC154 GRIN2B
0.0980993	3	22	7.41896	Negative regulation of muscle contraction	http://amigo,geneontology,org/amigo/term/GO:0045932	PTGS2 RGS2 ZC3H12A
0.0980993	30	1013	1.61123	Positive regulation of transport	http://amigo,geneontology,org/amigo/term/GO:0051050	SYT7 CNTN1 PTGS2 MAP2 TF MLC1 NFKBIA GLI3 NMU PDGFRB WNT5A KCNJ5 ATP8A1 KCNC1 ACE2 PMAIP1 S100A8 ABCA12 PTGES JPH2 ACSL1 GJA1 TTN VSNL1 ZC3H12A HTR3A NLGN1 CLEC7A ITLN1 NTF3
0.0980993	26	841	1.68198	Positive regulation of hydrolase activity	http://amigo,geneontology,org/amigo/term/GO:0051345	CCL26 GRN PREX2 TXK CCL24 RASAL1 ARHGDIB PDGFRB WNT5A PLEK RGS2 ARHGAP40 USP6 MYBPC3 ALDOB PMAIP1 S100A8 EDNRA LAPTM5 S100A9 RET RASGRP4 CLEC7A NTF3 S100A10 GRIN2B
0.0980993	3	22	7.41896	Response to corticosterone	http://amigo,geneontology,org/amigo/term/GO:0051412	FOSB STAR FOS
0.0980993	11	252	2.37485	Response to interleukin-1	http://amigo,geneontology,org/amigo/term/GO:0070555	CCL26 NFKBIA CCL24 MAP3K8 IL1RL2 IL1RN LCN2 PRKCA GBP2 ZC3H12A HAS2
0.0980993	42	1545	1.47899	Export from cell	http://amigo,geneontology,org/amigo/term/GO:0140352	SYT7 PLAUR GRN SPI1 ATP2B3 RAPGEF4 TF TANGO6 OLFM2 NMU PLEK ATP8A1 FFAR2 SYT5 ADGRE3 CHIT1 IL1RN THBS1 ITGAX ILDR2 FCGR2A S100A8 ABCA12 PTGES LCN2 ADM GJA1 PRKCA TTN SV2A VSNL1 S100A9 MNDA S100P VEGFD NLGN1 HSPA6 CXCR2 ADGRG3 S100A13 SERPINA3 CD55
0.0999513	8	153	2.84474	Regulation of reactive oxygen species metabolic process	http://amigo,geneontology,org/amigo/term/GO:2000377	PDGFRB ACE2 THBS1 CYP1B1 DUOXA2 ZC3H12A CLEC7A ADGRB1
0.100026	18	516	1.89787	Positive regulation of cell adhesion	http://amigo,geneontology,org/amigo/term/GO:0045785	PLAUR GLI3 MAP3K8 ST3GAL4 WNT5A IL1RL2 NID1 TNFSF4 COL8A1 PRKCA RELL2 RET HAS2 FUT3 EGR3 CSF1 CD55 S100A10
0.103439	5	67	4.06013	Positive regulation of fat cell differentiation	http://amigo,geneontology,org/amigo/term/GO:0045600	PTGS2 SULT1E1 ZFP36 WIF1 ZC3H12A
0.103441	23	721	1.73555	Cell part morphogenesis	http://amigo,geneontology,org/amigo/term/GO:0032990	PREX2 MAP2 SEMA6A GLI3 RASAL1 PHACTR1 WNT5A LGR6 LRP4 ENPP2 BOC NCAM1 GFRA1 GJA1 PRKCA RET PRTG NLGN1 SEMA3E DSCAML1 ADGRB1 NTF3 L1CAM
0.104022	4	43	5.061	Toll-like receptor 4 signaling pathway	http://amigo,geneontology,org/amigo/term/GO:0034142	OAS1 NFKBIA LY96 S100A14
0.104022	4	43	5.061	Pyridine-containing compound metabolic process	http://amigo,geneontology,org/amigo/term/GO:0072524	PTGS2 NAMPT KYNU IDO1
0.108443	5	68	4.00042	Response to fungus	http://amigo,geneontology,org/amigo/term/GO:0009620	SPI1 S100A8 TSLP S100A9 CLEC7A
0.108443	3	23	7.0964	Response to muscle stretch	http://amigo,geneontology,org/amigo/term/GO:0035994	NFKBIA TTN FOS
0.108443	3	23	7.0964	Negative regulation of receptor signaling pathway via JAK-STAT	http://amigo,geneontology,org/amigo/term/GO:0046426	BCL3 SOCS2 SOCS3
0.108443	3	23	7.0964	Positive regulation of transforming growth factor beta production	http://amigo,geneontology,org/amigo/term/GO:0071636	PTGS2 THBS1 SERPINB7
0.10863	8	157	2.77227	Negative regulation of immune effector process	http://amigo,geneontology,org/amigo/term/GO:0002698	CD22 GRN SPI1 TNFSF4 KLRD1 VSIG4 ZC3H12A CD55
0.10863	5	69	3.94244	Secondary metabolic process	http://amigo,geneontology,org/amigo/term/GO:0019748	CYP3A5 WNT5A ACY3 CYP1B1 STAR
0.10863	2	8	13.6014	Positive regulation of lipopolysaccharide-mediated signaling pathway	http://amigo,geneontology,org/amigo/term/GO:0031666	PRKCA LY96
0.10863	2	8	13.6014	Sequestering of zinc ion	http://amigo,geneontology,org/amigo/term/GO:0032119	S100A8 S100A9
0.10863	7	126	3.02254	Response to retinoic acid	http://amigo,geneontology,org/amigo/term/GO:0032526	PDGFRB WNT5A KLF4 OSR1 PTGES GJA1 RET
0.10863	5	69	3.94244	Interleukin-10 production	http://amigo,geneontology,org/amigo/term/GO:0032613	BCL3 TNFSF4 TSLP CLEC7A TIGIT
0.10863	5	69	3.94244	Regulation of interleukin-10 production	http://amigo,geneontology,org/amigo/term/GO:0032653	BCL3 TNFSF4 TSLP CLEC7A TIGIT
0.10863	2	8	13.6014	de novo NAD biosynthetic process	http://amigo,geneontology,org/amigo/term/GO:0034627	KYNU IDO1
0.10863	2	8	13.6014	Autocrine signaling	http://amigo,geneontology,org/amigo/term/GO:0035425	S100A8 S100A9
0.10863	13	330	2.14326	Defense response to bacterium	http://amigo,geneontology,org/amigo/term/GO:0042742	GRN BCL3 OAS1 TF OAS3 S100A8 TSLP LCN2 GBP2 S100A9 ADGRB1 S100A14 MPEG1
0.10863	31	1069	1.57772	Hematopoietic or lymphoid organ development	http://amigo,geneontology,org/amigo/term/GO:0048534	FLT4 PRDM1 SPI1 BCL3 TF NFKBIA RELB GLI3 WNT5A IL1RL2 PLEK TNFSF4 PDE1B ZFP36 KLF4 THBS1 CDKN2B PRKCA BATF ZC3H12A RET FBN1 ROR2 FOS RASGRP4 BPGM FOXL1 EGR3 ADGRG3 SPNS2 CSF1
0.10863	2	8	13.6014	Mucosa-associated lymphoid tissue development	http://amigo,geneontology,org/amigo/term/GO:0048537	RET FOXL1
0.10863	2	8	13.6014	Peyer s patch development	http://amigo,geneontology,org/amigo/term/GO:0048541	RET FOXL1
0.10863	22	686	1.74479	Neuron projection morphogenesis	http://amigo,geneontology,org/amigo/term/GO:0048812	PREX2 MAP2 SEMA6A GLI3 RASAL1 PHACTR1 WNT5A LGR6 LRP4 BOC NCAM1 GFRA1 GJA1 PRKCA RET PRTG NLGN1 SEMA3E DSCAML1 ADGRB1 NTF3 L1CAM
0.10863	5	69	3.94244	Negative regulation of axonogenesis	http://amigo,geneontology,org/amigo/term/GO:0050771	MAP2 SEMA6A WNT5A LRP4 SEMA3E
0.10863	5	69	3.94244	Negative regulation of chemotaxis	http://amigo,geneontology,org/amigo/term/GO:0050922	SEMA6A WNT5A C5AR2 THBS1 SEMA3E
0.10863	6	96	3.40036	Response to cAMP	http://amigo,geneontology,org/amigo/term/GO:0051591	AREG FOSB ASS1 DUOX2 STAR FOS
0.10863	2	8	13.6014	Cellular response to laminar fluid shear stress	http://amigo,geneontology,org/amigo/term/GO:0071499	ASS1 KLF4
0.10863	2	8	13.6014	Metanephric glomerulus vasculature development	http://amigo,geneontology,org/amigo/term/GO:0072239	PDGFRB OSR1
0.10863	2	8	13.6014	L-kynurenine metabolic process	http://amigo,geneontology,org/amigo/term/GO:0097052	KYNU ALDH8A1
0.10863	2	8	13.6014	Regulation of long-chain fatty acid import into cell	http://amigo,geneontology,org/amigo/term/GO:0140212	THBS1 ACSL1
0.10863	2	8	13.6014	Positive regulation of cell proliferation involved in kidney development	http://amigo,geneontology,org/amigo/term/GO:1901724	SERPINB7 PDGFD
0.109763	29	985	1.60179	Growth	http://amigo,geneontology,org/amigo/term/GO:0040007	TXK MAP2 SEMA6A GLI3 AREG RASAL1 PDGFRB WNT5A RGS2 SOCS2 EREG GDF15 LGR6 LRP4 ESR2 DUOX2 S100A8 SLC4A10 IGSF11 IGFBP3 ADM GJA1 S100A9 FBP1 MESP1 SEMA3E CSF1 SOCS3 L1CAM
0.110382	16	448	1.94306	Muscle system process	http://amigo,geneontology,org/amigo/term/GO:0003012	PTGS2 MYH7 NMU RGS2 KCNJ5 ACE2 MYBPC3 KLF4 MYOM3 GRIP2 EDNRA GJA1 PRKCA TTN ZC3H12A CHRNG
0.110382	42	1569	1.45637	G protein-coupled receptor signaling pathway	http://amigo,geneontology,org/amigo/term/GO:0007186	CCL26 GPRC5A PREX2 CXCL2 RAPGEF4 PCSK1N CCL24 ATRNL1 RASD1 NMU AREG PDGFRB PLEK RGS2 ADGRL2 PDE1B GPR83 EREG FFAR2 TAS2R3 TAS2R4 ADGRE3 LGR6 HRH4 C5AR2 ADM EDNRA PRKCA OBSCN GPR153 CXCL3 NPY1R ADGRF2 GPR85 RASGRP4 BHLHA15 CXCR2 ADGRB1 ADGRG3 SPNS2 GPR173 OR4F16
0.110382	3	24	6.80072	Circadian sleep/wake cycle process	http://amigo,geneontology,org/amigo/term/GO:0022410	NMU STAR NLGN1
0.110382	3	24	6.80072	Positive regulation of blood coagulation	http://amigo,geneontology,org/amigo/term/GO:0030194	ST3GAL4 F12 THBS1
0.110382	4	45	4.83606	Negative regulation of axon extension	http://amigo,geneontology,org/amigo/term/GO:0030517	MAP2 SEMA6A WNT5A SEMA3E
0.110382	3	24	6.80072	Heat generation	http://amigo,geneontology,org/amigo/term/GO:0031649	PTGS2 NMU PTGES
0.110382	4	45	4.83606	Ketone biosynthetic process	http://amigo,geneontology,org/amigo/term/GO:0042181	DKK3 HSD17B3 STAR ADM
0.110382	3	24	6.80072	Myeloid dendritic cell differentiation	http://amigo,geneontology,org/amigo/term/GO:0043011	SPI1 RELB BATF
0.110382	5	70	3.88612	Regulation of nitric oxide biosynthetic process	http://amigo,geneontology,org/amigo/term/GO:0045428	PTGS2 ASS1 KLF4 ZC3H12A CLEC7A
0.110382	3	24	6.80072	Regulation of macrophage differentiation	http://amigo,geneontology,org/amigo/term/GO:0045649	PRKCA ROR2 CSF1
0.110382	4	45	4.83606	Positive regulation of muscle contraction	http://amigo,geneontology,org/amigo/term/GO:0045933	PTGS2 NMU RGS2 ACE2
0.110382	3	24	6.80072	Branching involved in mammary gland duct morphogenesis	http://amigo,geneontology,org/amigo/term/GO:0060444	AREG WNT5A CSF1
0.110382	12	297	2.19821	Mesenchyme development	http://amigo,geneontology,org/amigo/term/GO:0060485	SEMA6A FAM83D PDGFRB WNT5A TGFB1I1 OSR1 EDNRA RET MESP1 SEMA3E HAS2 S100A4
0.110382	10	225	2.41803	Cellular response to interleukin-1	http://amigo,geneontology,org/amigo/term/GO:0071347	CCL26 NFKBIA CCL24 MAP3K8 IL1RL2 IL1RN LCN2 GBP2 ZC3H12A HAS2
0.110382	3	24	6.80072	Chemokine (C-X-C motif) ligand 2 production	http://amigo,geneontology,org/amigo/term/GO:0072567	OAS1 OAS3 KLF4
0.110382	3	24	6.80072	Positive regulation of hemostasis	http://amigo,geneontology,org/amigo/term/GO:1900048	ST3GAL4 F12 THBS1
0.110382	8	158	2.75472	Negative regulation of leukocyte cell-cell adhesion	http://amigo,geneontology,org/amigo/term/GO:1903038	GLI3 TNFSF4 ASS1 KLF4 VSIG4 LAPTM5 ZC3H12A TIGIT
0.110382	3	24	6.80072	Negative regulation of receptor signaling pathway via STAT	http://amigo,geneontology,org/amigo/term/GO:1904893	BCL3 SOCS2 SOCS3
0.110382	3	24	6.80072	Regulation of chemokine (C-X-C motif) ligand 2 production	http://amigo,geneontology,org/amigo/term/GO:2000341	OAS1 OAS3 KLF4
0.11044	24	775	1.68482	Cell morphogenesis involved in differentiation	http://amigo,geneontology,org/amigo/term/GO:0000904	PREX2 SPI1 MAP2 SEMA6A GLI3 ATRNL1 PHACTR1 WNT5A LGR6 LRP4 BOC NCAM1 GFRA1 PRKCA RET PRTG NLGN1 SEMA3E HAS2 DSCAML1 ADGRB1 COL18A1 S100A10 L1CAM
0.113201	9	193	2.53705	Regulation of blood pressure	http://amigo,geneontology,org/amigo/term/GO:0008217	PTGS2 KCNK6 NAMPT NMU ACE2 GRIP2 ADM EDNRA GJA1
0.11325	26	862	1.64101	Positive regulation of phosphorylation	http://amigo,geneontology,org/amigo/term/GO:0042327	PLAUR GPRC5A CNTN1 FLT4 PTGS2 TF EEF1A2 AREG PDGFRB WNT5A EREG GDF15 LRP4 ENPP2 THBS1 TSLP ACSL1 VEGFD RET ROR2 PDGFD CLEC7A ITLN1 CSF1 SOCS3 NTF3
0.113576	46	1757	1.4244	Neurogenesis	http://amigo,geneontology,org/amigo/term/GO:0022008	CNTN1 GRN PREX2 PRDM1 MAP2 SEMA6A GLI3 AREG RASAL1 PHACTR1 WNT5A RGS2 SOCS2 CIT LGR6 CRB1 LRP4 AVIL KLF4 TUBB2A S100A8 SLC4A10 BOC STAR ADM NCAM1 GFRA1 GJA1 PRKCA S100A9 VEGFD RET PRTG MESP1 ROR2 NLGN1 SEMA3E DSCAML1 BHLHA15 ADGRB1 BACE2 RP1L1 CSF1 NTF3 MYT1L L1CAM
0.113893	11	263	2.27552	Response to alcohol	http://amigo,geneontology,org/amigo/term/GO:0097305	SPI1 MLC1 RGS2 TNFSF4 FOSB KLF4 S100A8 STAR HTR3A FOS GRIN2B
0.114401	5	71	3.83139	Regulation of blood coagulation	http://amigo,geneontology,org/amigo/term/GO:0030193	PLAUR ST3GAL4 F12 THBS1 KLKB1
0.114401	5	71	3.83139	T-helper cell differentiation	http://amigo,geneontology,org/amigo/term/GO:0042093	BCL3 RELB TNFSF4 BATF ZC3H12A
0.114401	5	71	3.83139	Regulation of lipid kinase activity	http://amigo,geneontology,org/amigo/term/GO:0043550	EEF1A2 PDGFRB SOCS2 KLF4 SOCS3
0.114564	7	129	2.95225	Blood vessel endothelial cell migration	http://amigo,geneontology,org/amigo/term/GO:0043534	PTGS2 NR4A1 KLF4 FGFBP1 THBS1 PRKCA EGR3
0.115075	4	46	4.73093	Mammary gland morphogenesis	http://amigo,geneontology,org/amigo/term/GO:0060443	GLI3 AREG WNT5A CSF1
0.117866	9	195	2.51103	Regulation of cytokine-mediated signaling pathway	http://amigo,geneontology,org/amigo/term/GO:0001959	TXK OAS1 OAS3 WNT5A IL1RN TSLP LAPTM5 CSF1 SOCS3
0.117866	18	533	1.83734	Axon development	http://amigo,geneontology,org/amigo/term/GO:0061564	GRN MAP2 SEMA6A GLI3 WNT5A LGR6 LRP4 KLF4 BOC NCAM1 GFRA1 PRKCA RET PRTG SEMA3E DSCAML1 ADGRB1 L1CAM
0.118674	8	162	2.6867	Positive regulation of neuron projection development	http://amigo,geneontology,org/amigo/term/GO:0010976	CNTN1 GRN WNT5A RGS2 AVIL S100A9 RET ROR2
0.118801	3	25	6.52869	Plasminogen activation	http://amigo,geneontology,org/amigo/term/GO:0031639	F12 THBS1 KLKB1
0.118801	3	25	6.52869	Negative regulation of chemokine production	http://amigo,geneontology,org/amigo/term/GO:0032682	OAS1 OAS3 KLF4
0.118801	5	72	3.77818	Regulation of epidermis development	http://amigo,geneontology,org/amigo/term/GO:0045682	ZFP36 ABCA12 MAFF KRT10 SERPINB13
0.118801	3	25	6.52869	Positive regulation of coagulation	http://amigo,geneontology,org/amigo/term/GO:0050820	ST3GAL4 F12 THBS1
0.118801	5	72	3.77818	Regulation of nitric oxide metabolic process	http://amigo,geneontology,org/amigo/term/GO:0080164	PTGS2 ASS1 KLF4 ZC3H12A CLEC7A
0.119383	15	416	1.96174	Ossification	http://amigo,geneontology,org/amigo/term/GO:0001503	PTGS2 CHRDL1 GLI3 AREG MGP WNT5A LRP4 ITGA11 DUOX2 OSR1 IGFBP3 ROR2 MN1 CSF1 CCDC154
0.120203	13	340	2.08022	Muscle organ development	http://amigo,geneontology,org/amigo/term/GO:0007517	ELN MYH7 WNT5A NR4A1 ASS1 MYBPC3 ITGA11 JPH2 TTN FOS EGR3 ADGRB1 MAFF
0.120984	4	47	4.63027	Keratinocyte proliferation	http://amigo,geneontology,org/amigo/term/GO:0043616	AREG EREG ZFP36 HAS2
0.121537	13	342	2.06805	Negative regulation of cytokine production	http://amigo,geneontology,org/amigo/term/GO:0001818	BCL3 OAS1 RELB OAS3 TNFSF4 ZFP36 C5AR2 KLF4 THBS1 VSIG4 LAPTM5 ZC3H12A TIGIT
0.121537	5	73	3.72642	CD4-positive--- alpha-beta T cell differentiation involved in immune response	http://amigo,geneontology,org/amigo/term/GO:0002294	BCL3 RELB TNFSF4 BATF ZC3H12A
0.121537	2	9	12.0902	Artery smooth muscle contraction	http://amigo,geneontology,org/amigo/term/GO:0014824	GRIP2 EDNRA
0.121537	13	342	2.06805	Second-messenger-mediated signaling	http://amigo,geneontology,org/amigo/term/GO:0019932	CD22 IRAG1 RAPGEF4 RASD1 PEX5L PLEK RGS2 THBS1 ADM PDZD3 BHLHA15 CXCR2 GRIN2B
0.121537	7	132	2.88515	Odontogenesis	http://amigo,geneontology,org/amigo/term/GO:0042476	GLI3 LRP4 OSR1 ADM CSF1 CCDC154 CEMP1
0.121537	29	1001	1.57619	Negative regulation of programmed cell death	http://amigo,geneontology,org/amigo/term/GO:0043069	PLAUR GRN FLT4 BCL3 PTGS2 NFKBIA CEACAM5 GLI3 PDGFRB WNT5A SOCS2 NR4A1 KLF4 THBS1 OSR1 TSLP STAR ITPRIP PRKCA PIP LAPTM5 ZC3H12A ARNT2 EGR3 CXCR2 SOCS3 MUC1 NTF3 SERPINB13
0.121537	2	9	12.0902	Development of secondary sexual characteristics	http://amigo,geneontology,org/amigo/term/GO:0045136	AREG WNT5A
0.121537	49	1910	1.39575	Regulation of transport	http://amigo,geneontology,org/amigo/term/GO:0051049	SYT7 CD22 CNTN1 SPI1 PTGS2 MAP2 RAPGEF4 TF KCNK6 MLC1 NFKBIA GLI3 NMU PDGFRB WNT5A KCNC4 RGS2 KCNJ5 ATP8A1 FFAR2 KCNC1 USP6 SYT5 ACE2 MYBPC3 THBS1 PMAIP1 S100A8 OSR1 ABCA12 PTGES CACNA1B JPH2 EDNRA ACSL1 GJA1 PRKCA TTN SV2A VSNL1 ZC3H12A HTR3A NLGN1 CLEC7A KCNA3 ITLN1 NTF3 NKAIN2 GRIN2B
0.121537	6	101	3.23202	Regulation of lipase activity	http://amigo,geneontology,org/amigo/term/GO:0060191	TXK PDGFRB RGS2 EDNRA RASGRP4 NTF3
0.121537	2	9	12.0902	Positive regulation of cardiac muscle contraction	http://amigo,geneontology,org/amigo/term/GO:0060452	RGS2 ACE2
0.121537	5	73	3.72642	Positive regulation of response to cytokine stimulus	http://amigo,geneontology,org/amigo/term/GO:0060760	TXK WNT5A TSLP LAPTM5 CSF1
0.121537	2	9	12.0902	Regulation of glomerular mesangial cell proliferation	http://amigo,geneontology,org/amigo/term/GO:0072124	SERPINB7 PDGFD
0.121537	5	73	3.72642	Regulation of hemostasis	http://amigo,geneontology,org/amigo/term/GO:1900046	PLAUR ST3GAL4 F12 THBS1 KLKB1
0.121537	2	9	12.0902	Pericyte cell differentiation	http://amigo,geneontology,org/amigo/term/GO:1904238	SPI1 OSR1
0.121537	2	9	12.0902	Negative regulation of protein activation cascade	http://amigo,geneontology,org/amigo/term/GO:2000258	F12 KLKB1
0.124996	5	74	3.67606	Alpha-beta T cell activation involved in immune response	http://amigo,geneontology,org/amigo/term/GO:0002287	BCL3 RELB TNFSF4 BATF ZC3H12A
0.124996	5	74	3.67606	Alpha-beta T cell differentiation involved in immune response	http://amigo,geneontology,org/amigo/term/GO:0002293	BCL3 RELB TNFSF4 BATF ZC3H12A
0.124996	5	74	3.67606	Cell adhesion mediated by integrin	http://amigo,geneontology,org/amigo/term/GO:0033627	ITGA11 CYP1B1 RET FBN1 MUC1
0.124996	3	26	6.27758	Purine ribonucleoside bisphosphate metabolic process	http://amigo,geneontology,org/amigo/term/GO:0034035	SULT1E1 SLC26A1 PAPSS2
0.124996	7	133	2.86346	Regulation of tube diameter	http://amigo,geneontology,org/amigo/term/GO:0035296	PTGS2 RGS2 ACE2 GRIP2 ADM EDNRA GJA1
0.124996	3	26	6.27758	Negative regulation of alpha-beta T cell differentiation	http://amigo,geneontology,org/amigo/term/GO:0046639	GLI3 TNFSF4 ZC3H12A
0.124996	20	622	1.74938	Embryonic morphogenesis	http://amigo,geneontology,org/amigo/term/GO:0048598	GLI3 WNT5A LRP4 COL4A2 IL1RN KLF4 DUSP5 FRAS1 TGFB1I1 OSR1 COL8A1 ADM GJA1 DUSP2 RET FBN1 MESP1 ROR2 DSCAML1 SOCS3
0.124996	3	26	6.27758	3 -phosphoadenosine 5 -phosphosulfate metabolic process	http://amigo,geneontology,org/amigo/term/GO:0050427	SULT1E1 SLC26A1 PAPSS2
0.124996	7	133	2.86346	Blood vessel diameter maintenance	http://amigo,geneontology,org/amigo/term/GO:0097746	PTGS2 RGS2 ACE2 GRIP2 ADM EDNRA GJA1
0.12824	19	583	1.77309	Heart development	http://amigo,geneontology,org/amigo/term/GO:0007507	ELN PRDM1 MYH7 GLI3 PDGFRB WNT5A RGS2 MYBPC3 OSR1 ADM JPH2 EDNRA GJA1 TTN NPY1R FBN1 MESP1 HAS2 FOXL1
0.12824	7	134	2.84209	Regulation of tube size	http://amigo,geneontology,org/amigo/term/GO:0035150	PTGS2 RGS2 ACE2 GRIP2 ADM EDNRA GJA1
0.130023	19	584	1.77005	Neutrophil activation involved in immune response	http://amigo,geneontology,org/amigo/term/GO:0002283	PLAUR GRN SPI1 ATP8A1 ADGRE3 CHIT1 ITGAX FCGR2A S100A8 LCN2 S100A9 MNDA S100P HSPA6 CXCR2 ADGRG3 SERPINA3 CD55 DNASE1
0.130186	4	49	4.44128	Response to cold	http://amigo,geneontology,org/amigo/term/GO:0009409	NFKBIA PCSK1N ADM FOS
0.130186	4	49	4.44128	Macrophage differentiation	http://amigo,geneontology,org/amigo/term/GO:0030225	SPI1 PRKCA ROR2 CSF1
0.130186	5	75	3.62705	Lipopolysaccharide-mediated signaling pathway	http://amigo,geneontology,org/amigo/term/GO:0031663	SPI1 NFKBIA PRKCA LY96 CD55
0.130186	14	385	1.97839	Negative regulation of proteolysis	http://amigo,geneontology,org/amigo/term/GO:0045861	PLAUR PTGS2 PAPLN PCSK1N CSTA NR4A1 KLF4 THBS1 SPINK7 SERPINB7 A2ML1 SERPINA3 SERPINB13 F8A2
0.130186	4	49	4.44128	Negative chemotaxis	http://amigo,geneontology,org/amigo/term/GO:0050919	SEMA6A WNT5A LGR6 SEMA3E
0.130186	10	236	2.30533	Reactive oxygen species metabolic process	http://amigo,geneontology,org/amigo/term/GO:0072593	PDGFRB ACE2 THBS1 CYP1B1 DUOXA2 DUOX2 PMAIP1 ZC3H12A CLEC7A ADGRB1
0.130738	16	464	1.87606	Regulation of immune effector process	http://amigo,geneontology,org/amigo/term/GO:0002697	CD22 GRN C6 SPI1 WNT5A TNFSF4 FFAR2 KLRD1 C5AR2 VSIG4 LAPTM5 ZC3H12A CLEC7A CD55 SH2D1B DNASE1
0.130738	7	135	2.82104	Digestive tract development	http://amigo,geneontology,org/amigo/term/GO:0048565	PRDM1 GLI3 WNT5A SPDEF ASS1 RET FOXL1
0.131689	18	545	1.79689	Blood circulation	http://amigo,geneontology,org/amigo/term/GO:0008015	ELN ATP2B3 PTGS2 MYH7 KCNK6 NAMPT NMU RGS2 KCNJ5 ACE2 MYBPC3 GRIP2 ADM EDNRA GJA1 TTN ZC3H12A CXCR2
0.133522	20	629	1.72991	Regulation of leukocyte activation	http://amigo,geneontology,org/amigo/term/GO:0002694	CD22 GRN PRDM1 SPI1 GLI3 MAP3K8 WNT5A IL1RL2 TNFSF4 THBS1 TSLP VSIG4 LAPTM5 MNDA ZC3H12A CLEC7A EGR3 TIGIT CD55 CRLF2
0.133522	6	105	3.1089	Interleukin-8 production	http://amigo,geneontology,org/amigo/term/GO:0032637	BCL3 WNT5A FFAR2 C5AR2 KLF4 CLEC7A
0.133522	6	105	3.1089	Regulation of interleukin-8 production	http://amigo,geneontology,org/amigo/term/GO:0032677	BCL3 WNT5A FFAR2 C5AR2 KLF4 CLEC7A
0.133522	3	27	6.04508	Circadian sleep/wake cycle	http://amigo,geneontology,org/amigo/term/GO:0042745	NMU STAR NLGN1
0.133522	7	136	2.80029	Response to organophosphorus	http://amigo,geneontology,org/amigo/term/GO:0046683	PTGS2 AREG FOSB ASS1 DUOX2 STAR FOS
0.133522	3	27	6.04508	Negative regulation of axon extension involved in axon guidance	http://amigo,geneontology,org/amigo/term/GO:0048843	SEMA6A WNT5A SEMA3E
0.133522	5	76	3.57932	Regulation of coagulation	http://amigo,geneontology,org/amigo/term/GO:0050818	PLAUR ST3GAL4 F12 THBS1 KLKB1
0.133522	5	76	3.57932	Positive regulation of lipase activity	http://amigo,geneontology,org/amigo/term/GO:0060193	TXK PDGFRB EDNRA RASGRP4 NTF3
0.134911	28	975	1.56242	Leukocyte mediated immunity	http://amigo,geneontology,org/amigo/term/GO:0002443	PLAUR GRN C6 SPI1 BCL3 TNFSF4 ATP8A1 ULBP2 ADGRE3 CHIT1 KLRD1 ITGAX FCGR2A S100A8 LCN2 BATF S100A9 MNDA S100P CLEC7A HSPA6 CXCR2 ADGRG3 S100A13 SERPINA3 CD55 SH2D1B DNASE1
0.134911	10	239	2.27639	Regulation of heart contraction	http://amigo,geneontology,org/amigo/term/GO:0008016	ATP2B3 MYH7 KCNK6 NMU RGS2 KCNJ5 ACE2 ADM GJA1 ZC3H12A
0.134911	2	10	10.8811	Long-chain fatty acid import across plasma membrane	http://amigo,geneontology,org/amigo/term/GO:0015911	THBS1 ACSL1
0.134911	2	10	10.8811	Fructose 1---6-bisphosphate metabolic process	http://amigo,geneontology,org/amigo/term/GO:0030388	ALDOB FBP1
0.134911	39	1469	1.4444	Positive regulation of cellular protein metabolic process	http://amigo,geneontology,org/amigo/term/GO:0032270	PLAUR GPRC5A CNTN1 GRN FLT4 BCL3 PTGS2 NFKBIA AREG PDGFRB WNT5A EREG GDF15 F12 LRP4 RNFT2 KLF4 ENPP2 THBS1 PMAIP1 S100A8 TSLP ACSL1 LAPTM5 S100A9 ZC3H12A CDC20B KLKB1 VEGFD RET ROR2 PDGFD CLEC7A ITLN1 CSF1 SOCS3 MUC1 NTF3 GRIN2B
0.134911	8	170	2.56027	Interleukin-6 production	http://amigo,geneontology,org/amigo/term/GO:0032635	WNT5A IL1RL2 TNFSF4 EREG C5AR2 TSLP ZC3H12A CLEC7A
0.134911	8	170	2.56027	Regulation of interleukin-6 production	http://amigo,geneontology,org/amigo/term/GO:0032675	WNT5A IL1RL2 TNFSF4 EREG C5AR2 TSLP ZC3H12A CLEC7A
0.134911	2	10	10.8811	Positive regulation of interleukin-5 production	http://amigo,geneontology,org/amigo/term/GO:0032754	TSLP CRLF2
0.134911	2	10	10.8811	Negative regulation of heterotypic cell-cell adhesion	http://amigo,geneontology,org/amigo/term/GO:0034115	IL1RN KLF4
0.134911	12	312	2.09253	Response to interferon-gamma	http://amigo,geneontology,org/amigo/term/GO:0034341	CCL26 TXK OAS1 CCL24 OAS3 WNT5A KYNU ASS1 STAR NCAM1 GBP2 SOCS3
0.134911	4	50	4.35246	Positive regulation of fibroblast proliferation	http://amigo,geneontology,org/amigo/term/GO:0048146	PDGFRB WNT5A EREG PDGFD
0.134911	10	239	2.27639	Mesenchymal cell differentiation	http://amigo,geneontology,org/amigo/term/GO:0048762	SEMA6A FAM83D WNT5A TGFB1I1 OSR1 EDNRA RET SEMA3E HAS2 S100A4
0.134911	2	10	10.8811	Delamination	http://amigo,geneontology,org/amigo/term/GO:0060232	SPI1 ABCA12
0.134911	2	10	10.8811	Regulation of cell-cell adhesion involved in gastrulation	http://amigo,geneontology,org/amigo/term/GO:0070587	IL1RN KLF4
0.134911	21	673	1.69765	Cellular response to lipid	http://amigo,geneontology,org/amigo/term/GO:0071396	SPI1 CXCL2 MLC1 NFKBIA WNT5A TNFSF4 FFAR2 ZFP36 ASS1 KLF4 ESR2 OSR1 STAR LCN2 PRKCA LY96 CXCL3 ZC3H12A RET MN1 CD55
0.134911	2	10	10.8811	Cell proliferation involved in metanephros development	http://amigo,geneontology,org/amigo/term/GO:0072203	PDGFRB OSR1
0.134911	2	10	10.8811	Positive regulation of protein kinase C signaling	http://amigo,geneontology,org/amigo/term/GO:0090037	FLT4 WNT5A
0.134911	2	10	10.8811	Positive regulation of protein localization to synapse	http://amigo,geneontology,org/amigo/term/GO:1902474	WNT5A NLGN1
0.134911	2	10	10.8811	Positive regulation of cell maturation	http://amigo,geneontology,org/amigo/term/GO:1903431	RET CLEC7A
0.134911	6	106	3.07957	Positive regulation of lipid localization	http://amigo,geneontology,org/amigo/term/GO:1905954	NFKBIA ATP8A1 ABCA12 PTGES ACSL1 ZC3H12A
0.134911	2	10	10.8811	Presynaptic active zone organization	http://amigo,geneontology,org/amigo/term/GO:1990709	PCDH17 NLGN1
0.134911	2	10	10.8811	Regulation of protein activation cascade	http://amigo,geneontology,org/amigo/term/GO:2000257	F12 KLKB1
0.137552	22	718	1.66703	Negative regulation of cell differentiation	http://amigo,geneontology,org/amigo/term/GO:0045596	MAP2 RUNX1T1 SEMA6A NFKBIA CEACAM5 GLI3 AREG WNT5A RGS2 TNFSF4 SPDEF EREG ZFP36 LRP4 TGFB1I1 OSR1 ZC3H12A FBN1 PRTG MESP1 SEMA3E BHLHA15
0.138163	19	593	1.74319	Neutrophil mediated immunity	http://amigo,geneontology,org/amigo/term/GO:0002446	PLAUR GRN SPI1 ATP8A1 ADGRE3 CHIT1 ITGAX FCGR2A S100A8 LCN2 S100A9 MNDA S100P HSPA6 CXCR2 ADGRG3 SERPINA3 CD55 DNASE1
0.138163	39	1473	1.44048	Neuron differentiation	http://amigo,geneontology,org/amigo/term/GO:0030182	CNTN1 GRN PREX2 PRDM1 MAP2 SEMA6A GLI3 AREG RASAL1 PHACTR1 WNT5A RGS2 SOCS2 LGR6 CRB1 LRP4 AVIL KLF4 SLC4A10 BOC ADM NCAM1 GFRA1 GJA1 PRKCA S100A9 VEGFD RET PRTG ROR2 NLGN1 SEMA3E DSCAML1 BHLHA15 ADGRB1 RP1L1 NTF3 MYT1L L1CAM
0.138163	28	978	1.55763	Negative regulation of apoptotic process	http://amigo,geneontology,org/amigo/term/GO:0043066	PLAUR GRN FLT4 BCL3 PTGS2 NFKBIA CEACAM5 GLI3 PDGFRB WNT5A SOCS2 NR4A1 KLF4 THBS1 OSR1 TSLP STAR ITPRIP PRKCA PIP ZC3H12A ARNT2 EGR3 CXCR2 SOCS3 MUC1 NTF3 SERPINB13
0.138412	4	51	4.26712	P38MAPK cascade	http://amigo,geneontology,org/amigo/term/GO:0038066	SPI1 ZFP36 ZC3H12A RELL2
0.138497	3	28	5.82919	C21-steroid hormone biosynthetic process	http://amigo,geneontology,org/amigo/term/GO:0006700	DKK3 STAR ADM
0.138497	9	206	2.37695	Transforming growth factor beta receptor signaling pathway	http://amigo,geneontology,org/amigo/term/GO:0007179	DKK3 SPI1 USP9Y GDF15 THBS1 TGFB1I1 CDKN2B FBN1 FOS
0.138497	3	28	5.82919	Positive regulation of vascular endothelial growth factor production	http://amigo,geneontology,org/amigo/term/GO:0010575	FLT4 PTGS2 CYP1B1
0.138497	3	28	5.82919	Cellular response to growth hormone stimulus	http://amigo,geneontology,org/amigo/term/GO:0071378	SOCS2 GDF15 STAR
0.139976	23	763	1.64002	Regulation of ion transport	http://amigo,geneontology,org/amigo/term/GO:0043269	SYT7 CNTN1 PTGS2 TF KCNK6 PDGFRB KCNC4 RGS2 KCNJ5 KCNC1 SYT5 ACE2 OSR1 PTGES CACNA1B JPH2 GJA1 SV2A HTR3A NLGN1 KCNA3 NKAIN2 GRIN2B
0.141426	9	207	2.36547	Morphogenesis of a branching structure	http://amigo,geneontology,org/amigo/term/GO:0001763	PRDM1 GLI3 AREG WNT5A ADM EDNRA SEMA3E CSF1 SOCS3
0.141844	14	394	1.9332	Eye development	http://amigo,geneontology,org/amigo/term/GO:0001654	PRDM1 CRYBB3 CHRDL1 GLI3 PDGFRB WNT5A CRB1 KLF4 CYP1B1 COL8A1 RET FBN1 RP1L1 CRYGS
0.141844	6	108	3.02254	Positive regulation of cytokine production involved in immune response	http://amigo,geneontology,org/amigo/term/GO:0002720	WNT5A TNFSF4 FFAR2 LAPTM5 CLEC7A CD55
0.141844	10	243	2.23892	Adenylate cyclase-modulating G protein-coupled receptor signaling pathway	http://amigo,geneontology,org/amigo/term/GO:0007188	RGS2 ADGRL2 ADGRE3 HRH4 ADM EDNRA PRKCA NPY1R ADGRB1 ADGRG3
0.141844	14	394	1.9332	Muscle tissue development	http://amigo,geneontology,org/amigo/term/GO:0060537	ELN MYH7 PDGFRB WNT5A RGS2 NR4A1 MYBPC3 OSR1 JPH2 GJA1 TTN MESP1 FOS MAFF
0.142453	11	280	2.13737	Peptide secretion	http://amigo,geneontology,org/amigo/term/GO:0002790	SYT7 RAPGEF4 NMU FFAR2 IL1RN ILDR2 S100A8 ABCA12 GJA1 PRKCA VSNL1
0.142453	7	140	2.72029	Response to hydrogen peroxide	http://amigo,geneontology,org/amigo/term/GO:0042542	AREG PDGFRB KLF4 CYP1B1 STAR LCN2 PDGFD
0.142453	7	140	2.72029	Cellular response to fibroblast growth factor stimulus	http://amigo,geneontology,org/amigo/term/GO:0044344	WNT5A NR4A1 ZFP36 FGFBP1 THBS1 STAR EGR3
0.142453	11	280	2.13737	Regulation of peptidyl-tyrosine phosphorylation	http://amigo,geneontology,org/amigo/term/GO:0050730	GPRC5A CNTN1 AREG EREG LRP4 ENPP2 TSLP PDGFD CLEC7A SOCS3 NTF3
0.142879	19	597	1.73151	Neutrophil activation	http://amigo,geneontology,org/amigo/term/GO:0042119	PLAUR GRN SPI1 ATP8A1 ADGRE3 CHIT1 ITGAX FCGR2A S100A8 LCN2 S100A9 MNDA S100P HSPA6 CXCR2 ADGRG3 SERPINA3 CD55 DNASE1
0.142918	4	52	4.18506	Embryo implantation	http://amigo,geneontology,org/amigo/term/GO:0007566	TRO PTGS2 ARHGDIB GJA1
0.142918	4	52	4.18506	Positive regulation of nitric oxide biosynthetic process	http://amigo,geneontology,org/amigo/term/GO:0045429	PTGS2 ASS1 KLF4 CLEC7A
0.142918	5	79	3.4434	Negative regulation of signaling receptor activity	http://amigo,geneontology,org/amigo/term/GO:2000272	GPRC5A DKK3 ACE2 ESR2 SLURP2
0.143361	23	767	1.63146	Positive regulation of protein phosphorylation	http://amigo,geneontology,org/amigo/term/GO:0001934	PLAUR GPRC5A CNTN1 FLT4 PTGS2 AREG PDGFRB WNT5A EREG GDF15 LRP4 ENPP2 TSLP ACSL1 VEGFD RET ROR2 PDGFD CLEC7A ITLN1 CSF1 SOCS3 NTF3
0.143361	23	767	1.63146	Chemical synaptic transmission	http://amigo,geneontology,org/amigo/term/GO:0007268	SYT7 PTGS2 NMU KCNC4 PCDH17 SYT5 HRH4 MYCBPAP NOVA1 SLC4A10 IGSF11 STAR CACNA1B SV2A NLGN4Y HTR3A ROR2 NLGN1 EGR3 ADGRB1 NTF3 CHRNG GRIN2B
0.143361	16	475	1.83261	Myeloid cell differentiation	http://amigo,geneontology,org/amigo/term/GO:0030099	SPI1 TF NFKBIA RELB PDE1B ZFP36 THBS1 CDKN2B PRKCA BATF FBN1 ROR2 FOS RASGRP4 BPGM CSF1
0.143361	23	767	1.63146	Anterograde trans-synaptic signaling	http://amigo,geneontology,org/amigo/term/GO:0098916	SYT7 PTGS2 NMU KCNC4 PCDH17 SYT5 HRH4 MYCBPAP NOVA1 SLC4A10 IGSF11 STAR CACNA1B SV2A NLGN4Y HTR3A ROR2 NLGN1 EGR3 ADGRB1 NTF3 CHRNG GRIN2B
0.145327	27	942	1.5594	Positive regulation of phosphorus metabolic process	http://amigo,geneontology,org/amigo/term/GO:0010562	PLAUR GPRC5A CNTN1 FLT4 PTGS2 TF EEF1A2 AREG PDGFRB WNT5A PLEK EREG GDF15 LRP4 ENPP2 THBS1 TSLP ACSL1 VEGFD RET ROR2 PDGFD CLEC7A ITLN1 CSF1 SOCS3 NTF3
0.145327	27	942	1.5594	Positive regulation of phosphate metabolic process	http://amigo,geneontology,org/amigo/term/GO:0045937	PLAUR GPRC5A CNTN1 FLT4 PTGS2 TF EEF1A2 AREG PDGFRB WNT5A PLEK EREG GDF15 LRP4 ENPP2 THBS1 TSLP ACSL1 VEGFD RET ROR2 PDGFD CLEC7A ITLN1 CSF1 SOCS3 NTF3
0.14605	3	29	5.62818	Endothelial cell chemotaxis	http://amigo,geneontology,org/amigo/term/GO:0035767	NR4A1 THBS1 EGR3
0.14605	14	397	1.91859	Protein localization to extracellular region	http://amigo,geneontology,org/amigo/term/GO:0071692	SYT7 RAPGEF4 TANGO6 OLFM2 NMU PLEK IL1RN ILDR2 ABCA12 GJA1 PRKCA TTN VSNL1 FBN1
0.14605	3	29	5.62818	Neuron projection arborization	http://amigo,geneontology,org/amigo/term/GO:0140058	PHACTR1 WNT5A NLGN1
0.147247	5	80	3.40036	T cell differentiation involved in immune response	http://amigo,geneontology,org/amigo/term/GO:0002292	BCL3 RELB TNFSF4 BATF ZC3H12A
0.147247	42	1624	1.40704	Generation of neurons	http://amigo,geneontology,org/amigo/term/GO:0048699	CNTN1 GRN PREX2 PRDM1 MAP2 SEMA6A GLI3 AREG RASAL1 PHACTR1 WNT5A RGS2 SOCS2 CIT LGR6 CRB1 LRP4 AVIL KLF4 TUBB2A SLC4A10 BOC STAR ADM NCAM1 GFRA1 GJA1 PRKCA S100A9 VEGFD RET PRTG ROR2 NLGN1 SEMA3E DSCAML1 BHLHA15 ADGRB1 RP1L1 NTF3 MYT1L L1CAM
0.147417	32	1167	1.49185	Regulation of protein phosphorylation	http://amigo,geneontology,org/amigo/term/GO:0001932	PLAUR GPRC5A CNTN1 FLT4 PTGS2 PTPRH AREG PDGFRB WNT5A RGS2 CIT EREG GDF15 LRP4 ENPP2 TSLP IGFBP3 CDKN2B ITPRIP ACSL1 TTN ZC3H12A VEGFD RET ROR2 PDGFD CLEC7A ITLN1 CSF1 SOCS3 NTF3 INCA1
0.147417	10	246	2.21161	Myeloid leukocyte differentiation	http://amigo,geneontology,org/amigo/term/GO:0002573	SPI1 TF RELB PDE1B PRKCA BATF FBN1 ROR2 FOS CSF1
0.147417	20	643	1.69225	Negative regulation of immune system process	http://amigo,geneontology,org/amigo/term/GO:0002683	CD22 GRN SPI1 OAS1 GLI3 OAS3 TNFSF4 GPR83 KLRD1 C5AR2 THBS1 FCGR2A ADM VSIG4 LAPTM5 MNDA ZC3H12A FBN1 TIGIT CD55
0.147417	7	142	2.68197	Regulation of mononuclear cell migration	http://amigo,geneontology,org/amigo/term/GO:0071675	SPI1 WNT5A THBS1 JAM2 PDGFD CSF1 S100A14
0.147417	14	398	1.91377	Visual system development	http://amigo,geneontology,org/amigo/term/GO:0150063	PRDM1 CRYBB3 CHRDL1 GLI3 PDGFRB WNT5A CRB1 KLF4 CYP1B1 COL8A1 RET FBN1 RP1L1 CRYGS
0.147766	4	53	4.10609	Positive regulation of nitric oxide metabolic process	http://amigo,geneontology,org/amigo/term/GO:1904407	PTGS2 ASS1 KLF4 CLEC7A
0.147811	2	11	9.89195	Secondary heart field specification	http://amigo,geneontology,org/amigo/term/GO:0003139	WNT5A MESP1
0.147811	2	11	9.89195	Androgen biosynthetic process	http://amigo,geneontology,org/amigo/term/GO:0006702	SRD5A3 HSD17B3
0.147811	18	561	1.74564	Response to extracellular stimulus	http://amigo,geneontology,org/amigo/term/GO:0009991	PTGS2 PCSK1N NAMPT KYNU ZFP36 GDF15 ASS1 PMAIP1 STAR CDKN2B LCN2 ADM ACSL1 ZC3H12A MN1 FOS RASGRP4 BHLHA15
0.147811	9	211	2.32062	Regulation of signaling receptor activity	http://amigo,geneontology,org/amigo/term/GO:0010469	GPRC5A DKK3 AREG EREG ACE2 ESR2 NLGN1 GRIN2B SLURP2
0.147811	2	11	9.89195	Cyclooxygenase pathway	http://amigo,geneontology,org/amigo/term/GO:0019371	PTGS2 PTGES
0.147811	2	11	9.89195	Glomerular basement membrane development	http://amigo,geneontology,org/amigo/term/GO:0032836	COL4A4 NID1
0.147811	2	11	9.89195	Negative regulation of multicellular organism growth	http://amigo,geneontology,org/amigo/term/GO:0040015	SOCS2 GDF15
0.147811	11	284	2.10726	Cell fate commitment	http://amigo,geneontology,org/amigo/term/GO:0045165	PRDM1 GLI3 WNT5A SPDEF KLF4 TGFB1I1 BATF MESP1 ROR2 DSCAML1 MYT1L
0.147811	2	11	9.89195	Negative regulation of complement activation	http://amigo,geneontology,org/amigo/term/GO:0045916	VSIG4 CD55
0.147811	2	11	9.89195	Cell-cell adhesion involved in gastrulation	http://amigo,geneontology,org/amigo/term/GO:0070586	IL1RN KLF4
0.147811	2	11	9.89195	Regulation of heart induction by regulation of canonical Wnt signaling pathway	http://amigo,geneontology,org/amigo/term/GO:0090081	WNT5A MESP1
0.147811	24	815	1.60213	Synaptic signaling	http://amigo,geneontology,org/amigo/term/GO:0099536	SYT7 PTGS2 NMU KCNC4 PCDH17 SYT5 HRH4 MYCBPAP NOVA1 SLC4A10 IGSF11 STAR CACNA1B SV2A NLGN4Y HTR3A ROR2 NLGN1 EGR3 ADGRB1 NTF3 CHRNG GRIN2B SLURP2
0.147811	2	11	9.89195	Regulation of neutrophil activation	http://amigo,geneontology,org/amigo/term/GO:1902563	GRN SPI1
0.152059	19	606	1.70579	Morphogenesis of an epithelium	http://amigo,geneontology,org/amigo/term/GO:0002009	GLI3 AREG WNT5A KLF4 FRAS1 ITGAX TGFB1I1 OSR1 ADM EDNRA GJA1 RET MESP1 ROR2 SEMA3E CXCR2 CSF1 SOCS3 CRYGS
0.152059	31	1129	1.49387	Immune system development	http://amigo,geneontology,org/amigo/term/GO:0002520	FLT4 PRDM1 SPI1 BCL3 TF NFKBIA RELB GLI3 WNT5A IL1RL2 PLEK TNFSF4 PDE1B ZFP36 KLF4 THBS1 CDKN2B PRKCA BATF ZC3H12A RET FBN1 ROR2 FOS RASGRP4 BPGM FOXL1 EGR3 ADGRG3 SPNS2 CSF1
0.152059	3	30	5.44057	Regulation of epidermal growth factor-activated receptor activity	http://amigo,geneontology,org/amigo/term/GO:0007176	GPRC5A AREG EREG
0.152059	3	30	5.44057	Positive regulation of transforming growth factor beta receptor signaling pathway	http://amigo,geneontology,org/amigo/term/GO:0030511	THBS1 TGFB1I1 CDKN2B
0.152059	19	606	1.70579	Granulocyte activation	http://amigo,geneontology,org/amigo/term/GO:0036230	PLAUR GRN SPI1 ATP8A1 ADGRE3 CHIT1 ITGAX FCGR2A S100A8 LCN2 S100A9 MNDA S100P HSPA6 CXCR2 ADGRG3 SERPINA3 CD55 DNASE1
0.152059	3	30	5.44057	Interleukin-7-mediated signaling pathway	http://amigo,geneontology,org/amigo/term/GO:0038111	SOCS2 TSLP CRLF2
0.152059	4	54	4.03005	Positive regulation of blood vessel endothelial cell migration	http://amigo,geneontology,org/amigo/term/GO:0043536	PTGS2 FGFBP1 THBS1 PRKCA
0.152059	9	213	2.29883	Positive regulation of peptidyl-tyrosine phosphorylation	http://amigo,geneontology,org/amigo/term/GO:0050731	CNTN1 AREG EREG LRP4 ENPP2 TSLP CLEC7A SOCS3 NTF3
0.152059	4	54	4.03005	Defense response to fungus	http://amigo,geneontology,org/amigo/term/GO:0050832	SPI1 S100A8 TSLP S100A9
0.152059	23	776	1.61254	Trans-synaptic signaling	http://amigo,geneontology,org/amigo/term/GO:0099537	SYT7 PTGS2 NMU KCNC4 PCDH17 SYT5 HRH4 MYCBPAP NOVA1 SLC4A10 IGSF11 STAR CACNA1B SV2A NLGN4Y HTR3A ROR2 NLGN1 EGR3 ADGRB1 NTF3 CHRNG GRIN2B
0.152059	3	30	5.44057	Positive regulation of cellular response to transforming growth factor beta stimulus	http://amigo,geneontology,org/amigo/term/GO:1903846	THBS1 TGFB1I1 CDKN2B
0.152116	8	178	2.4452	Striated muscle contraction	http://amigo,geneontology,org/amigo/term/GO:0006941	MYH7 RGS2 KCNJ5 ACE2 MYBPC3 GJA1 TTN ZC3H12A
0.153303	5	82	3.31742	Positive regulation of lipid transport	http://amigo,geneontology,org/amigo/term/GO:0032370	NFKBIA ATP8A1 ABCA12 PTGES ACSL1
0.155244	42	1636	1.39672	Secretion	http://amigo,geneontology,org/amigo/term/GO:0046903	SYT7 PLAUR GRN SPI1 RAPGEF4 TF TANGO6 OLFM2 NMU PLEK SOCS2 ATP8A1 FFAR2 SYT5 ADGRE3 CHIT1 IL1RN THBS1 ITGAX ILDR2 FCGR2A S100A8 ABCA12 PTGES LCN2 ADM GJA1 PRKCA TTN SV2A VSNL1 S100A9 MNDA S100P VEGFD NLGN1 HSPA6 CXCR2 ADGRG3 S100A13 SERPINA3 CD55
0.155409	7	145	2.62648	Digestive system development	http://amigo,geneontology,org/amigo/term/GO:0055123	PRDM1 GLI3 WNT5A SPDEF ASS1 RET FOXL1
0.156929	11	288	2.078	Cellular response to interferon-gamma	http://amigo,geneontology,org/amigo/term/GO:0071346	CCL26 TXK OAS1 CCL24 OAS3 WNT5A ASS1 STAR NCAM1 GBP2 SOCS3
0.157333	13	365	1.93774	Positive regulation of cell projection organization	http://amigo,geneontology,org/amigo/term/GO:0031346	CNTN1 GRN WNT5A RGS2 CDC42EP1 AVIL ENPP2 LCN2 S100A9 RET ROR2 NLGN1 L1CAM
0.158638	9	215	2.27745	Cardiac muscle tissue development	http://amigo,geneontology,org/amigo/term/GO:0048738	MYH7 PDGFRB WNT5A RGS2 MYBPC3 JPH2 GJA1 TTN MESP1
0.158931	20	652	1.66889	Myeloid cell activation involved in immune response	http://amigo,geneontology,org/amigo/term/GO:0002275	PLAUR GRN SPI1 ATP8A1 ADGRE3 CHIT1 ITGAX FCGR2A S100A8 LCN2 S100A9 MNDA S100P HSPA6 CXCR2 ADGRG3 S100A13 SERPINA3 CD55 DNASE1
0.16076	37	1409	1.42868	Positive regulation of catalytic activity	http://amigo,geneontology,org/amigo/term/GO:0043085	CCL26 GPRC5A GRN FLT4 PREX2 TXK EEF1A2 CCL24 AREG RASAL1 ARHGDIB PDGFRB WNT5A PLEK RGS2 ARHGAP40 EREG USP6 MYBPC3 KLF4 ALDOB PMAIP1 S100A8 EDNRA ACSL1 LAPTM5 S100A9 CDC20B RET ROR2 PDGFD RASGRP4 CLEC7A CSF1 NTF3 S100A10 GRIN2B
0.160883	41	1595	1.39852	Regulation of phosphate metabolic process	http://amigo,geneontology,org/amigo/term/GO:0019220	PLAUR GPRC5A CNTN1 FLT4 PTGS2 PTPRH TF EEF1A2 AREG PHACTR1 PDGFRB WNT5A PLEK RGS2 SOCS2 CIT EREG GDF15 LRP4 KLF4 ENPP2 THBS1 TSLP IGFBP3 CDKN2B ITPRIP ACSL1 TTN ZC3H12A FBP1 VEGFD RET ROR2 PDGFD CLEC7A PDZD3 ITLN1 CSF1 SOCS3 NTF3 INCA1
0.160883	3	31	5.26507	CGMP-mediated signaling	http://amigo,geneontology,org/amigo/term/GO:0019934	IRAG1 THBS1 PDZD3
0.160883	3	31	5.26507	Regulation of fibroblast growth factor receptor signaling pathway	http://amigo,geneontology,org/amigo/term/GO:0040036	WNT5A FGFBP1 THBS1
0.160883	41	1595	1.39852	Regulation of phosphorus metabolic process	http://amigo,geneontology,org/amigo/term/GO:0051174	PLAUR GPRC5A CNTN1 FLT4 PTGS2 PTPRH TF EEF1A2 AREG PHACTR1 PDGFRB WNT5A PLEK RGS2 SOCS2 CIT EREG GDF15 LRP4 KLF4 ENPP2 THBS1 TSLP IGFBP3 CDKN2B ITPRIP ACSL1 TTN ZC3H12A FBP1 VEGFD RET ROR2 PDGFD CLEC7A PDZD3 ITLN1 CSF1 SOCS3 NTF3 INCA1
0.160883	3	31	5.26507	Negative regulation of NIK/NF-kappaB signaling	http://amigo,geneontology,org/amigo/term/GO:1901223	SPI1 ZC3H12A ADGRG3
0.160883	6	114	2.86346	Response to chemokine	http://amigo,geneontology,org/amigo/term/GO:1990868	CCL26 CXCL2 CCL24 CXCL3 ZC3H12A CXCR2
0.160883	6	114	2.86346	Cellular response to chemokine	http://amigo,geneontology,org/amigo/term/GO:1990869	CCL26 CXCL2 CCL24 CXCL3 ZC3H12A CXCR2
0.163252	2	12	9.06762	Tryptophan catabolic process	http://amigo,geneontology,org/amigo/term/GO:0006569	KYNU IDO1
0.163252	4	56	3.88612	Negative regulation of blood coagulation	http://amigo,geneontology,org/amigo/term/GO:0030195	PLAUR F12 THBS1 KLKB1
0.163252	2	12	9.06762	Regulation of transforming growth factor beta1 production	http://amigo,geneontology,org/amigo/term/GO:0032908	THBS1 SERPINB7
0.163252	2	12	9.06762	Negative regulation of cell adhesion mediated by integrin	http://amigo,geneontology,org/amigo/term/GO:0033629	CYP1B1 MUC1
0.163252	2	12	9.06762	Response to macrophage colony-stimulating factor	http://amigo,geneontology,org/amigo/term/GO:0036005	PDE1B CSF1
0.163252	2	12	9.06762	Cellular response to macrophage colony-stimulating factor stimulus	http://amigo,geneontology,org/amigo/term/GO:0036006	PDE1B CSF1
0.163252	2	12	9.06762	Indole-containing compound catabolic process	http://amigo,geneontology,org/amigo/term/GO:0042436	KYNU IDO1
0.163252	2	12	9.06762	Indolalkylamine catabolic process	http://amigo,geneontology,org/amigo/term/GO:0046218	KYNU IDO1
0.163252	2	12	9.06762	Forebrain morphogenesis	http://amigo,geneontology,org/amigo/term/GO:0048853	WNT5A DUOX2
0.163252	2	12	9.06762	Branching involved in labyrinthine layer morphogenesis	http://amigo,geneontology,org/amigo/term/GO:0060670	ADM SOCS3
0.163252	4	56	3.88612	T cell apoptotic process	http://amigo,geneontology,org/amigo/term/GO:0070231	GLI3 WNT5A IDO1 PIP
0.163252	2	12	9.06762	Regulation of heart induction	http://amigo,geneontology,org/amigo/term/GO:0090381	WNT5A MESP1
0.163252	2	12	9.06762	Regulation of heart induction by canonical Wnt signaling pathway	http://amigo,geneontology,org/amigo/term/GO:0100012	WNT5A MESP1
0.163252	14	408	1.86686	Regulation of leukocyte cell-cell adhesion	http://amigo,geneontology,org/amigo/term/GO:1903037	GLI3 MAP3K8 ST3GAL4 IL1RL2 TNFSF4 ASS1 KLF4 VSIG4 LAPTM5 ZC3H12A HAS2 EGR3 TIGIT CD55
0.163252	11	291	2.05657	Regulation of blood circulation	http://amigo,geneontology,org/amigo/term/GO:1903522	ATP2B3 PTGS2 MYH7 KCNK6 NMU RGS2 KCNJ5 ACE2 ADM GJA1 ZC3H12A
0.164496	16	490	1.77651	Axonogenesis	http://amigo,geneontology,org/amigo/term/GO:0007409	MAP2 SEMA6A GLI3 WNT5A LGR6 LRP4 BOC NCAM1 GFRA1 PRKCA RET PRTG SEMA3E DSCAML1 ADGRB1 L1CAM
0.164591	9	218	2.24611	Response to mechanical stimulus	http://amigo,geneontology,org/amigo/term/GO:0009612	PTGS2 NFKBIA FOSB KCNC1 SCEL THBS1 GJA1 TTN FOS
0.166658	5	85	3.20034	Interleukin-12 production	http://amigo,geneontology,org/amigo/term/GO:0032615	TNFSF4 THBS1 LAPTM5 CLEC7A TIGIT
0.166658	5	85	3.20034	Regulation of interleukin-12 production	http://amigo,geneontology,org/amigo/term/GO:0032655	TNFSF4 THBS1 LAPTM5 CLEC7A TIGIT
0.166658	14	410	1.85776	Sensory system development	http://amigo,geneontology,org/amigo/term/GO:0048880	PRDM1 CRYBB3 CHRDL1 GLI3 PDGFRB WNT5A CRB1 KLF4 CYP1B1 COL8A1 RET FBN1 RP1L1 CRYGS
0.168683	3	32	5.10054	Regulation of vascular endothelial growth factor production	http://amigo,geneontology,org/amigo/term/GO:0010574	FLT4 PTGS2 CYP1B1
0.168683	3	32	5.10054	Sleep	http://amigo,geneontology,org/amigo/term/GO:0030431	NMU STAR FOS
0.168683	3	32	5.10054	Negative regulation of interleukin-2 production	http://amigo,geneontology,org/amigo/term/GO:0032703	ZFP36 VSIG4 LAPTM5
0.168942	20	660	1.64866	Myeloid leukocyte mediated immunity	http://amigo,geneontology,org/amigo/term/GO:0002444	PLAUR GRN SPI1 ATP8A1 ADGRE3 CHIT1 ITGAX FCGR2A S100A8 LCN2 S100A9 MNDA S100P HSPA6 CXCR2 ADGRG3 S100A13 SERPINA3 CD55 DNASE1
0.168942	4	57	3.81795	Negative regulation of hemostasis	http://amigo,geneontology,org/amigo/term/GO:1900047	PLAUR F12 THBS1 KLKB1
0.170083	18	576	1.70018	Neutrophil degranulation	http://amigo,geneontology,org/amigo/term/GO:0043312	PLAUR GRN SPI1 ATP8A1 ADGRE3 CHIT1 ITGAX FCGR2A S100A8 LCN2 S100A9 MNDA S100P HSPA6 CXCR2 ADGRG3 SERPINA3 CD55
0.170814	20	661	1.64616	Regulation of cell projection organization	http://amigo,geneontology,org/amigo/term/GO:0031344	CNTN1 GRN MAP2 SEMA6A WNT5A RGS2 CDC42EP1 LRP4 AVIL KLF4 ENPP2 LCN2 S100A9 RET ROR2 NLGN1 SEMA3E FAM110C L1CAM GRIN2B
0.171638	6	117	2.79004	Xenobiotic metabolic process	http://amigo,geneontology,org/amigo/term/GO:0006805	AHRR CYP3A5 CYP1B1 STAR ACSL1 ARNT2
0.171922	15	453	1.80151	Regulation of neuron projection development	http://amigo,geneontology,org/amigo/term/GO:0010975	CNTN1 GRN MAP2 SEMA6A WNT5A RGS2 LRP4 AVIL KLF4 S100A9 RET ROR2 NLGN1 SEMA3E L1CAM
0.173745	19	620	1.66727	Cell morphogenesis involved in neuron differentiation	http://amigo,geneontology,org/amigo/term/GO:0048667	PREX2 MAP2 SEMA6A GLI3 PHACTR1 WNT5A LGR6 LRP4 BOC NCAM1 GFRA1 PRKCA RET PRTG NLGN1 SEMA3E DSCAML1 ADGRB1 L1CAM
0.173773	40	1563	1.39234	Positive regulation of protein metabolic process	http://amigo,geneontology,org/amigo/term/GO:0051247	PLAUR GPRC5A CNTN1 GRN FLT4 BCL3 PTGS2 NFKBIA AREG PDGFRB WNT5A EREG GDF15 F12 LRP4 RNFT2 KLF4 ENPP2 THBS1 PMAIP1 S100A8 TSLP ACSL1 GJA1 LAPTM5 S100A9 ZC3H12A CDC20B KLKB1 VEGFD RET ROR2 PDGFD CLEC7A ITLN1 CSF1 SOCS3 MUC1 NTF3 GRIN2B
0.174173	10	258	2.10875	Negative regulation of growth	http://amigo,geneontology,org/amigo/term/GO:0045926	MAP2 SEMA6A WNT5A RGS2 SOCS2 GDF15 ESR2 GJA1 FBP1 SEMA3E
0.175834	4	58	3.75212	Regulation of phosphatidylinositol 3-kinase activity	http://amigo,geneontology,org/amigo/term/GO:0043551	PDGFRB SOCS2 KLF4 SOCS3
0.175834	4	58	3.75212	Negative regulation of muscle cell differentiation	http://amigo,geneontology,org/amigo/term/GO:0051148	CEACAM5 RGS2 EREG BHLHA15
0.175834	4	58	3.75212	Positive regulation of nuclear division	http://amigo,geneontology,org/amigo/term/GO:0051785	PDGFRB WNT5A EREG DLGAP5
0.177376	3	33	4.94598	Myeloid dendritic cell activation	http://amigo,geneontology,org/amigo/term/GO:0001773	SPI1 RELB BATF
0.177376	3	33	4.94598	Regulation of lipopolysaccharide-mediated signaling pathway	http://amigo,geneontology,org/amigo/term/GO:0031664	PRKCA LY96 CD55
0.177376	11	297	2.01503	Positive regulation of innate immune response	http://amigo,geneontology,org/amigo/term/GO:0045089	SPI1 TXK RELB WNT5A EREG FFAR2 KLRD1 MNDA MUC7 MUC1 SH2D1B
0.177376	3	33	4.94598	Regulation of axon extension involved in axon guidance	http://amigo,geneontology,org/amigo/term/GO:0048841	SEMA6A WNT5A SEMA3E
0.177376	3	33	4.94598	Positive regulation of synaptic transmission--- glutamatergic	http://amigo,geneontology,org/amigo/term/GO:0051968	PTGS2 ROR2 NLGN1
0.177376	3	33	4.94598	Mammary gland duct morphogenesis	http://amigo,geneontology,org/amigo/term/GO:0060603	AREG WNT5A CSF1
0.177376	5	87	3.12677	Negative regulation of wound healing	http://amigo,geneontology,org/amigo/term/GO:0061045	PLAUR F12 THBS1 GJA1 KLKB1
0.177376	3	33	4.94598	Positive regulation of p38MAPK cascade	http://amigo,geneontology,org/amigo/term/GO:1900745	SPI1 ZC3H12A RELL2
0.178668	13	376	1.88105	Striated muscle tissue development	http://amigo,geneontology,org/amigo/term/GO:0014706	ELN MYH7 PDGFRB WNT5A RGS2 NR4A1 MYBPC3 JPH2 GJA1 TTN MESP1 FOS MAFF
0.178686	2	13	8.37011	Post-embryonic animal morphogenesis	http://amigo,geneontology,org/amigo/term/GO:0009886	CRB1 FBN1
0.178686	2	13	8.37011	Negative regulation of cell fate commitment	http://amigo,geneontology,org/amigo/term/GO:0010454	SPDEF MESP1
0.178686	2	13	8.37011	Transforming growth factor beta1 production	http://amigo,geneontology,org/amigo/term/GO:0032905	THBS1 SERPINB7
0.178686	2	13	8.37011	Surfactant homeostasis	http://amigo,geneontology,org/amigo/term/GO:0043129	OAS1 ABCA12
0.178686	2	13	8.37011	Positive regulation of epidermal growth factor-activated receptor activity	http://amigo,geneontology,org/amigo/term/GO:0045741	AREG EREG
0.178686	2	13	8.37011	Intestinal epithelial cell development	http://amigo,geneontology,org/amigo/term/GO:0060576	PRDM1 SPDEF
0.178686	2	13	8.37011	Regulation of ribonuclease activity	http://amigo,geneontology,org/amigo/term/GO:0060700	OAS1 OAS3
0.178686	2	13	8.37011	Trophoblast giant cell differentiation	http://amigo,geneontology,org/amigo/term/GO:0060707	PRDM1 SOCS3
0.178686	2	13	8.37011	Regulation of cell proliferation involved in kidney development	http://amigo,geneontology,org/amigo/term/GO:1901722	SERPINB7 PDGFD
0.178686	2	13	8.37011	Positive regulation of extrinsic apoptotic signaling pathway via death domain receptors	http://amigo,geneontology,org/amigo/term/GO:1902043	THBS1 PMAIP1
0.178686	2	13	8.37011	Negative regulation of alcohol biosynthetic process	http://amigo,geneontology,org/amigo/term/GO:1902931	DKK3 PLEK
0.178686	2	13	8.37011	Negative regulation of sprouting angiogenesis	http://amigo,geneontology,org/amigo/term/GO:1903671	SEMA6A THBS1
0.179458	4	59	3.68852	Aspartate family amino acid metabolic process	http://amigo,geneontology,org/amigo/term/GO:0009066	ASS1 SDS MAT1A ASPG
0.179458	4	59	3.68852	Cardiac muscle tissue morphogenesis	http://amigo,geneontology,org/amigo/term/GO:0055008	MYH7 WNT5A MYBPC3 TTN
0.179717	9	224	2.18594	Negative regulation of leukocyte activation	http://amigo,geneontology,org/amigo/term/GO:0002695	GRN SPI1 GLI3 TNFSF4 VSIG4 LAPTM5 MNDA ZC3H12A TIGIT
0.179717	7	153	2.48915	Response to purine-containing compound	http://amigo,geneontology,org/amigo/term/GO:0014074	PTGS2 AREG FOSB ASS1 DUOX2 STAR FOS
0.179717	8	188	2.31514	Positive regulation of leukocyte differentiation	http://amigo,geneontology,org/amigo/term/GO:1902107	GLI3 IL1RL2 TNFSF4 PRKCA ROR2 FOS EGR3 CSF1
0.179717	8	188	2.31514	Positive regulation of hemopoiesis	http://amigo,geneontology,org/amigo/term/GO:1903708	GLI3 IL1RL2 TNFSF4 PRKCA ROR2 FOS EGR3 CSF1
0.181215	6	120	2.72029	Negative regulation of angiogenesis	http://amigo,geneontology,org/amigo/term/GO:0016525	SEMA6A COL4A2 KLF4 THBS1 SEMA3E ADGRB1
0.181215	6	120	2.72029	Regulation of NIK/NF-kappaB signaling	http://amigo,geneontology,org/amigo/term/GO:1901222	SPI1 BCL3 NFKBIA LAPTM5 ZC3H12A ADGRG3
0.182359	21	713	1.60241	Carbohydrate derivative biosynthetic process	http://amigo,geneontology,org/amigo/term/GO:1901137	NME1-NME2 CWH43 ST3GAL4 GMDS PDGFRB SRD5A3 A4GALT GCNT3 ADCY10 SLC26A1 ACSL1 GNE LDHC HAS2 FUT3 MUC7 FOXL1 FUT2 BACE2 MUC1 PAPSS2
0.182893	3	34	4.80051	Activation of phospholipase C activity	http://amigo,geneontology,org/amigo/term/GO:0007202	TXK EDNRA RASGRP4
0.182893	5	89	3.0565	Endoderm development	http://amigo,geneontology,org/amigo/term/GO:0007492	COL4A2 DUSP5 COL8A1 DUSP2 MESP1
0.182893	3	34	4.80051	Proximal/distal pattern formation	http://amigo,geneontology,org/amigo/term/GO:0009954	GLI3 LRP4 OSR1
0.182893	3	34	4.80051	Regulation of cell fate commitment	http://amigo,geneontology,org/amigo/term/GO:0010453	WNT5A SPDEF MESP1
0.182893	6	121	2.6978	Collagen fibril organization	http://amigo,geneontology,org/amigo/term/GO:0030199	COL4A4 COL4A2 CYP1B1 COL8A1 ADAMTS3 COL18A1
0.182893	6	121	2.6978	Embryonic limb morphogenesis	http://amigo,geneontology,org/amigo/term/GO:0030326	GLI3 WNT5A LRP4 FRAS1 OSR1 ROR2
0.182893	6	121	2.6978	Positive regulation of interleukin-6 production	http://amigo,geneontology,org/amigo/term/GO:0032755	WNT5A IL1RL2 TNFSF4 EREG TSLP CLEC7A
0.182893	6	121	2.6978	Embryonic appendage morphogenesis	http://amigo,geneontology,org/amigo/term/GO:0035113	GLI3 WNT5A LRP4 FRAS1 OSR1 ROR2
0.182893	12	340	1.9202	Camera-type eye development	http://amigo,geneontology,org/amigo/term/GO:0043010	CRYBB3 GLI3 PDGFRB WNT5A CRB1 KLF4 CYP1B1 COL8A1 RET FBN1 RP1L1 CRYGS
0.182893	3	34	4.80051	Respiratory burst	http://amigo,geneontology,org/amigo/term/GO:0045730	GRN CLEC7A CD55
0.182893	4	60	3.62705	Negative regulation of coagulation	http://amigo,geneontology,org/amigo/term/GO:0050819	PLAUR F12 THBS1 KLKB1
0.182893	3	34	4.80051	Negative regulation of striated muscle cell differentiation	http://amigo,geneontology,org/amigo/term/GO:0051154	CEACAM5 RGS2 BHLHA15
0.182893	30	1115	1.46383	Negative regulation of cell death	http://amigo,geneontology,org/amigo/term/GO:0060548	PLAUR GRN FLT4 BCL3 PTGS2 NFKBIA CEACAM5 GLI3 PDGFRB WNT5A SOCS2 NR4A1 KLF4 THBS1 OSR1 TSLP STAR ITPRIP PRKCA PIP LAPTM5 ZC3H12A ARNT2 EGR3 CXCR2 CSF1 SOCS3 MUC1 NTF3 SERPINB13
0.182893	10	263	2.06866	Connective tissue development	http://amigo,geneontology,org/amigo/term/GO:0061448	SPI1 GLI3 MGP PDGFRB WNT5A OSR1 SERPINB7 ROR2 PDGFD CSF1
0.182893	15	461	1.77025	Regulation of hemopoiesis	http://amigo,geneontology,org/amigo/term/GO:1903706	PRDM1 SPI1 NFKBIA GLI3 IL1RL2 TNFSF4 ZFP36 THBS1 PRKCA ZC3H12A FBN1 ROR2 FOS EGR3 CSF1
0.182893	6	121	2.6978	Negative regulation of blood vessel morphogenesis	http://amigo,geneontology,org/amigo/term/GO:2000181	SEMA6A COL4A2 KLF4 THBS1 SEMA3E ADGRB1
0.182893	3	34	4.80051	Regulation of fatty acid transport	http://amigo,geneontology,org/amigo/term/GO:2000191	THBS1 PTGES ACSL1
0.184031	14	421	1.80922	Epidermal cell differentiation	http://amigo,geneontology,org/amigo/term/GO:0009913	WNT5A CSTA EREG ZFP36 KRT7 SCEL KLF4 ABCA12 SPRR3 KRT24 MAFF KRT10 SERPINB13 SPRR2A
0.187374	13	382	1.8515	Transmembrane receptor protein serine/threonine kinase signaling pathway	http://amigo,geneontology,org/amigo/term/GO:0007178	DKK3 SPI1 TF CHRDL1 WNT5A USP9Y GDF15 THBS1 TGFB1I1 CDKN2B FBN1 ROR2 FOS
0.187374	18	589	1.66265	Sensory organ development	http://amigo,geneontology,org/amigo/term/GO:0007423	PRDM1 CRYBB3 CHRDL1 GLI3 PDGFRB WNT5A CRB1 KLF4 CYP1B1 DUOX2 OSR1 COL8A1 RET FBN1 ROR2 MYO7B RP1L1 CRYGS
0.187374	6	122	2.67569	Bone mineralization	http://amigo,geneontology,org/amigo/term/GO:0030282	PTGS2 MGP DUOX2 OSR1 ROR2 CCDC154
0.187374	5	90	3.02254	Negative regulation of cysteine-type endopeptidase activity involved in apoptotic process	http://amigo,geneontology,org/amigo/term/GO:0043154	PLAUR PTGS2 NR4A1 KLF4 THBS1
0.187374	5	90	3.02254	CD4-positive--- alpha-beta T cell differentiation	http://amigo,geneontology,org/amigo/term/GO:0043367	BCL3 RELB TNFSF4 BATF ZC3H12A
0.187374	5	90	3.02254	Positive regulation of mononuclear cell migration	http://amigo,geneontology,org/amigo/term/GO:0071677	SPI1 WNT5A JAM2 PDGFD S100A14
0.187374	6	122	2.67569	Negative regulation of vasculature development	http://amigo,geneontology,org/amigo/term/GO:1901343	SEMA6A COL4A2 KLF4 THBS1 SEMA3E ADGRB1
0.188129	19	632	1.63562	Circulatory system process	http://amigo,geneontology,org/amigo/term/GO:0003013	ELN ATP2B3 PTGS2 MYH7 KCNK6 NAMPT NMU RGS2 KCNJ5 ATP8A1 ACE2 MYBPC3 GRIP2 ADM EDNRA GJA1 TTN ZC3H12A CXCR2
0.189745	3	35	4.66335	Maternal placenta development	http://amigo,geneontology,org/amigo/term/GO:0001893	PRDM1 PTGS2 GJA1
0.189745	2	14	7.77225	Tryptophan metabolic process	http://amigo,geneontology,org/amigo/term/GO:0006568	KYNU IDO1
0.189745	2	14	7.77225	Regulation of cGMP-mediated signaling	http://amigo,geneontology,org/amigo/term/GO:0010752	THBS1 PDZD3
0.189745	2	14	7.77225	Regulation of plasminogen activation	http://amigo,geneontology,org/amigo/term/GO:0010755	F12 THBS1
0.189745	2	14	7.77225	Negative regulation of myotube differentiation	http://amigo,geneontology,org/amigo/term/GO:0010832	CEACAM5 BHLHA15
0.189745	2	14	7.77225	Regulation of amino acid import across plasma membrane	http://amigo,geneontology,org/amigo/term/GO:0010958	RGS2 ACE2
0.189745	2	14	7.77225	Protein nitrosylation	http://amigo,geneontology,org/amigo/term/GO:0017014	S100A8 S100A9
0.189745	2	14	7.77225	Peptidyl-cysteine S-nitrosylation	http://amigo,geneontology,org/amigo/term/GO:0018119	S100A8 S100A9
0.189745	28	1031	1.47756	Hemopoiesis	http://amigo,geneontology,org/amigo/term/GO:0030097	FLT4 PRDM1 SPI1 BCL3 TF NFKBIA RELB GLI3 WNT5A IL1RL2 PLEK TNFSF4 PDE1B ZFP36 KLF4 THBS1 CDKN2B PRKCA BATF ZC3H12A FBN1 ROR2 FOS RASGRP4 BPGM EGR3 ADGRG3 CSF1
0.189745	3	35	4.66335	Regulation of hormone metabolic process	http://amigo,geneontology,org/amigo/term/GO:0032350	DKK3 DUOXA2 ADM
0.189745	2	14	7.77225	Negative regulation of smooth muscle contraction	http://amigo,geneontology,org/amigo/term/GO:0045986	PTGS2 RGS2
0.189745	2	14	7.77225	Positive regulation of striated muscle contraction	http://amigo,geneontology,org/amigo/term/GO:0045989	RGS2 ACE2
0.189745	8	192	2.26691	Alpha-beta T cell activation	http://amigo,geneontology,org/amigo/term/GO:0046631	PRDM1 BCL3 RELB GLI3 TNFSF4 BATF ZC3H12A CD55
0.189745	2	14	7.77225	Regulation of response to osmotic stress	http://amigo,geneontology,org/amigo/term/GO:0047484	PTGS2 MLC1
0.189745	4	61	3.56759	Smooth muscle cell differentiation	http://amigo,geneontology,org/amigo/term/GO:0051145	OLFM2 EREG ADM MESP1
0.189745	2	14	7.77225	Regulation of respiratory burst	http://amigo,geneontology,org/amigo/term/GO:0060263	GRN CLEC7A
0.189745	2	14	7.77225	Spongiotrophoblast layer development	http://amigo,geneontology,org/amigo/term/GO:0060712	ADM SOCS3
0.189745	2	14	7.77225	Smooth muscle cell chemotaxis	http://amigo,geneontology,org/amigo/term/GO:0071670	PDGFRB PDGFD
0.189745	2	14	7.77225	Regulation of trophoblast cell migration	http://amigo,geneontology,org/amigo/term/GO:1901163	ARHGDIB GJA1
0.189745	2	14	7.77225	Regulation of amino acid transmembrane transport	http://amigo,geneontology,org/amigo/term/GO:1903789	RGS2 ACE2
0.189745	4	61	3.56759	Macrophage migration	http://amigo,geneontology,org/amigo/term/GO:1905517	THBS1 TRIM55 ROR2 CSF1
0.191244	8	193	2.25516	Morphogenesis of a branching epithelium	http://amigo,geneontology,org/amigo/term/GO:0061138	GLI3 AREG WNT5A ADM EDNRA SEMA3E CSF1 SOCS3
0.193991	6	124	2.63254	Positive regulation of tumor necrosis factor production	http://amigo,geneontology,org/amigo/term/GO:0032760	OAS1 OAS3 WNT5A THBS1 LY96 CLEC7A
0.193991	4	62	3.51005	Maternal process involved in female pregnancy	http://amigo,geneontology,org/amigo/term/GO:0060135	PRDM1 PTGS2 RGS2 GJA1
0.194669	5	92	2.95683	Odontogenesis of dentin-containing tooth	http://amigo,geneontology,org/amigo/term/GO:0042475	GLI3 LRP4 ADM CSF1 CCDC154
0.194669	5	92	2.95683	Roof of mouth development	http://amigo,geneontology,org/amigo/term/GO:0060021	GLI3 WNT5A FRAS1 OSR1 CSRNP1
0.194669	5	92	2.95683	Antimicrobial humoral immune response mediated by antimicrobial peptide	http://amigo,geneontology,org/amigo/term/GO:0061844	CXCL2 TSLP S100A9 CXCL3 MUC7
0.196919	22	769	1.55647	Negative regulation of cell population proliferation	http://amigo,geneontology,org/amigo/term/GO:0008285	PTGS2 GLI3 WNT5A EREG KLF4 FGFBP1 THBS1 CYP1B1 TGFB1I1 IGFBP3 CDKN2B PTGES ADM GJA1 VSIG4 AZGP1 MNDA ROR2 MN1 ADGRB1 COL18A1 INCA1
0.196919	3	36	4.53381	Regulation of platelet activation	http://amigo,geneontology,org/amigo/term/GO:0010543	TXK PLEK PRKCA
0.196919	3	36	4.53381	Regulation of keratinocyte proliferation	http://amigo,geneontology,org/amigo/term/GO:0010837	AREG ZFP36 HAS2
0.196919	3	36	4.53381	Maintenance of blood-brain barrier	http://amigo,geneontology,org/amigo/term/GO:0035633	PTGS2 GJA1 JAM2
0.196919	3	36	4.53381	Type 2 immune response	http://amigo,geneontology,org/amigo/term/GO:0042092	BCL3 TNFSF4 BATF
0.196919	6	125	2.61147	Macrophage activation	http://amigo,geneontology,org/amigo/term/GO:0042116	GRN NAMPT WNT5A THBS1 VSIG4 ZC3H12A
0.196919	24	858	1.52184	Negative regulation of catalytic activity	http://amigo,geneontology,org/amigo/term/GO:0043086	PLAUR GPRC5A PTGS2 PTPRH PAPLN PCSK1N PHACTR1 RGS2 CSTA CIT NR4A1 ZFP36 KLF4 THBS1 SPINK7 CDKN2B ITPRIP SERPINB7 A2ML1 PDZD3 SOCS3 SERPINA3 INCA1 SERPINB13
0.196919	19	639	1.6177	Leukocyte degranulation	http://amigo,geneontology,org/amigo/term/GO:0043299	PLAUR GRN SPI1 ATP8A1 ADGRE3 CHIT1 ITGAX FCGR2A S100A8 LCN2 S100A9 MNDA S100P HSPA6 CXCR2 ADGRG3 S100A13 SERPINA3 CD55
0.196919	3	36	4.53381	Response to mineralocorticoid	http://amigo,geneontology,org/amigo/term/GO:0051385	FOSB STAR FOS
0.196919	6	125	2.61147	Cellular response to xenobiotic stimulus	http://amigo,geneontology,org/amigo/term/GO:0071466	AHRR CYP3A5 CYP1B1 STAR ACSL1 ARNT2
0.199354	11	309	1.93677	Regulation of cellular response to growth factor stimulus	http://amigo,geneontology,org/amigo/term/GO:0090287	DKK3 SEMA6A CHRDL1 WNT5A FGFBP1 THBS1 TGFB1I1 CDKN2B ADAMTS3 FBN1 NTF3
0.199405	5	93	2.92504	Regulation of humoral immune response	http://amigo,geneontology,org/amigo/term/GO:0002920	C6 C5AR2 VSIG4 SPNS2 CD55
0.199436	4	63	3.45433	Detection of chemical stimulus involved in sensory perception of bitter taste	http://amigo,geneontology,org/amigo/term/GO:0001580	TAS2R3 TAS2R4 PIP AZGP1
0.199436	13	389	1.81819	Protein secretion	http://amigo,geneontology,org/amigo/term/GO:0009306	SYT7 RAPGEF4 TANGO6 OLFM2 NMU PLEK IL1RN ILDR2 ABCA12 GJA1 PRKCA TTN VSNL1
0.199436	4	63	3.45433	Regulation of vasoconstriction	http://amigo,geneontology,org/amigo/term/GO:0019229	PTGS2 ACE2 ADM GJA1
