# Supplementary material for: Persistent and transient olfactory deficits in COVID-19 are associated to inflammation and zinc homeostasis
Source: Front Immunol. 2023 Jul 14;14:1148595. doi: 10.3389/fimmu.2023.1148595 (PMC10380959; doi:10.3389/fimmu.2023.1148595)
Supplement: Supplementary file 2 [file DataSheet_2.zip › Table 7.XLSX]

## Sheet: Table 1
Enrichment FDR	nGenes	Pathway Genes	Fold Enrichment	Pathway	URL	Genes
0.00446044	10	130	7.30641	Regulation of B cell activation	http://amigo,geneontology,org/amigo/term/GO:0050864	CD22 TNFSF4 SASH3 CD27 MNDA CD28 NFAM1 TLR9 LYN IGLL5
0.00476999	38	1639	2.20218	Cell adhesion	http://amigo,geneontology,org/amigo/term/GO:0007155	ITGA2B CD22 VCAN ADD2 IGSF9B TESC MYL9 ICAM5 TNFSF4 SASH3 FIBCD1 IL1RN KLF4 CYP1B1 ENTPD1 CD27 ITGAX COL8A1 HABP2 NCAM2 ITGAD SHC1 SIGLEC11 NTNG1 ZC3H12A IL15 NLGN4Y RET B4GALNT2 COL3A1 OLR1 CD28 CTNNA3 FAT4 EGFL6 L1CAM HBB LYN
0.00476999	38	1646	2.19281	Biological adhesion	http://amigo,geneontology,org/amigo/term/GO:0022610	ITGA2B CD22 VCAN ADD2 IGSF9B TESC MYL9 ICAM5 TNFSF4 SASH3 FIBCD1 IL1RN KLF4 CYP1B1 ENTPD1 CD27 ITGAX COL8A1 HABP2 NCAM2 ITGAD SHC1 SIGLEC11 NTNG1 ZC3H12A IL15 NLGN4Y RET B4GALNT2 COL3A1 OLR1 CD28 CTNNA3 FAT4 EGFL6 L1CAM HBB LYN
0.00687671	27	1000	2.56455	Cell-cell adhesion	http://amigo,geneontology,org/amigo/term/GO:0098609	ITGA2B ADD2 MYL9 ICAM5 TNFSF4 SASH3 IL1RN KLF4 CYP1B1 CD27 ITGAX NCAM2 ITGAD SHC1 NTNG1 ZC3H12A IL15 NLGN4Y RET B4GALNT2 OLR1 CD28 CTNNA3 FAT4 L1CAM HBB LYN
0.0149295	37	1720	2.04325	Ion transport	http://amigo,geneontology,org/amigo/term/GO:0006811	SLC11A1 CASR AQP6 TESC TF JPH4 MLC1 CACNA1F KCNA1 OPRM1 PDGFRB RGS2 KCNJ5 SYT5 CA6 ATP1A4 SYT6 FXYD2 RHCG OSR1 SLC4A10 VIP SLC43A1 HTR3B GRIK4 GJA1 SCNN1D KCNT2 CA3 BHLHA15 NDUFA4L2 CHRNG TLR9 HBB LYN GRIN2B PKD1L3
0.0149295	25	950	2.49956	Inflammatory response	http://amigo,geneontology,org/amigo/term/GO:0006954	SLC11A1 TNFRSF1B HIF1A TLR8 RELB OPRM1 TNFSF4 NR1D1 GGT2 HRH4 C5AR2 IL1RN KLF4 KLRG1 FCGR2A VIP ADM GJA1 ZC3H12A IL15 OLR1 CD28 NFAM1 TLR9 LYN
0.0149295	26	1017	2.42829	Response to lipid	http://amigo,geneontology,org/amigo/term/GO:0033993	KDM5D SLC11A1 TNFRSF1B CASR TESC MLC1 CSF3 OPRM1 PDGFRB TNFSF4 ESRRB NR4A1 NR1D1 GGT2 IL1RN KLF4 ESR2 OSR1 ADM GJA1 ZC3H12A IL15 RET NUGGC LYN H4C2
0.0186938	21	741	2.69184	Response to bacterium	http://amigo,geneontology,org/amigo/term/GO:0009617	SLC11A1 TNFRSF1B BCL3 TF CSF3 OPRM1 TNFSF4 NR4A1 NR1D1 GGT2 ADM GJA1 SHC1 GBP2 ZC3H12A LEAP2 CA3 NUGGC TLR9 LYN IGLL5
0.0256396	14	404	3.2915	Response to molecule of bacterial origin	http://amigo,geneontology,org/amigo/term/GO:0002237	SLC11A1 TNFRSF1B CSF3 OPRM1 TNFSF4 NR4A1 NR1D1 GGT2 ADM GJA1 ZC3H12A NUGGC TLR9 LYN
0.0256396	29	1286	2.14193	Cation transport	http://amigo,geneontology,org/amigo/term/GO:0006812	SLC11A1 CASR TESC TF JPH4 CACNA1F KCNA1 OPRM1 PDGFRB RGS2 KCNJ5 SYT5 ATP1A4 SYT6 FXYD2 RHCG OSR1 SLC4A10 VIP SLC43A1 GJA1 SCNN1D KCNT2 BHLHA15 NDUFA4L2 TLR9 LYN GRIN2B PKD1L3
0.0256396	15	450	3.16611	Extracellular matrix organization	http://amigo,geneontology,org/amigo/term/GO:0030198	ITGA2B TNFRSF1B VCAN BCL3 COL4A4 ICAM5 CYP1B1 ITGAX COL8A1 SERPINH1 ADAMTS3 ITGAD NTNG1 COL3A1 EGFL6
0.0256396	5	43	11.0446	Positive regulation of interleukin-10 production	http://amigo,geneontology,org/amigo/term/GO:0032733	BCL3 TNFSF4 SASH3 CD28 TLR9
0.0256396	15	451	3.15909	Extracellular structure organization	http://amigo,geneontology,org/amigo/term/GO:0043062	ITGA2B TNFRSF1B VCAN BCL3 COL4A4 ICAM5 CYP1B1 ITGAX COL8A1 SERPINH1 ADAMTS3 ITGAD NTNG1 COL3A1 EGFL6
0.0256396	18	606	2.82129	Regulation of system process	http://amigo,geneontology,org/amigo/term/GO:0044057	TNFRSF1B CASR MYH7 MYL9 KCNA1 OPRM1 RGS2 KCNJ5 ATP1A4 KLF4 FXYD2 ITGAX VIP ADM GJA1 ZC3H12A ADRA1D CTNNA3
0.0256396	15	454	3.13822	External encapsulating structure organization	http://amigo,geneontology,org/amigo/term/GO:0045229	ITGA2B TNFRSF1B VCAN BCL3 COL4A4 ICAM5 CYP1B1 ITGAX COL8A1 SERPINH1 ADAMTS3 ITGAD NTNG1 COL3A1 EGFL6
0.027458	15	461	3.09056	Regulation of hemopoiesis	http://amigo,geneontology,org/amigo/term/GO:1903706	ITGA2B TESC HIF1A MYL9 CSF3 TNFSF4 SASH3 CD27 ZC3H12A IL15 CD28 NFAM1 TLR9 LYN H4C2
0.0322324	11	271	3.85541	B cell activation	http://amigo,geneontology,org/amigo/term/GO:0042113	CD22 BCL3 TNFSF4 SASH3 CD27 MNDA CD28 NFAM1 TLR9 LYN IGLL5
0.0343629	12	324	3.5179	Adaptive immune response based on somatic recombination of immune receptors built from immunoglobulin superfamily domains	http://amigo,geneontology,org/amigo/term/GO:0002460	KDM5D SLC11A1 TNFRSF1B BCL3 TLR8 RELB TNFSF4 SASH3 CD27 ZC3H12A CD28 IGLL5
0.0343629	20	763	2.48973	Regulation of ion transport	http://amigo,geneontology,org/amigo/term/GO:0043269	CASR TESC TF JPH4 CACNA1F KCNA1 OPRM1 PDGFRB RGS2 KCNJ5 SYT5 SYT6 FXYD2 OSR1 VIP SLC43A1 GJA1 TLR9 LYN GRIN2B
0.0393673	13	381	3.2409	Response to lipopolysaccharide	http://amigo,geneontology,org/amigo/term/GO:0032496	SLC11A1 TNFRSF1B CSF3 OPRM1 TNFSF4 NR4A1 NR1D1 GGT2 ADM GJA1 ZC3H12A NUGGC LYN
0.0407612	10	239	3.9742	Regulation of heart contraction	http://amigo,geneontology,org/amigo/term/GO:0008016	MYH7 RGS2 KCNJ5 ATP1A4 FXYD2 ADM GJA1 ZC3H12A ADRA1D CTNNA3
0.0424084	6	85	6.70471	Positive regulation of B cell activation	http://amigo,geneontology,org/amigo/term/GO:0050871	TNFSF4 SASH3 CD27 CD28 TLR9 IGLL5
0.0424084	11	291	3.59044	Regulation of blood circulation	http://amigo,geneontology,org/amigo/term/GO:1903522	CASR MYH7 RGS2 KCNJ5 ATP1A4 FXYD2 ADM GJA1 ZC3H12A ADRA1D CTNNA3
0.0424084	30	1438	1.98157	Regulation of multicellular organismal development	http://amigo,geneontology,org/amigo/term/GO:2000026	ITGA2B TNFRSF1B TESC HIF1A MYL9 CSF3 ASPA OPRM1 RGS2 TNFSF4 SASH3 NR1D1 KLF4 CYP1B1 CD27 ITGAX OSR1 ADM GJA1 SHC1 ZC3H12A IL15 CD28 FAT4 L1CAM NFAM1 TLR9 YJEFN3 LYN H4C2
0.0433058	18	673	2.54042	Cellular response to lipid	http://amigo,geneontology,org/amigo/term/GO:0071396	KDM5D TNFRSF1B CASR TESC MLC1 CSF3 TNFSF4 ESRRB NR1D1 KLF4 ESR2 OSR1 ZC3H12A IL15 RET NUGGC LYN H4C2
0.0435375	23	984	2.22014	Metal ion transport	http://amigo,geneontology,org/amigo/term/GO:0030001	SLC11A1 CASR TESC TF JPH4 CACNA1F KCNA1 OPRM1 PDGFRB KCNJ5 ATP1A4 FXYD2 OSR1 SLC4A10 VIP GJA1 SCNN1D KCNT2 BHLHA15 TLR9 LYN GRIN2B PKD1L3
0.0447089	27	1251	2.05	Ion transmembrane transport	http://amigo,geneontology,org/amigo/term/GO:0034220	SLC11A1 CASR TESC JPH4 CACNA1F KCNA1 OPRM1 RGS2 KCNJ5 ATP1A4 FXYD2 RHCG OSR1 SLC4A10 SLC43A1 HTR3B GRIK4 GJA1 SCNN1D KCNT2 BHLHA15 NDUFA4L2 CHRNG TLR9 LYN GRIN2B PKD1L3
0.048147	7	126	5.27685	Response to retinoic acid	http://amigo,geneontology,org/amigo/term/GO:0032526	TESC PDGFRB KLF4 OSR1 GJA1 RET LYN
0.048147	6	90	6.33222	Positive regulation of interferon-gamma production	http://amigo,geneontology,org/amigo/term/GO:0032729	SLC11A1 BCL3 TLR8 TNFSF4 SASH3 TLR9
0.0484699	24	1069	2.13246	Hematopoietic or lymphoid organ development	http://amigo,geneontology,org/amigo/term/GO:0048534	ITGA2B BCL3 ADD2 TESC TF HIF1A MYL9 RELB CSF3 TNFSF4 SASH3 BATF3 KLF4 CD27 ZC3H12A IL15 RET RASGRP4 CD28 NFAM1 TLR9 YJEFN3 LYN H4C2
0.0484699	32	1614	1.88319	Positive regulation of multicellular organismal process	http://amigo,geneontology,org/amigo/term/GO:0051240	SLC11A1 TNFRSF1B CASR ABCA7 BCL3 TESC HIF1A TLR8 ASPA OPRM1 RGS2 TNFSF4 ESRRB SASH3 KLF4 CYP1B1 CD27 ITGAX OSR1 VIP ADM GJA1 MNDA ZC3H12A IL15 RET ADRA1D CD28 L1CAM NFAM1 TLR9 LYN
0.0490613	35	1832	1.81464	Response to oxygen-containing compound	http://amigo,geneontology,org/amigo/term/GO:1901700	SLC11A1 TNFRSF1B CASR TESC MLC1 HIF1A NAMPT CSF3 OPRM1 PDGFRB RGS2 TNFSF4 NR4A1 NR1D1 GGT2 HRH4 KLF4 CYP1B1 CD27 ESR2 OSR1 ADM HTR3B GJA1 SHC1 ELAVL4 VSNL1 ZC3H12A IL15 CA3 RET NUGGC HBB LYN GRIN2B
0.0506475	32	1624	1.87159	Generation of neurons	http://amigo,geneontology,org/amigo/term/GO:0048699	TNFRSF1B HIF1A ASPA KCNA1 OPRM1 PHACTR1 RGS2 CIT NR1D1 AVIL KLF4 SLC4A10 ADM BEND6 GJA1 NCAM2 IRX6 SHC1 ELAVL4 NTNG1 RET COL3A1 GFRA2 VXN CABP4 BHLHA15 PCP4 RP1L1 FAT4 ALKAL1 L1CAM LYN
0.0511364	3	15	18.9967	Metanephric glomerulus development	http://amigo,geneontology,org/amigo/term/GO:0072224	PDGFRB OSR1 RET
0.0558786	35	1885	1.76362	Cell-cell signaling	http://amigo,geneontology,org/amigo/term/GO:0007267	TNFRSF1B CASR JPH4 HIF1A NAMPT KCNA1 OPRM1 APC2 KCNJ5 NR1D1 SYT5 KREMEN2 SYT6 HRH4 MYCBPAP IL1RN KLF4 FGFBP1 ESR2 SLC4A10 VIP ADM HTR3B GRIK4 GJA1 ELAVL4 NTNG1 VSNL1 IL15 NLGN4Y ADRA1D BHLHA15 CHRNG LYN GRIN2B
0.0558786	15	545	2.61422	Blood circulation	http://amigo,geneontology,org/amigo/term/GO:0008015	CASR MYH7 NAMPT RGS2 KCNJ5 ATP1A4 FXYD2 ADM GJA1 ZC3H12A TAC3 ADRA1D OLR1 CTNNA3 HBB
0.0558786	23	1034	2.11278	Response to organic cyclic compound	http://amigo,geneontology,org/amigo/term/GO:0014070	KDM5D CASR MLC1 NAMPT OPRM1 PDGFRB ESRRB NR1D1 GGT2 HRH4 IL1RN KLF4 CYP1B1 ESR2 ADM HTR3B GJA1 ELAVL4 RFTN2 ZC3H12A IL15 LYN H4C2
0.0558786	23	1031	2.11893	Hemopoiesis	http://amigo,geneontology,org/amigo/term/GO:0030097	ITGA2B BCL3 ADD2 TESC TF HIF1A MYL9 RELB CSF3 TNFSF4 SASH3 BATF3 KLF4 CD27 ZC3H12A IL15 RASGRP4 CD28 NFAM1 TLR9 YJEFN3 LYN H4C2
0.0558786	5	67	7.08831	Regulation of B cell proliferation	http://amigo,geneontology,org/amigo/term/GO:0030888	CD22 SASH3 MNDA TLR9 LYN
0.0558786	7	137	4.85316	Interferon-gamma production	http://amigo,geneontology,org/amigo/term/GO:0032609	SLC11A1 BCL3 TLR8 TNFSF4 SASH3 ZC3H12A TLR9
0.0558786	7	136	4.88885	Regulation of interferon-gamma production	http://amigo,geneontology,org/amigo/term/GO:0032649	SLC11A1 BCL3 TLR8 TNFSF4 SASH3 ZC3H12A TLR9
0.0558786	33	1738	1.80348	Regulation of cell differentiation	http://amigo,geneontology,org/amigo/term/GO:0045595	ITGA2B TNFRSF1B TESC HIF1A MYL9 CSF3 ASPA OPRM1 APC2 RGS2 TNFSF4 ESRRB SASH3 NR1D1 KLF4 CD27 OSR1 ADM TLCD3B BEND6 GJA1 ZC3H12A IL15 RET CD28 BHLHA15 PCP4 FAT4 L1CAM NFAM1 TLR9 LYN H4C2
0.0558786	5	67	7.08831	B cell receptor signaling pathway	http://amigo,geneontology,org/amigo/term/GO:0050853	CD22 MNDA NFAM1 LYN IGLL5
0.0558786	10	275	3.45394	Heart contraction	http://amigo,geneontology,org/amigo/term/GO:0060047	MYH7 RGS2 KCNJ5 ATP1A4 FXYD2 ADM GJA1 ZC3H12A ADRA1D CTNNA3
0.0558786	3	16	17.8094	Retina vasculature development in camera-type eye	http://amigo,geneontology,org/amigo/term/GO:0061298	HIF1A PDGFRB CYP1B1
0.0558786	21	909	2.19433	Inorganic ion transmembrane transport	http://amigo,geneontology,org/amigo/term/GO:0098660	SLC11A1 CASR TESC JPH4 CACNA1F KCNA1 OPRM1 KCNJ5 ATP1A4 FXYD2 RHCG OSR1 SLC4A10 SCNN1D KCNT2 BHLHA15 NDUFA4L2 TLR9 LYN GRIN2B PKD1L3
0.0558786	20	843	2.25346	Inorganic cation transmembrane transport	http://amigo,geneontology,org/amigo/term/GO:0098662	SLC11A1 TESC JPH4 CACNA1F KCNA1 OPRM1 KCNJ5 ATP1A4 FXYD2 RHCG OSR1 SLC4A10 SCNN1D KCNT2 BHLHA15 NDUFA4L2 TLR9 LYN GRIN2B PKD1L3
0.0585801	3	18	15.8306	Neuron cell-cell adhesion	http://amigo,geneontology,org/amigo/term/GO:0007158	NCAM2 NLGN4Y RET
0.0585801	6	104	5.47981	Amine transport	http://amigo,geneontology,org/amigo/term/GO:0015837	RGS2 SYT5 SYT6 RHCG VIP SLC43A1
0.0585801	5	69	6.88285	Interleukin-10 production	http://amigo,geneontology,org/amigo/term/GO:0032613	BCL3 TNFSF4 SASH3 CD28 TLR9
0.0585801	5	69	6.88285	Regulation of interleukin-10 production	http://amigo,geneontology,org/amigo/term/GO:0032653	BCL3 TNFSF4 SASH3 CD28 TLR9
0.0585801	22	986	2.1193	Cation transmembrane transport	http://amigo,geneontology,org/amigo/term/GO:0098655	SLC11A1 TESC JPH4 CACNA1F KCNA1 OPRM1 RGS2 KCNJ5 ATP1A4 FXYD2 RHCG OSR1 SLC4A10 SLC43A1 SCNN1D KCNT2 BHLHA15 NDUFA4L2 TLR9 LYN GRIN2B PKD1L3
0.058622	33	1757	1.78398	Neurogenesis	http://amigo,geneontology,org/amigo/term/GO:0022008	TNFRSF1B VCAN HIF1A ASPA KCNA1 OPRM1 PHACTR1 RGS2 CIT NR1D1 AVIL KLF4 SLC4A10 ADM BEND6 GJA1 NCAM2 IRX6 SHC1 ELAVL4 NTNG1 RET COL3A1 GFRA2 VXN CABP4 BHLHA15 PCP4 RP1L1 FAT4 ALKAL1 L1CAM LYN
0.0591646	24	1129	2.01913	Immune system development	http://amigo,geneontology,org/amigo/term/GO:0002520	ITGA2B BCL3 ADD2 TESC TF HIF1A MYL9 RELB CSF3 TNFSF4 SASH3 BATF3 KLF4 CD27 ZC3H12A IL15 RET RASGRP4 CD28 NFAM1 TLR9 YJEFN3 LYN H4C2
0.0591646	4	41	9.26667	One-carbon metabolic process	http://amigo,geneontology,org/amigo/term/GO:0006730	CA6 MAT1A CA10 CA3
0.060339	10	285	3.33275	Heart process	http://amigo,geneontology,org/amigo/term/GO:0003015	MYH7 RGS2 KCNJ5 ATP1A4 FXYD2 ADM GJA1 ZC3H12A ADRA1D CTNNA3
0.0620612	13	448	2.75621	Regulation of metal ion transport	http://amigo,geneontology,org/amigo/term/GO:0010959	CASR TESC TF JPH4 KCNA1 PDGFRB KCNJ5 FXYD2 OSR1 VIP GJA1 TLR9 LYN
0.0620612	4	42	9.04603	Bicarbonate transport	http://amigo,geneontology,org/amigo/term/GO:0015701	CA6 SLC4A10 CA3 HBB
0.064244	5	73	6.50571	Cellular response to retinoic acid	http://amigo,geneontology,org/amigo/term/GO:0071300	TESC KLF4 OSR1 RET LYN
0.0645652	21	944	2.11298	MAPK cascade	http://amigo,geneontology,org/amigo/term/GO:0000165	CASR ABCA7 TF OPRM1 PDGFRB RGS2 HRH4 C5AR2 KLF4 DUSP5 CD27 SHC1 ZC3H12A RET GFRA2 RASGRP4 ADRA1D ALKAL1 TLR9 LYN GRIN2B
0.0675817	3	20	14.2475	Negative regulation of interleukin-8 production	http://amigo,geneontology,org/amigo/term/GO:0032717	BCL3 KLF4 TLR9
0.0675817	12	399	2.85664	Regulation of cation transmembrane transport	http://amigo,geneontology,org/amigo/term/GO:1904062	TESC JPH4 KCNA1 OPRM1 RGS2 KCNJ5 FXYD2 OSR1 SLC43A1 TLR9 LYN GRIN2B
0.0688154	8	197	3.85719	Regulation of lymphocyte differentiation	http://amigo,geneontology,org/amigo/term/GO:0045619	TNFSF4 SASH3 CD27 ZC3H12A IL15 CD28 NFAM1 TLR9
0.0814685	16	646	2.35253	Regulation of MAPK cascade	http://amigo,geneontology,org/amigo/term/GO:0043408	CASR ABCA7 OPRM1 PDGFRB RGS2 HRH4 C5AR2 KLF4 CD27 SHC1 ZC3H12A RET ADRA1D ALKAL1 TLR9 LYN
0.0826636	5	79	6.0116	Heterotypic cell-cell adhesion	http://amigo,geneontology,org/amigo/term/GO:0034113	IL1RN KLF4 ITGAX ITGAD CTNNA3
0.0826636	4	47	8.08369	T-helper 1 type immune response	http://amigo,geneontology,org/amigo/term/GO:0042088	SLC11A1 BCL3 RELB TNFSF4
0.0853209	5	80	5.93646	Regulation of immunoglobulin production	http://amigo,geneontology,org/amigo/term/GO:0002637	CD22 TNFSF4 SASH3 CD28 TLR9
0.0888402	5	81	5.86317	Positive regulation of Ras protein signal transduction	http://amigo,geneontology,org/amigo/term/GO:0046579	PDGFRB SHC1 COL3A1 RASGRP4 LYN
0.0923973	4	49	7.75374	Regulation of cell adhesion mediated by integrin	http://amigo,geneontology,org/amigo/term/GO:0033628	TESC CYP1B1 RET LYN
0.0934176	6	121	4.70992	Collagen fibril organization	http://amigo,geneontology,org/amigo/term/GO:0030199	COL4A4 CYP1B1 COL8A1 SERPINH1 ADAMTS3 COL3A1
0.0968061	4	50	7.59867	Metal ion export	http://amigo,geneontology,org/amigo/term/GO:0070839	SLC11A1 ATP1A4 FXYD2 KCNT2
0.097969	5	84	5.65377	Nitric oxide biosynthetic process	http://amigo,geneontology,org/amigo/term/GO:0006809	OPRM1 KLF4 CYP1B1 ZC3H12A HBB
0.097969	9	263	3.25038	Response to alcohol	http://amigo,geneontology,org/amigo/term/GO:0097305	MLC1 CSF3 OPRM1 RGS2 TNFSF4 KLF4 CD27 CA3 GRIN2B
0.107762	10	320	2.96823	Regulation of leukocyte differentiation	http://amigo,geneontology,org/amigo/term/GO:1902105	TESC TNFSF4 SASH3 CD27 ZC3H12A IL15 CD28 NFAM1 TLR9 LYN
0.109813	20	937	2.02739	Cytokine production	http://amigo,geneontology,org/amigo/term/GO:0001816	SLC11A1 TNFRSF1B BCL3 JPH4 HIF1A TLR8 RELB TNFSF4 SASH3 C5AR2 KLF4 CYP1B1 ADAMTS3 MNDA ZC3H12A IL15 CD28 NFAM1 TLR9 LYN
0.111126	15	615	2.31667	Leukocyte differentiation	http://amigo,geneontology,org/amigo/term/GO:0002521	BCL3 TESC TF RELB CSF3 TNFSF4 SASH3 BATF3 CD27 ZC3H12A IL15 CD28 NFAM1 TLR9 LYN
0.115766	3	26	10.9596	Defense response to protozoan	http://amigo,geneontology,org/amigo/term/GO:0042832	SLC11A1 BCL3 GBP2
0.115766	5	89	5.33614	Nitric oxide metabolic process	http://amigo,geneontology,org/amigo/term/GO:0046209	OPRM1 KLF4 CYP1B1 ZC3H12A HBB
0.115766	5	89	5.33614	Positive regulation of small GTPase mediated signal transduction	http://amigo,geneontology,org/amigo/term/GO:0051057	PDGFRB SHC1 COL3A1 RASGRP4 LYN
0.117096	5	90	5.27685	CD4-positive--- alpha-beta T cell differentiation	http://amigo,geneontology,org/amigo/term/GO:0043367	BCL3 RELB TNFSF4 SASH3 ZC3H12A
0.117096	19	882	2.04613	Cellular chemical homeostasis	http://amigo,geneontology,org/amigo/term/GO:0055082	SLC11A1 CASR TF JPH4 HIF1A OPRM1 NR1D1 ATP1A4 HRH4 C5AR2 RHCG SLC4A10 ADM GJA1 HKDC1 VSNL1 ADRA1D LYN GRIN2B
0.117096	5	90	5.27685	Reactive nitrogen species metabolic process	http://amigo,geneontology,org/amigo/term/GO:2001057	OPRM1 KLF4 CYP1B1 ZC3H12A HBB
0.122688	3	27	10.5537	Response to protozoan	http://amigo,geneontology,org/amigo/term/GO:0001562	SLC11A1 BCL3 GBP2
0.124053	12	448	2.5442	Muscle system process	http://amigo,geneontology,org/amigo/term/GO:0003012	TNFRSF1B MYH7 MYL9 KCNA1 RGS2 KCNJ5 KLF4 GJA1 ZC3H12A IL15 CTNNA3 CHRNG
0.124053	2	8	23.7458	Adenylate cyclase-inhibiting G protein-coupled acetylcholine receptor signaling pathway	http://amigo,geneontology,org/amigo/term/GO:0007197	OPRM1 HRH4
0.124053	2	8	23.7458	Positive regulation of hormone biosynthetic process	http://amigo,geneontology,org/amigo/term/GO:0046886	HIF1A ADM
0.124053	2	8	23.7458	Metanephric glomerulus vasculature development	http://amigo,geneontology,org/amigo/term/GO:0072239	PDGFRB OSR1
0.124066	15	632	2.25435	Circulatory system process	http://amigo,geneontology,org/amigo/term/GO:0003013	CASR MYH7 NAMPT RGS2 KCNJ5 ATP1A4 FXYD2 ADM GJA1 ZC3H12A TAC3 ADRA1D OLR1 CTNNA3 HBB
0.124365	4	57	6.6655	Positive regulation of immunoglobulin production	http://amigo,geneontology,org/amigo/term/GO:0002639	TNFSF4 SASH3 CD28 TLR9
0.124365	3	28	10.1768	Regulation of B cell receptor signaling pathway	http://amigo,geneontology,org/amigo/term/GO:0050855	CD22 NFAM1 LYN
0.124365	25	1313	1.80852	Cellular response to oxygen-containing compound	http://amigo,geneontology,org/amigo/term/GO:1901701	TNFRSF1B CASR TESC MLC1 HIF1A NAMPT CSF3 OPRM1 TNFSF4 NR4A1 NR1D1 HRH4 KLF4 CYP1B1 ESR2 OSR1 HTR3B GJA1 SHC1 VSNL1 ZC3H12A IL15 RET NUGGC LYN
0.124661	33	1905	1.64538	Response to biotic stimulus	http://amigo,geneontology,org/amigo/term/GO:0009607	SLC11A1 TNFRSF1B BCL3 TF HIF1A TLR8 COTL1 RELB CSF3 OPRM1 TNFSF4 NR4A1 BATF3 NR1D1 GGT2 KLF4 KLRG1 ITGAX ADM GJA1 SHC1 GBP2 MNDA ZC3H12A IL15 LEAP2 CA3 MUC3A MUC7 NUGGC TLR9 LYN IGLL5
0.124661	5	94	5.0523	Homotypic cell-cell adhesion	http://amigo,geneontology,org/amigo/term/GO:0034109	ITGA2B MYL9 CTNNA3 HBB LYN
0.124922	6	136	4.19044	Cardiac muscle contraction	http://amigo,geneontology,org/amigo/term/GO:0060048	MYH7 RGS2 KCNJ5 GJA1 ZC3H12A CTNNA3
0.130483	28	1580	1.68325	Reproduction	http://amigo,geneontology,org/amigo/term/GO:0000003	DDX3Y TESC HIF1A NAMPT OPRM1 PDGFRB USP9Y RGS2 MND1 HROB OR7C1 HSD17B3 ATP1A4 GGT2 SYT6 MYCBPAP SORD ADCY10 OSR1 VIP ADM GJA1 CFAP157 HFM1 LDHC TAC3 CDY2A RIMBP3C
0.130483	19	930	1.94052	Regulation of cytokine production	http://amigo,geneontology,org/amigo/term/GO:0001817	SLC11A1 TNFRSF1B BCL3 JPH4 HIF1A TLR8 RELB TNFSF4 SASH3 C5AR2 KLF4 CYP1B1 MNDA ZC3H12A IL15 CD28 NFAM1 TLR9 LYN
0.130483	5	103	4.61084	Regulation of heart rate	http://amigo,geneontology,org/amigo/term/GO:0002027	MYH7 KCNJ5 ADM ADRA1D CTNNA3
0.130483	12	477	2.38952	Immune response-activating cell surface receptor signaling pathway	http://amigo,geneontology,org/amigo/term/GO:0002429	CD22 RELB C5AR2 FCGR2A MNDA ZC3H12A MUC3A MUC7 CD28 NFAM1 LYN IGLL5
0.130483	12	477	2.38952	Immune response-activating signal transduction	http://amigo,geneontology,org/amigo/term/GO:0002757	CD22 RELB C5AR2 FCGR2A MNDA ZC3H12A MUC3A MUC7 CD28 NFAM1 LYN IGLL5
0.130483	16	719	2.11368	Cellular ion homeostasis	http://amigo,geneontology,org/amigo/term/GO:0006873	SLC11A1 CASR TF JPH4 HIF1A OPRM1 ATP1A4 HRH4 C5AR2 RHCG SLC4A10 ADM GJA1 ADRA1D LYN GRIN2B
0.130483	3	30	9.49833	Androgen metabolic process	http://amigo,geneontology,org/amigo/term/GO:0008209	SRD5A3 HSD17B3 ADM
0.130483	21	1042	1.91425	Positive regulation of cell population proliferation	http://amigo,geneontology,org/amigo/term/GO:0008284	CASR HIF1A NAMPT CSF3 PDGFRB TNFSF4 SASH3 NR4A1 C5AR2 FGFBP1 ITGAX OSR1 VIP ADM GJA1 SHC1 IL15 ADRA1D CD28 TLR9 LYN
0.130483	14	584	2.277	Response to inorganic substance	http://amigo,geneontology,org/amigo/term/GO:0010035	CASR TF HIF1A KCNA1 PDGFRB TNFSF4 SYT5 SYT6 KLF4 CYP1B1 SORD ADCY10 ZC3H12A HBB
0.130483	14	581	2.28876	Regulation of hormone levels	http://amigo,geneontology,org/amigo/term/GO:0010817	CASR HIF1A ALDH8A1 NR1D1 SRD5A3 HSD17B3 IL1RN CYP1B1 VIP ADM GJA1 VSNL1 UGT2B17 LYN
0.130483	6	138	4.12971	Immunoglobulin mediated immune response	http://amigo,geneontology,org/amigo/term/GO:0016064	BCL3 TLR8 TNFSF4 CD27 CD28 IGLL5
0.130483	4	63	6.03069	Regulation of vasoconstriction	http://amigo,geneontology,org/amigo/term/GO:0019229	CASR ADM GJA1 ADRA1D
0.130483	6	148	3.85068	B cell mediated immunity	http://amigo,geneontology,org/amigo/term/GO:0019724	BCL3 TLR8 TNFSF4 CD27 CD28 IGLL5
0.130483	28	1577	1.68645	Reproductive process	http://amigo,geneontology,org/amigo/term/GO:0022414	DDX3Y TESC HIF1A NAMPT OPRM1 PDGFRB USP9Y RGS2 MND1 HROB OR7C1 HSD17B3 ATP1A4 GGT2 SYT6 MYCBPAP SORD ADCY10 OSR1 VIP ADM GJA1 CFAP157 HFM1 LDHC TAC3 CDY2A RIMBP3C
0.130483	9	293	2.91758	Regulation of transmembrane transporter activity	http://amigo,geneontology,org/amigo/term/GO:0022898	TESC JPH4 KCNA1 OPRM1 FXYD2 OSR1 GJA1 TLR9 GRIN2B
0.130483	12	475	2.39958	Myeloid cell differentiation	http://amigo,geneontology,org/amigo/term/GO:0030099	ITGA2B TESC TF HIF1A MYL9 RELB CSF3 BATF3 IL15 RASGRP4 LYN H4C2
0.130483	19	908	1.98754	Regulation of defense response	http://amigo,geneontology,org/amigo/term/GO:0031347	TNFRSF1B TLR8 RELB TNFSF4 NR1D1 GGT2 KLF4 FCGR2A VIP ADM GJA1 MNDA ZC3H12A IL15 MUC3A MUC7 CD28 TLR9 LYN
0.130483	3	32	8.90469	Positive regulation of interleukin-4 production	http://amigo,geneontology,org/amigo/term/GO:0032753	TNFSF4 SASH3 CD28
0.130483	4	61	6.22842	Glomerulus development	http://amigo,geneontology,org/amigo/term/GO:0032835	COL4A4 PDGFRB OSR1 RET
0.130483	9	295	2.8978	Regulation of mononuclear cell proliferation	http://amigo,geneontology,org/amigo/term/GO:0032944	CD22 TNFRSF1B TNFSF4 SASH3 MNDA IL15 CD28 TLR9 LYN
0.130483	2	10	18.9967	Negative regulation of heterotypic cell-cell adhesion	http://amigo,geneontology,org/amigo/term/GO:0034115	IL1RN KLF4
0.130483	13	533	2.31667	Regulation of ion transmembrane transport	http://amigo,geneontology,org/amigo/term/GO:0034765	TESC JPH4 CACNA1F KCNA1 OPRM1 RGS2 KCNJ5 FXYD2 OSR1 SLC43A1 TLR9 LYN GRIN2B
0.130483	2	10	18.9967	Glial cell-derived neurotrophic factor receptor signaling pathway	http://amigo,geneontology,org/amigo/term/GO:0035860	RET GFRA2
0.130483	5	102	4.65605	B cell proliferation	http://amigo,geneontology,org/amigo/term/GO:0042100	CD22 SASH3 MNDA TLR9 LYN
0.130483	32	1867	1.628	Response to external biotic stimulus	http://amigo,geneontology,org/amigo/term/GO:0043207	SLC11A1 TNFRSF1B BCL3 TF HIF1A TLR8 COTL1 RELB CSF3 OPRM1 TNFSF4 NR4A1 BATF3 NR1D1 GGT2 KLRG1 ITGAX ADM GJA1 SHC1 GBP2 MNDA ZC3H12A IL15 LEAP2 CA3 MUC3A MUC7 NUGGC TLR9 LYN IGLL5
0.130483	12	465	2.45118	Positive regulation of MAPK cascade	http://amigo,geneontology,org/amigo/term/GO:0043410	CASR ABCA7 OPRM1 PDGFRB C5AR2 CD27 SHC1 ZC3H12A RET ADRA1D ALKAL1 TLR9
0.130483	6	142	4.01338	Response to ethanol	http://amigo,geneontology,org/amigo/term/GO:0045471	CSF3 OPRM1 RGS2 CD27 CA3 GRIN2B
0.130483	3	30	9.49833	Regulation of B cell differentiation	http://amigo,geneontology,org/amigo/term/GO:0045577	CD27 NFAM1 TLR9
0.130483	7	192	3.46293	Alpha-beta T cell activation	http://amigo,geneontology,org/amigo/term/GO:0046631	BCL3 RELB TNFSF4 SASH3 ZC3H12A IL15 CD28
0.130483	10	357	2.6606	Lymphocyte proliferation	http://amigo,geneontology,org/amigo/term/GO:0046651	CD22 SLC11A1 TNFRSF1B TNFSF4 SASH3 MNDA IL15 CD28 TLR9 LYN
0.130483	3	31	9.19194	Animal organ maturation	http://amigo,geneontology,org/amigo/term/GO:0048799	RET FAT4 CCDC154
0.130483	9	293	2.91758	Regulation of lymphocyte proliferation	http://amigo,geneontology,org/amigo/term/GO:0050670	CD22 TNFRSF1B TNFSF4 SASH3 MNDA IL15 CD28 TLR9 LYN
0.130483	32	1866	1.62887	Response to other organism	http://amigo,geneontology,org/amigo/term/GO:0051707	SLC11A1 TNFRSF1B BCL3 TF HIF1A TLR8 COTL1 RELB CSF3 OPRM1 TNFSF4 NR4A1 BATF3 NR1D1 GGT2 KLRG1 ITGAX ADM GJA1 SHC1 GBP2 MNDA ZC3H12A IL15 LEAP2 CA3 MUC3A MUC7 NUGGC TLR9 LYN IGLL5
0.130483	5	96	4.94705	Regulation of amine transport	http://amigo,geneontology,org/amigo/term/GO:0051952	RGS2 SYT5 SYT6 VIP SLC43A1
0.130483	17	781	2.0675	Cation homeostasis	http://amigo,geneontology,org/amigo/term/GO:0055080	SLC11A1 CASR TF JPH4 HIF1A KCNA1 OPRM1 ATP1A4 HRH4 C5AR2 RHCG SLC4A10 ADM GJA1 ADRA1D LYN GRIN2B
0.130483	10	350	2.71381	ERK1 and ERK2 cascade	http://amigo,geneontology,org/amigo/term/GO:0070371	CASR ABCA7 TF OPRM1 PDGFRB C5AR2 KLF4 SHC1 ALKAL1 LYN
0.130483	2	10	18.9967	Regulation of cell-cell adhesion involved in gastrulation	http://amigo,geneontology,org/amigo/term/GO:0070587	IL1RN KLF4
0.130483	2	10	18.9967	Cell proliferation involved in metanephros development	http://amigo,geneontology,org/amigo/term/GO:0072203	PDGFRB OSR1
0.130483	8	236	3.21977	Regulation of muscle system process	http://amigo,geneontology,org/amigo/term/GO:0090257	TNFRSF1B MYH7 MYL9 KCNA1 RGS2 KLF4 ZC3H12A CTNNA3
0.130483	17	793	2.03621	Inorganic ion homeostasis	http://amigo,geneontology,org/amigo/term/GO:0098771	SLC11A1 CASR TF JPH4 HIF1A KCNA1 OPRM1 ATP1A4 HRH4 C5AR2 RHCG SLC4A10 ADM GJA1 ADRA1D LYN GRIN2B
0.130483	4	63	6.03069	Export across plasma membrane	http://amigo,geneontology,org/amigo/term/GO:0140115	ATP1A4 FXYD2 GJA1 KCNT2
0.130483	12	469	2.43028	Mononuclear cell differentiation	http://amigo,geneontology,org/amigo/term/GO:1903131	BCL3 RELB TNFSF4 SASH3 BATF3 CD27 ZC3H12A IL15 CD28 NFAM1 TLR9 LYN
0.13276	5	105	4.52302	Interleukin-8 production	http://amigo,geneontology,org/amigo/term/GO:0032637	BCL3 TLR8 C5AR2 KLF4 TLR9
0.13276	5	105	4.52302	Regulation of interleukin-8 production	http://amigo,geneontology,org/amigo/term/GO:0032677	BCL3 TLR8 C5AR2 KLF4 TLR9
0.13276	10	360	2.63843	Mononuclear cell proliferation	http://amigo,geneontology,org/amigo/term/GO:0032943	CD22 SLC11A1 TNFRSF1B TNFSF4 SASH3 MNDA IL15 CD28 TLR9 LYN
0.13276	13	541	2.28241	Regulation of lymphocyte activation	http://amigo,geneontology,org/amigo/term/GO:0051249	CD22 TNFRSF1B TNFSF4 SASH3 CD27 MNDA ZC3H12A IL15 CD28 NFAM1 TLR9 LYN IGLL5
0.134561	13	544	2.26982	Angiogenesis	http://amigo,geneontology,org/amigo/term/GO:0001525	HIF1A PDGFRB NR4A1 KLF4 ANGPTL2 FGFBP1 CYP1B1 ITGAX COL8A1 ADM SHC1 ZC3H12A YJEFN3
0.134561	5	106	4.48035	Phospholipase C-activating G protein-coupled receptor signaling pathway	http://amigo,geneontology,org/amigo/term/GO:0007200	CASR OPRM1 C5AR2 VIP ADRA1D
0.134561	9	306	2.79363	Regulation of transporter activity	http://amigo,geneontology,org/amigo/term/GO:0032409	TESC JPH4 KCNA1 OPRM1 FXYD2 OSR1 GJA1 TLR9 GRIN2B
0.134561	5	106	4.48035	Muscle adaptation	http://amigo,geneontology,org/amigo/term/GO:0043500	TNFRSF1B MYH7 RGS2 KLF4 IL15
0.134582	13	546	2.26151	Immune response-regulating cell surface receptor signaling pathway	http://amigo,geneontology,org/amigo/term/GO:0002768	CD22 RELB C5AR2 FCGR2A SHC1 MNDA ZC3H12A MUC3A MUC7 CD28 NFAM1 LYN IGLL5
0.134582	3	34	8.38088	Response to fluid shear stress	http://amigo,geneontology,org/amigo/term/GO:0034405	PDGFRB KLF4 GJA1
0.134582	3	34	8.38088	Positive regulation of vasoconstriction	http://amigo,geneontology,org/amigo/term/GO:0045907	CASR GJA1 ADRA1D
0.134582	25	1373	1.72949	Positive regulation of developmental process	http://amigo,geneontology,org/amigo/term/GO:0051094	TNFRSF1B TESC HIF1A CSF3 ASPA OPRM1 TNFSF4 ESRRB SASH3 KLF4 CYP1B1 CD27 ITGAX OSR1 ADM BEND6 GJA1 ELAVL4 ZC3H12A IL15 RET CD28 PCP4 L1CAM LYN
0.134823	5	107	4.43847	Immunoglobulin production	http://amigo,geneontology,org/amigo/term/GO:0002377	CD22 TNFSF4 SASH3 CD28 TLR9
0.134823	2	11	17.2697	Androgen biosynthetic process	http://amigo,geneontology,org/amigo/term/GO:0006702	SRD5A3 HSD17B3
0.134823	2	11	17.2697	Hemoglobin biosynthetic process	http://amigo,geneontology,org/amigo/term/GO:0042541	HIF1A KLF4
0.134823	15	678	2.1014	Regulation of cell activation	http://amigo,geneontology,org/amigo/term/GO:0050865	CD22 TNFRSF1B PDGFRB TNFSF4 SASH3 NR1D1 CD27 MNDA ZC3H12A IL15 CD28 NFAM1 TLR9 LYN IGLL5
0.134823	2	11	17.2697	Cell-cell adhesion involved in gastrulation	http://amigo,geneontology,org/amigo/term/GO:0070586	IL1RN KLF4
0.134823	2	11	17.2697	Negative regulation of anion transmembrane transport	http://amigo,geneontology,org/amigo/term/GO:1903960	RGS2 SLC43A1
0.136888	29	1678	1.64155	Nervous system process	http://amigo,geneontology,org/amigo/term/GO:0050877	TNFRSF1B ABCA7 JPH4 MYH7 CRYBB3 HIF1A CACNA1F KCNA1 OPRM1 TAS2R5 OR7C1 CA6 ITGAX SLC4A10 VIP HTR3B NCAM2 CBR3 ELAVL4 SCNN1D NLGN4Y CABP4 OR52H1 RP1L1 RGS9BP CHRNG OR2AE1 GRIN2B PKD1L3
0.138601	14	616	2.15871	Cellular metal ion homeostasis	http://amigo,geneontology,org/amigo/term/GO:0006875	SLC11A1 CASR TF JPH4 HIF1A OPRM1 ATP1A4 HRH4 C5AR2 ADM GJA1 ADRA1D LYN GRIN2B
0.144426	23	1245	1.75471	Immune effector process	http://amigo,geneontology,org/amigo/term/GO:0002252	CD22 KDM5D SLC11A1 TNFRSF1B BCL3 TLR8 COTL1 RELB TNFSF4 SASH3 C5AR2 CD27 ITGAX FCGR2A MNDA ZC3H12A OLR1 CD28 NFAM1 TLR9 HBB LYN IGLL5
0.144426	14	622	2.13789	Regulation of transmembrane transport	http://amigo,geneontology,org/amigo/term/GO:0034762	TESC JPH4 CACNA1F KCNA1 OPRM1 RGS2 KCNJ5 FXYD2 OSR1 SLC43A1 GJA1 TLR9 LYN GRIN2B
0.144426	4	70	5.42762	Regulation of nitric oxide biosynthetic process	http://amigo,geneontology,org/amigo/term/GO:0045428	OPRM1 KLF4 ZC3H12A HBB
0.144426	6	157	3.62994	Regulation of smooth muscle cell proliferation	http://amigo,geneontology,org/amigo/term/GO:0048660	NAMPT PDGFRB KLF4 VIP GJA1 IL15
0.144426	30	1764	1.61536	Transmembrane transport	http://amigo,geneontology,org/amigo/term/GO:0055085	SLC11A1 CASR ABCA7 ADD2 AQP6 TESC JPH4 CACNA1F KCNA1 OPRM1 RGS2 KCNJ5 ATP1A4 FXYD2 RHCG OSR1 SLC4A10 SLC43A1 HTR3B GRIK4 GJA1 SCNN1D KCNT2 BHLHA15 NDUFA4L2 CHRNG TLR9 LYN GRIN2B PKD1L3
0.144426	4	70	5.42762	Platelet aggregation	http://amigo,geneontology,org/amigo/term/GO:0070527	ITGA2B MYL9 HBB LYN
0.144426	9	314	2.72245	Regulation of leukocyte proliferation	http://amigo,geneontology,org/amigo/term/GO:0070663	CD22 TNFRSF1B TNFSF4 SASH3 MNDA IL15 CD28 TLR9 LYN
0.14544	7	209	3.18126	Inflammatory response to antigenic stimulus	http://amigo,geneontology,org/amigo/term/GO:0002437	OPRM1 IL1RN FCGR2A VIP ADM CD28 LYN
0.14544	14	629	2.1141	Regulation of leukocyte activation	http://amigo,geneontology,org/amigo/term/GO:0002694	CD22 TNFRSF1B TNFSF4 SASH3 NR1D1 CD27 MNDA ZC3H12A IL15 CD28 NFAM1 TLR9 LYN IGLL5
0.14544	16	756	2.01023	Immune response-regulating signaling pathway	http://amigo,geneontology,org/amigo/term/GO:0002764	CD22 TLR8 RELB NR1D1 C5AR2 FCGR2A SHC1 MNDA ZC3H12A MUC3A MUC7 CD28 NFAM1 TLR9 LYN IGLL5
0.14544	2	12	15.8306	Negative regulation of toll-like receptor 4 signaling pathway	http://amigo,geneontology,org/amigo/term/GO:0034144	NR1D1 LYN
0.14544	4	71	5.35117	T-helper cell differentiation	http://amigo,geneontology,org/amigo/term/GO:0042093	BCL3 RELB TNFSF4 ZC3H12A
0.14544	18	897	1.90602	Positive regulation of cell differentiation	http://amigo,geneontology,org/amigo/term/GO:0045597	TNFRSF1B TESC HIF1A CSF3 ASPA OPRM1 TNFSF4 SASH3 CD27 ADM BEND6 GJA1 ZC3H12A IL15 RET PCP4 L1CAM LYN
0.14544	6	160	3.56188	Smooth muscle cell proliferation	http://amigo,geneontology,org/amigo/term/GO:0048659	NAMPT PDGFRB KLF4 VIP GJA1 IL15
0.14544	30	1776	1.60445	Cell motility	http://amigo,geneontology,org/amigo/term/GO:0048870	ITGA2B VCAN ADD2 TF HIF1A PHACTR1 PDGFRB USP9Y APC2 NR4A1 ATP1A4 C5AR2 KLF4 FGFBP1 CYP1B1 SORD ITGAX GJA1 TMSB4Y CFAP157 SHC1 NTNG1 ZC3H12A RET LDHC COL3A1 OLR1 CTNNA3 L1CAM LYN
0.14544	12	498	2.28876	Regulation of inflammatory response	http://amigo,geneontology,org/amigo/term/GO:0050727	TNFRSF1B TNFSF4 NR1D1 GGT2 KLF4 FCGR2A VIP ADM IL15 CD28 TLR9 LYN
0.14544	17	830	1.94544	Positive regulation of immune response	http://amigo,geneontology,org/amigo/term/GO:0050778	CD22 SLC11A1 TLR8 RELB TNFSF4 SASH3 C5AR2 FCGR2A MNDA ZC3H12A IL15 MUC3A MUC7 CD28 NFAM1 LYN IGLL5
0.14544	21	1111	1.79536	Negative regulation of multicellular organismal process	http://amigo,geneontology,org/amigo/term/GO:0051241	SLC11A1 TNFRSF1B BCL3 HIF1A TLR8 RELB RGS2 TNFSF4 NR1D1 KREMEN2 C5AR2 KLF4 OSR1 ADM GJA1 SHC1 ZC3H12A IL15 TLR9 YJEFN3 LYN
0.14544	30	1776	1.60445	Localization of cell	http://amigo,geneontology,org/amigo/term/GO:0051674	ITGA2B VCAN ADD2 TF HIF1A PHACTR1 PDGFRB USP9Y APC2 NR4A1 ATP1A4 C5AR2 KLF4 FGFBP1 CYP1B1 SORD ITGAX GJA1 TMSB4Y CFAP157 SHC1 NTNG1 ZC3H12A RET LDHC COL3A1 OLR1 CTNNA3 L1CAM LYN
0.14544	15	690	2.06486	Metal ion homeostasis	http://amigo,geneontology,org/amigo/term/GO:0055065	SLC11A1 CASR TF JPH4 HIF1A KCNA1 OPRM1 ATP1A4 HRH4 C5AR2 ADM GJA1 ADRA1D LYN GRIN2B
0.14544	6	158	3.60696	Retina development in camera-type eye	http://amigo,geneontology,org/amigo/term/GO:0060041	HIF1A PDGFRB CYP1B1 RET CABP4 RP1L1
0.14544	4	72	5.27685	Regulation of nitric oxide metabolic process	http://amigo,geneontology,org/amigo/term/GO:0080164	OPRM1 KLF4 ZC3H12A HBB
0.148164	4	74	5.13423	Alpha-beta T cell activation involved in immune response	http://amigo,geneontology,org/amigo/term/GO:0002287	BCL3 RELB TNFSF4 ZC3H12A
0.148164	4	74	5.13423	Alpha-beta T cell differentiation involved in immune response	http://amigo,geneontology,org/amigo/term/GO:0002293	BCL3 RELB TNFSF4 ZC3H12A
0.148164	4	73	5.20457	CD4-positive--- alpha-beta T cell differentiation involved in immune response	http://amigo,geneontology,org/amigo/term/GO:0002294	BCL3 RELB TNFSF4 ZC3H12A
0.148164	9	325	2.63031	Positive regulation of cytosolic calcium ion concentration	http://amigo,geneontology,org/amigo/term/GO:0007204	JPH4 OPRM1 HRH4 C5AR2 ADM GJA1 ADRA1D LYN GRIN2B
0.148164	6	162	3.5179	Positive regulation of neuron projection development	http://amigo,geneontology,org/amigo/term/GO:0010976	RGS2 AVIL ELAVL4 RET ALKAL1 LYN
0.148164	19	979	1.84339	Cellular homeostasis	http://amigo,geneontology,org/amigo/term/GO:0019725	SLC11A1 CASR TF JPH4 HIF1A OPRM1 NR1D1 ATP1A4 HRH4 C5AR2 RHCG SLC4A10 ADM GJA1 HKDC1 VSNL1 ADRA1D LYN GRIN2B
0.148164	15	704	2.02379	Cellular cation homeostasis	http://amigo,geneontology,org/amigo/term/GO:0030003	SLC11A1 CASR TF JPH4 HIF1A OPRM1 ATP1A4 HRH4 C5AR2 SLC4A10 ADM GJA1 ADRA1D LYN GRIN2B
0.148164	2	13	14.6128	Positive regulation of hormone metabolic process	http://amigo,geneontology,org/amigo/term/GO:0032352	HIF1A ADM
0.148164	3	39	7.30641	Interleukin-4 production	http://amigo,geneontology,org/amigo/term/GO:0032633	TNFSF4 SASH3 CD28
0.148164	3	39	7.30641	Regulation of interleukin-4 production	http://amigo,geneontology,org/amigo/term/GO:0032673	TNFSF4 SASH3 CD28
0.148164	4	74	5.13423	Cell adhesion mediated by integrin	http://amigo,geneontology,org/amigo/term/GO:0033627	TESC CYP1B1 RET LYN
0.148164	2	13	14.6128	Interleukin-15-mediated signaling pathway	http://amigo,geneontology,org/amigo/term/GO:0035723	SHC1 IL15
0.148164	6	164	3.475	Positive regulation of angiogenesis	http://amigo,geneontology,org/amigo/term/GO:0045766	HIF1A KLF4 CYP1B1 ITGAX ADM ZC3H12A
0.148164	3	39	7.30641	Positive regulation of heart contraction	http://amigo,geneontology,org/amigo/term/GO:0045823	RGS2 ADM ADRA1D
0.148164	26	1488	1.65966	Regulation of immune response	http://amigo,geneontology,org/amigo/term/GO:0050776	CD22 SLC11A1 TNFRSF1B TLR8 RELB ICAM5 TNFSF4 SASH3 NR1D1 C5AR2 FCGR2A VIP ADM SHC1 MNDA ZC3H12A IL15 COL3A1 MUC3A MUC7 CD28 NFAM1 TLR9 LYN CD8B2 IGLL5
0.148164	17	839	1.92457	Ion homeostasis	http://amigo,geneontology,org/amigo/term/GO:0050801	SLC11A1 CASR TF JPH4 HIF1A KCNA1 OPRM1 ATP1A4 HRH4 C5AR2 RHCG SLC4A10 ADM GJA1 ADRA1D LYN GRIN2B
0.148164	2	13	14.6128	Cellular response to interleukin-15	http://amigo,geneontology,org/amigo/term/GO:0071350	SHC1 IL15
0.148164	6	164	3.475	Positive regulation of vasculature development	http://amigo,geneontology,org/amigo/term/GO:1904018	HIF1A KLF4 CYP1B1 ITGAX ADM ZC3H12A
0.151027	6	165	3.45394	Regulation of muscle contraction	http://amigo,geneontology,org/amigo/term/GO:0006937	MYH7 MYL9 KCNA1 RGS2 ZC3H12A CTNNA3
0.152258	6	166	3.43313	Cellular hormone metabolic process	http://amigo,geneontology,org/amigo/term/GO:0034754	ALDH8A1 SRD5A3 HSD17B3 CYP1B1 ADM UGT2B17
0.152258	9	329	2.59833	Regulation of ERK1 and ERK2 cascade	http://amigo,geneontology,org/amigo/term/GO:0070372	CASR ABCA7 OPRM1 PDGFRB C5AR2 KLF4 SHC1 ALKAL1 LYN
0.152258	10	388	2.44802	Leukocyte proliferation	http://amigo,geneontology,org/amigo/term/GO:0070661	CD22 SLC11A1 TNFRSF1B TNFSF4 SASH3 MNDA IL15 CD28 TLR9 LYN
0.152258	21	1127	1.76988	Circulatory system development	http://amigo,geneontology,org/amigo/term/GO:0072359	TNFRSF1B MYH7 HIF1A PDGFRB RGS2 NR4A1 KLF4 ANGPTL2 FGFBP1 CYP1B1 ITGAX OSR1 COL8A1 ADM GJA1 SHC1 ZC3H12A COL3A1 UTY FAT4 YJEFN3
0.153938	5	119	3.9909	Alpha-beta T cell differentiation	http://amigo,geneontology,org/amigo/term/GO:0046632	BCL3 RELB TNFSF4 SASH3 ZC3H12A
0.153938	3	40	7.12375	Metanephric nephron development	http://amigo,geneontology,org/amigo/term/GO:0072210	PDGFRB OSR1 RET
0.154707	28	1658	1.60406	Cell activation	http://amigo,geneontology,org/amigo/term/GO:0001775	ITGA2B CD22 SLC11A1 TNFRSF1B BCL3 MYL9 COTL1 RELB NAMPT PDGFRB TNFSF4 SASH3 BATF3 NR1D1 CD27 ITGAX FCGR2A MNDA ZC3H12A IL15 COL3A1 OLR1 CD28 NFAM1 TLR9 HBB LYN IGLL5
0.154707	14	646	2.05846	Adaptive immune response	http://amigo,geneontology,org/amigo/term/GO:0002250	KDM5D SLC11A1 TNFRSF1B BCL3 TLR8 RELB TNFSF4 SASH3 CD27 ZC3H12A CD28 LYN CD8B2 IGLL5
0.154707	16	785	1.93597	Myeloid leukocyte activation	http://amigo,geneontology,org/amigo/term/GO:0002274	SLC11A1 TNFRSF1B COTL1 RELB NAMPT BATF3 NR1D1 ITGAX FCGR2A MNDA ZC3H12A IL15 OLR1 NFAM1 HBB LYN
0.154707	2	14	13.569	Regulation of amino acid import across plasma membrane	http://amigo,geneontology,org/amigo/term/GO:0010958	RGS2 SLC43A1
0.154707	12	518	2.20039	Signal release	http://amigo,geneontology,org/amigo/term/GO:0023061	CASR HIF1A OPRM1 NR1D1 SYT5 SYT6 IL1RN VIP ADM GJA1 VSNL1 LYN
0.154707	11	454	2.30136	Positive regulation of defense response	http://amigo,geneontology,org/amigo/term/GO:0031349	TLR8 RELB TNFSF4 GJA1 MNDA IL15 MUC3A MUC7 CD28 TLR9 LYN
0.154707	23	1282	1.70407	Regulation of response to external stimulus	http://amigo,geneontology,org/amigo/term/GO:0032101	TNFRSF1B CASR TLR8 RELB OPRM1 PDGFRB TNFSF4 NR1D1 GGT2 C5AR2 KLF4 FCGR2A VIP ADM GJA1 MNDA ZC3H12A IL15 MUC3A MUC7 CD28 TLR9 LYN
0.154707	6	168	3.39226	Regulation of T cell differentiation	http://amigo,geneontology,org/amigo/term/GO:0045580	TNFSF4 SASH3 CD27 ZC3H12A IL15 CD28
0.154707	2	14	13.569	Negative regulation of amino acid transport	http://amigo,geneontology,org/amigo/term/GO:0051956	RGS2 SLC43A1
0.154707	2	14	13.569	Regulation of type B pancreatic cell proliferation	http://amigo,geneontology,org/amigo/term/GO:0061469	NR4A1 NR1D1
0.154707	2	14	13.569	Response to interleukin-15	http://amigo,geneontology,org/amigo/term/GO:0070672	SHC1 IL15
0.154707	2	14	13.569	Regulation of nephron tubule epithelial cell differentiation	http://amigo,geneontology,org/amigo/term/GO:0072182	OSR1 FAT4
0.154707	2	14	13.569	Negative regulation of neuroinflammatory response	http://amigo,geneontology,org/amigo/term/GO:0150079	TNFRSF1B NR1D1
0.154707	3	41	6.95	Positive regulation of blood circulation	http://amigo,geneontology,org/amigo/term/GO:1903524	RGS2 ADM ADRA1D
0.154707	2	14	13.569	Regulation of amino acid transmembrane transport	http://amigo,geneontology,org/amigo/term/GO:1903789	RGS2 SLC43A1
0.15585	9	335	2.55179	Hormone secretion	http://amigo,geneontology,org/amigo/term/GO:0046879	CASR HIF1A NR1D1 IL1RN VIP ADM GJA1 VSNL1 LYN
0.156017	30	1817	1.56824	Regulation of cell population proliferation	http://amigo,geneontology,org/amigo/term/GO:0042127	CD22 TNFRSF1B CASR TESC HIF1A NAMPT CSF3 OPRM1 PDGFRB TNFSF4 SASH3 NR4A1 NR1D1 C5AR2 KLF4 FGFBP1 CYP1B1 ITGAX OSR1 VIP ADM GJA1 SHC1 MNDA IL15 ADRA1D CD28 BRICD5 TLR9 LYN
0.159012	14	653	2.0364	Cellular response to organic cyclic compound	http://amigo,geneontology,org/amigo/term/GO:0071407	KDM5D CASR MLC1 OPRM1 ESRRB NR1D1 HRH4 KLF4 CYP1B1 ESR2 HTR3B ZC3H12A IL15 H4C2
0.160377	3	42	6.78452	Vascular endothelial growth factor production	http://amigo,geneontology,org/amigo/term/GO:0010573	HIF1A CYP1B1 ADAMTS3
0.163556	4	80	4.74917	T cell differentiation involved in immune response	http://amigo,geneontology,org/amigo/term/GO:0002292	BCL3 RELB TNFSF4 ZC3H12A
0.163556	8	281	2.70415	T cell differentiation	http://amigo,geneontology,org/amigo/term/GO:0030217	BCL3 RELB TNFSF4 SASH3 CD27 ZC3H12A IL15 CD28
0.163556	4	80	4.74917	Positive regulation of insulin secretion	http://amigo,geneontology,org/amigo/term/GO:0032024	CASR HIF1A GJA1 VSNL1
0.163556	32	1982	1.53354	Locomotion	http://amigo,geneontology,org/amigo/term/GO:0040011	ITGA2B CASR VCAN ADD2 TF HIF1A PHACTR1 PDGFRB USP9Y APC2 NR4A1 ATP1A4 C5AR2 KLF4 FGFBP1 CYP1B1 SORD ITGAX GJA1 TMSB4Y CFAP157 SHC1 NTNG1 ZC3H12A RET LDHC COL3A1 GFRA2 OLR1 CTNNA3 L1CAM LYN
0.164575	9	340	2.51426	Camera-type eye development	http://amigo,geneontology,org/amigo/term/GO:0043010	CRYBB3 HIF1A PDGFRB KLF4 CYP1B1 COL8A1 RET CABP4 RP1L1
0.164648	8	282	2.69456	Regulation of ion transmembrane transporter activity	http://amigo,geneontology,org/amigo/term/GO:0032412	TESC JPH4 KCNA1 OPRM1 FXYD2 OSR1 TLR9 GRIN2B
0.166338	9	342	2.49956	Negative regulation of cytokine production	http://amigo,geneontology,org/amigo/term/GO:0001818	SLC11A1 BCL3 TLR8 RELB TNFSF4 C5AR2 KLF4 ZC3H12A TLR9
0.166338	11	465	2.24692	Calcium ion transport	http://amigo,geneontology,org/amigo/term/GO:0006816	CASR JPH4 CACNA1F OPRM1 PDGFRB GJA1 BHLHA15 TLR9 LYN GRIN2B PKD1L3
0.166338	2	15	12.6644	T-helper 2 cell differentiation	http://amigo,geneontology,org/amigo/term/GO:0045064	BCL3 TNFSF4
0.166338	31	1910	1.54161	Regulation of transport	http://amigo,geneontology,org/amigo/term/GO:0051049	CD22 SLC11A1 TNFRSF1B CASR ABCA7 TESC TF JPH4 MLC1 HIF1A CACNA1F KCNA1 OPRM1 PDGFRB RGS2 KCNJ5 NR1D1 SYT5 SYT6 FXYD2 OSR1 VIP SLC43A1 GJA1 VSNL1 ZC3H12A IL15 TLR9 YJEFN3 LYN GRIN2B
0.166338	2	15	12.6644	Metanephric mesenchyme development	http://amigo,geneontology,org/amigo/term/GO:0072075	PDGFRB OSR1
0.168394	5	126	3.76918	T cell activation involved in immune response	http://amigo,geneontology,org/amigo/term/GO:0002286	SLC11A1 BCL3 RELB TNFSF4 ZC3H12A
0.168538	3	44	6.47614	T cell cytokine production	http://amigo,geneontology,org/amigo/term/GO:0002369	TNFRSF1B TNFSF4 SASH3
0.168538	3	44	6.47614	Regulation of T cell cytokine production	http://amigo,geneontology,org/amigo/term/GO:0002724	TNFRSF1B TNFSF4 SASH3
0.168538	6	176	3.23807	Cilium movement	http://amigo,geneontology,org/amigo/term/GO:0003341	ATP1A4 SORD ADCY10 CFAP157 LDHC TCP10L
0.168538	4	82	4.63333	Vasoconstriction	http://amigo,geneontology,org/amigo/term/GO:0042310	CASR ADM GJA1 ADRA1D
0.168538	12	531	2.14652	Divalent inorganic cation homeostasis	http://amigo,geneontology,org/amigo/term/GO:0072507	SLC11A1 CASR JPH4 KCNA1 OPRM1 HRH4 C5AR2 ADM GJA1 ADRA1D LYN GRIN2B
0.168538	3	44	6.47614	Regulation of neuron migration	http://amigo,geneontology,org/amigo/term/GO:2001222	PHACTR1 NTNG1 COL3A1
0.169052	9	345	2.47783	Hormone transport	http://amigo,geneontology,org/amigo/term/GO:0009914	CASR HIF1A NR1D1 IL1RN VIP ADM GJA1 VSNL1 LYN
0.169052	10	406	2.33949	Lymphocyte differentiation	http://amigo,geneontology,org/amigo/term/GO:0030098	BCL3 RELB TNFSF4 SASH3 CD27 ZC3H12A IL15 CD28 NFAM1 TLR9
0.169381	6	177	3.21977	Sodium ion transmembrane transport	http://amigo,geneontology,org/amigo/term/GO:0035725	TESC ATP1A4 FXYD2 OSR1 SLC4A10 SCNN1D
0.170937	2	16	11.8729	Lactate metabolic process	http://amigo,geneontology,org/amigo/term/GO:0006089	HIF1A LDHC
0.170937	6	178	3.20169	Striated muscle contraction	http://amigo,geneontology,org/amigo/term/GO:0006941	MYH7 RGS2 KCNJ5 GJA1 ZC3H12A CTNNA3
0.170937	2	16	11.8729	Hemoglobin metabolic process	http://amigo,geneontology,org/amigo/term/GO:0020027	HIF1A KLF4
0.170937	5	129	3.68152	CD4-positive--- alpha-beta T cell activation	http://amigo,geneontology,org/amigo/term/GO:0035710	BCL3 RELB TNFSF4 SASH3 ZC3H12A
0.170937	2	16	11.8729	Sodium ion export across plasma membrane	http://amigo,geneontology,org/amigo/term/GO:0036376	ATP1A4 FXYD2
0.170937	2	16	11.8729	Ketone catabolic process	http://amigo,geneontology,org/amigo/term/GO:0042182	ALDH8A1 CBR3
0.170937	4	83	4.57751	Regulation of muscle adaptation	http://amigo,geneontology,org/amigo/term/GO:0043502	TNFRSF1B MYH7 RGS2 KLF4
0.170937	2	16	11.8729	Negative regulation of nitric oxide biosynthetic process	http://amigo,geneontology,org/amigo/term/GO:0045019	OPRM1 ZC3H12A
0.170937	4	84	4.52302	Regulation of megakaryocyte differentiation	http://amigo,geneontology,org/amigo/term/GO:0045652	ITGA2B TESC MYL9 H4C2
0.170937	2	16	11.8729	Positive regulation of nitric-oxide synthase biosynthetic process	http://amigo,geneontology,org/amigo/term/GO:0051770	NAMPT TLR9
0.170937	2	16	11.8729	Nephron tubule epithelial cell differentiation	http://amigo,geneontology,org/amigo/term/GO:0072160	OSR1 FAT4
0.170937	12	535	2.13047	Regulation of anatomical structure size	http://amigo,geneontology,org/amigo/term/GO:0090066	CASR ADD2 COTL1 CSF3 RGS2 AVIL ADM GJA1 TMSB4Y RET ADRA1D L1CAM
0.170937	2	16	11.8729	Negative regulation of nitric oxide metabolic process	http://amigo,geneontology,org/amigo/term/GO:1904406	OPRM1 ZC3H12A
0.173795	26	1545	1.59843	Export from cell	http://amigo,geneontology,org/amigo/term/GO:0140352	ITGA2B SLC11A1 TNFRSF1B CASR TF HIF1A COTL1 OPRM1 NR1D1 SYT5 ATP1A4 SYT6 IL1RN FXYD2 ITGAX FCGR2A VIP ADM GJA1 KCNT2 VSNL1 MNDA OLR1 NFAM1 HBB LYN
0.17614	4	85	4.4698	Hormone biosynthetic process	http://amigo,geneontology,org/amigo/term/GO:0042446	HIF1A SRD5A3 HSD17B3 ADM
0.178076	25	1473	1.61207	Neuron differentiation	http://amigo,geneontology,org/amigo/term/GO:0030182	HIF1A PHACTR1 RGS2 AVIL KLF4 SLC4A10 ADM BEND6 GJA1 NCAM2 IRX6 SHC1 ELAVL4 NTNG1 RET GFRA2 VXN CABP4 BHLHA15 PCP4 RP1L1 FAT4 ALKAL1 L1CAM LYN
0.181235	17	886	1.82248	Tube morphogenesis	http://amigo,geneontology,org/amigo/term/GO:0035239	CASR HIF1A PDGFRB NR4A1 KLF4 ANGPTL2 FGFBP1 CYP1B1 ITGAX OSR1 COL8A1 ADM SHC1 ZC3H12A RET FAT4 YJEFN3
0.181848	5	132	3.59785	Cerebral cortex development	http://amigo,geneontology,org/amigo/term/GO:0021987	HIF1A PHACTR1 COL3A1 FAT4 NOTCH2NLB
0.182748	13	611	2.02092	Behavior	http://amigo,geneontology,org/amigo/term/GO:0007610	CASR ABCA7 JPH4 HIF1A OPRM1 NR1D1 TAS2R5 SLC4A10 VIP GJA1 ELAVL4 NLGN4Y GRIN2B
0.183782	4	87	4.36705	Metanephros development	http://amigo,geneontology,org/amigo/term/GO:0001656	PDGFRB OSR1 RET FAT4
0.183782	2	17	11.1745	Chemosensory behavior	http://amigo,geneontology,org/amigo/term/GO:0007635	CASR TAS2R5
0.183782	23	1329	1.6438	Response to abiotic stimulus	http://amigo,geneontology,org/amigo/term/GO:0009628	CASR ABCA7 BCL3 MLC1 HIF1A TLR8 CACNA1F RELB NAMPT B3GAT1 KCNA1 OPRM1 PDGFRB NR4A1 SORD SLC4A10 ADM GJA1 COL3A1 CABP4 RGS9BP LYN PKD1L3
0.183782	5	133	3.5708	Regulation of tube diameter	http://amigo,geneontology,org/amigo/term/GO:0035296	CASR RGS2 ADM GJA1 ADRA1D
0.183782	2	17	11.1745	Negative regulation of cAMP-mediated signaling	http://amigo,geneontology,org/amigo/term/GO:0043951	OPRM1 RGS2
0.183782	5	133	3.5708	Blood vessel diameter maintenance	http://amigo,geneontology,org/amigo/term/GO:0097746	CASR RGS2 ADM GJA1 ADRA1D
0.187279	5	134	3.54415	Regulation of tube size	http://amigo,geneontology,org/amigo/term/GO:0035150	CASR RGS2 ADM GJA1 ADRA1D
0.189043	3	48	5.93646	Collagen biosynthetic process	http://amigo,geneontology,org/amigo/term/GO:0032964	PDGFRB SERPINH1 ADAMTS3
0.189043	3	48	5.93646	Potassium ion import across plasma membrane	http://amigo,geneontology,org/amigo/term/GO:1990573	KCNJ5 ATP1A4 FXYD2
0.189348	23	1336	1.63519	Positive regulation of gene expression	http://amigo,geneontology,org/amigo/term/GO:0010628	SLC11A1 CASR BCL3 TESC HIF1A TLR8 RELB TNFSF4 SASH3 KLF4 CYP1B1 ITGAX OSR1 VIP GJA1 ELAVL4 MNDA ZC3H12A IL15 RET CD28 NFAM1 TLR9
0.189348	7	241	2.75885	Positive regulation of ERK1 and ERK2 cascade	http://amigo,geneontology,org/amigo/term/GO:0070374	CASR ABCA7 OPRM1 PDGFRB C5AR2 SHC1 ALKAL1
0.189757	9	360	2.37458	Lymphocyte mediated immunity	http://amigo,geneontology,org/amigo/term/GO:0002449	KDM5D TNFRSF1B BCL3 TLR8 TNFSF4 SASH3 CD27 CD28 IGLL5
0.189757	21	1190	1.67618	Positive regulation of immune system process	http://amigo,geneontology,org/amigo/term/GO:0002684	ITGA2B CD22 SLC11A1 TESC TLR8 RELB TNFSF4 SASH3 C5AR2 CD27 FCGR2A MNDA ZC3H12A IL15 MUC3A MUC7 CD28 NFAM1 TLR9 LYN IGLL5
0.189757	9	361	2.36801	Muscle contraction	http://amigo,geneontology,org/amigo/term/GO:0006936	MYH7 MYL9 KCNA1 RGS2 KCNJ5 GJA1 ZC3H12A CTNNA3 CHRNG
0.189757	7	243	2.73615	Adenylate cyclase-modulating G protein-coupled receptor signaling pathway	http://amigo,geneontology,org/amigo/term/GO:0007188	CASR OPRM1 RGS2 HRH4 VIP ADM ADRA1D
0.189757	6	188	3.03138	Pallium development	http://amigo,geneontology,org/amigo/term/GO:0021543	HIF1A KCNA1 PHACTR1 COL3A1 FAT4 NOTCH2NLB
0.189757	2	18	10.5537	Negative regulation of B cell proliferation	http://amigo,geneontology,org/amigo/term/GO:0030889	MNDA LYN
0.189757	2	18	10.5537	Positive regulation of myelination	http://amigo,geneontology,org/amigo/term/GO:0031643	TNFRSF1B ITGAX
0.189757	13	622	1.98518	Positive regulation of response to external stimulus	http://amigo,geneontology,org/amigo/term/GO:0032103	CASR TLR8 RELB OPRM1 PDGFRB TNFSF4 MNDA IL15 MUC3A MUC7 CD28 TLR9 LYN
0.189757	2	18	10.5537	Negative regulation of T-helper cell differentiation	http://amigo,geneontology,org/amigo/term/GO:0045623	TNFSF4 ZC3H12A
0.189757	3	49	5.81531	Alpha-beta T cell proliferation	http://amigo,geneontology,org/amigo/term/GO:0046633	TNFSF4 IL15 CD28
0.189757	16	825	1.8421	Lymphocyte activation	http://amigo,geneontology,org/amigo/term/GO:0046649	CD22 SLC11A1 TNFRSF1B BCL3 RELB TNFSF4 SASH3 CD27 MNDA ZC3H12A IL15 CD28 NFAM1 TLR9 LYN IGLL5
0.189757	2	18	10.5537	Calcium ion-regulated exocytosis of neurotransmitter	http://amigo,geneontology,org/amigo/term/GO:0048791	SYT5 SYT6
0.189757	22	1264	1.65319	Chemical homeostasis	http://amigo,geneontology,org/amigo/term/GO:0048878	SLC11A1 CASR TF JPH4 HIF1A KCNA1 OPRM1 NR1D1 ATP1A4 HRH4 C5AR2 RHCG SLC4A10 ADM TLCD3B GJA1 HKDC1 VSNL1 ADRA1D BHLHA15 LYN GRIN2B
0.189757	9	361	2.36801	Regulation of cytosolic calcium ion concentration	http://amigo,geneontology,org/amigo/term/GO:0051480	JPH4 OPRM1 HRH4 C5AR2 ADM GJA1 ADRA1D LYN GRIN2B
0.189757	2	18	10.5537	Ureter development	http://amigo,geneontology,org/amigo/term/GO:0072189	OSR1 RET
0.189757	2	18	10.5537	Epithelial cell-cell adhesion	http://amigo,geneontology,org/amigo/term/GO:0090136	CYP1B1 CTNNA3
0.189757	2	18	10.5537	Positive regulation of sodium ion transmembrane transporter activity	http://amigo,geneontology,org/amigo/term/GO:2000651	TESC FXYD2
0.191117	18	975	1.75354	Leukocyte mediated immunity	http://amigo,geneontology,org/amigo/term/GO:0002443	KDM5D SLC11A1 TNFRSF1B BCL3 TLR8 COTL1 TNFSF4 SASH3 CD27 ITGAX FCGR2A MNDA OLR1 CD28 NFAM1 HBB LYN IGLL5
0.191117	8	303	2.50781	Regulation of angiogenesis	http://amigo,geneontology,org/amigo/term/GO:0045765	HIF1A KLF4 CYP1B1 ITGAX ADM SHC1 ZC3H12A YJEFN3
0.191482	7	245	2.71381	Cellular response to lipopolysaccharide	http://amigo,geneontology,org/amigo/term/GO:0071222	TNFRSF1B CSF3 TNFSF4 NR1D1 ZC3H12A NUGGC LYN
0.192403	5	138	3.44143	Regulation of endothelial cell proliferation	http://amigo,geneontology,org/amigo/term/GO:0001936	HIF1A NR4A1 FGFBP1 VIP GJA1
0.193405	7	246	2.70278	Myeloid leukocyte differentiation	http://amigo,geneontology,org/amigo/term/GO:0002573	TESC TF RELB CSF3 BATF3 IL15 LYN
0.193405	3	50	5.699	Negative regulation of interleukin-6 production	http://amigo,geneontology,org/amigo/term/GO:0032715	C5AR2 ZC3H12A TLR9
0.197674	2	19	9.99825	G protein-coupled acetylcholine receptor signaling pathway	http://amigo,geneontology,org/amigo/term/GO:0007213	OPRM1 HRH4
0.197674	15	767	1.85756	Chemical synaptic transmission	http://amigo,geneontology,org/amigo/term/GO:0007268	JPH4 KCNA1 OPRM1 SYT5 SYT6 HRH4 MYCBPAP SLC4A10 HTR3B GRIK4 ELAVL4 NTNG1 NLGN4Y CHRNG GRIN2B
0.197674	6	193	2.95285	Regulation of blood pressure	http://amigo,geneontology,org/amigo/term/GO:0008217	NAMPT ADM GJA1 TAC3 ADRA1D HBB
0.197674	2	19	9.99825	Negative regulation of macrophage activation	http://amigo,geneontology,org/amigo/term/GO:0043031	NR1D1 ZC3H12A
0.197674	6	193	2.95285	Positive regulation of leukocyte proliferation	http://amigo,geneontology,org/amigo/term/GO:0070665	TNFSF4 SASH3 IL15 CD28 TLR9 LYN
0.197674	2	19	9.99825	Kidney mesenchyme development	http://amigo,geneontology,org/amigo/term/GO:0072074	PDGFRB OSR1
0.197674	2	19	9.99825	Atrial cardiac muscle cell action potential	http://amigo,geneontology,org/amigo/term/GO:0086014	KCNJ5 GJA1
0.197674	2	19	9.99825	Atrial cardiac muscle cell to AV node cell signaling	http://amigo,geneontology,org/amigo/term/GO:0086026	KCNJ5 GJA1
0.197674	2	19	9.99825	Atrial cardiac muscle cell to AV node cell communication	http://amigo,geneontology,org/amigo/term/GO:0086066	KCNJ5 GJA1
0.197674	15	767	1.85756	Anterograde trans-synaptic signaling	http://amigo,geneontology,org/amigo/term/GO:0098916	JPH4 KCNA1 OPRM1 SYT5 SYT6 HRH4 MYCBPAP SLC4A10 HTR3B GRIK4 ELAVL4 NTNG1 NLGN4Y CHRNG GRIN2B
0.197674	8	307	2.47514	Regulation of vasculature development	http://amigo,geneontology,org/amigo/term/GO:1901342	HIF1A KLF4 CYP1B1 ITGAX ADM SHC1 ZC3H12A YJEFN3
0.197674	4	92	4.12971	Negative regulation of cation transmembrane transport	http://amigo,geneontology,org/amigo/term/GO:1904063	RGS2 OSR1 SLC43A1 TLR9
0.197674	2	19	9.99825	Regulation of epithelial cell differentiation involved in kidney development	http://amigo,geneontology,org/amigo/term/GO:2000696	OSR1 FAT4
0.197838	5	141	3.3682	Regulation of phosphatidylinositol 3-kinase signaling	http://amigo,geneontology,org/amigo/term/GO:0014066	CSF3 PDGFRB KLF4 CD28 LYN
0.197838	5	141	3.3682	Cardiac conduction	http://amigo,geneontology,org/amigo/term/GO:0061337	KCNJ5 ATP1A4 FXYD2 GJA1 CTNNA3
