# Supplementary material for: Persistent and transient olfactory deficits in COVID-19 are associated to inflammation and zinc homeostasis
Source: Front Immunol. 2023 Jul 14;14:1148595. doi: 10.3389/fimmu.2023.1148595 (PMC10380959; doi:10.3389/fimmu.2023.1148595)
Supplement: Supplementary file 2 [file DataSheet_2.zip › Table 8.XLSX]

## Sheet: Table 1
Enrichment FDR	nGenes	Pathway Genes	Fold Enrichment	Pathway	URL	Genes
0.000410992	22	1658	3.184	Cell activation	http://amigo,geneontology,org/amigo/term/GO:0001775	CD22 SLC11A1 TNFRSF1B BCL3 MYL9 COTL1 RELB NAMPT PDGFRB SASH3 NR1D1 CD27 ITGAX FCGR2A MNDA ZC3H12A IL15 OLR1 NFAM1 HBB LYN IGLL5
0.000410992	16	937	4.09747	Cytokine production	http://amigo,geneontology,org/amigo/term/GO:0001816	SLC11A1 TNFRSF1B BCL3 JPH4 HIF1A TLR8 RELB SASH3 C5AR2 KLF4 CYP1B1 MNDA ZC3H12A IL15 NFAM1 LYN
0.000410992	16	930	4.12831	Regulation of cytokine production	http://amigo,geneontology,org/amigo/term/GO:0001817	SLC11A1 TNFRSF1B BCL3 JPH4 HIF1A TLR8 RELB SASH3 C5AR2 KLF4 CYP1B1 MNDA ZC3H12A IL15 NFAM1 LYN
0.000410992	19	1245	3.66201	Immune effector process	http://amigo,geneontology,org/amigo/term/GO:0002252	CD22 SLC11A1 TNFRSF1B BCL3 TLR8 COTL1 RELB SASH3 C5AR2 CD27 ITGAX FCGR2A MNDA ZC3H12A OLR1 NFAM1 HBB LYN IGLL5
0.000410992	15	785	4.58518	Myeloid leukocyte activation	http://amigo,geneontology,org/amigo/term/GO:0002274	SLC11A1 TNFRSF1B COTL1 RELB NAMPT NR1D1 ITGAX FCGR2A MNDA ZC3H12A IL15 OLR1 NFAM1 HBB LYN
0.000410992	16	950	4.0414	Inflammatory response	http://amigo,geneontology,org/amigo/term/GO:0006954	SLC11A1 TNFRSF1B HIF1A TLR8 RELB NR1D1 C5AR2 IL1RN KLF4 FCGR2A ADM ZC3H12A IL15 OLR1 NFAM1 LYN
0.000410992	24	1905	3.02309	Response to biotic stimulus	http://amigo,geneontology,org/amigo/term/GO:0009607	SLC11A1 TNFRSF1B BCL3 TF HIF1A TLR8 COTL1 RELB CSF3 NR4A1 NR1D1 KLF4 ITGAX ADM SHC1 GBP2 MNDA ZC3H12A IL15 MUC3A MUC7 NUGGC LYN IGLL5
0.000410992	23	1867	2.9561	Response to external biotic stimulus	http://amigo,geneontology,org/amigo/term/GO:0043207	SLC11A1 TNFRSF1B BCL3 TF HIF1A TLR8 COTL1 RELB CSF3 NR4A1 NR1D1 ITGAX ADM SHC1 GBP2 MNDA ZC3H12A IL15 MUC3A MUC7 NUGGC LYN IGLL5
0.000410992	15	830	4.33659	Positive regulation of immune response	http://amigo,geneontology,org/amigo/term/GO:0050778	CD22 SLC11A1 TLR8 RELB SASH3 C5AR2 FCGR2A MNDA ZC3H12A IL15 MUC3A MUC7 NFAM1 LYN IGLL5
0.000410992	7	130	12.9208	Regulation of B cell activation	http://amigo,geneontology,org/amigo/term/GO:0050864	CD22 SASH3 CD27 MNDA NFAM1 LYN IGLL5
0.000410992	23	1866	2.95768	Response to other organism	http://amigo,geneontology,org/amigo/term/GO:0051707	SLC11A1 TNFRSF1B BCL3 TF HIF1A TLR8 COTL1 RELB CSF3 NR4A1 NR1D1 ITGAX ADM SHC1 GBP2 MNDA ZC3H12A IL15 MUC3A MUC7 NUGGC LYN IGLL5
0.000410992	23	1832	3.01257	Response to oxygen-containing compound	http://amigo,geneontology,org/amigo/term/GO:1901700	SLC11A1 TNFRSF1B CASR TESC HIF1A NAMPT CSF3 PDGFRB RGS2 NR4A1 NR1D1 KLF4 CYP1B1 CD27 ADM SHC1 ZC3H12A IL15 RET NUGGC HBB LYN GRIN2B
0.000447917	14	741	4.53362	Response to bacterium	http://amigo,geneontology,org/amigo/term/GO:0009617	SLC11A1 TNFRSF1B BCL3 TF CSF3 NR4A1 NR1D1 ADM SHC1 GBP2 ZC3H12A NUGGC LYN IGLL5
0.000447917	20	1475	3.25367	Leukocyte activation	http://amigo,geneontology,org/amigo/term/GO:0045321	CD22 SLC11A1 TNFRSF1B BCL3 COTL1 RELB NAMPT SASH3 NR1D1 CD27 ITGAX FCGR2A MNDA ZC3H12A IL15 OLR1 NFAM1 HBB LYN IGLL5
0.000451904	14	756	4.44366	Immune response-regulating signaling pathway	http://amigo,geneontology,org/amigo/term/GO:0002764	CD22 TLR8 RELB NR1D1 C5AR2 FCGR2A SHC1 MNDA ZC3H12A MUC3A MUC7 NFAM1 LYN IGLL5
0.000451904	12	546	5.2738	Immune response-regulating cell surface receptor signaling pathway	http://amigo,geneontology,org/amigo/term/GO:0002768	CD22 RELB C5AR2 FCGR2A SHC1 MNDA ZC3H12A MUC3A MUC7 NFAM1 LYN IGLL5
0.000451904	21	1639	3.07451	Cell adhesion	http://amigo,geneontology,org/amigo/term/GO:0007155	CD22 VCAN IGSF9B TESC MYL9 SASH3 FIBCD1 IL1RN KLF4 CYP1B1 ENTPD1 CD27 ITGAX HABP2 SHC1 ZC3H12A IL15 RET OLR1 HBB LYN
0.000451904	20	1488	3.22524	Regulation of immune response	http://amigo,geneontology,org/amigo/term/GO:0050776	CD22 SLC11A1 TNFRSF1B TLR8 RELB SASH3 NR1D1 C5AR2 FCGR2A ADM SHC1 MNDA ZC3H12A IL15 MUC3A MUC7 NFAM1 LYN CD8B2 IGLL5
0.000457815	21	1646	3.06143	Biological adhesion	http://amigo,geneontology,org/amigo/term/GO:0022610	CD22 VCAN IGSF9B TESC MYL9 SASH3 FIBCD1 IL1RN KLF4 CYP1B1 ENTPD1 CD27 ITGAX HABP2 SHC1 ZC3H12A IL15 RET OLR1 HBB LYN
0.000589937	11	477	5.53362	Immune response-activating cell surface receptor signaling pathway	http://amigo,geneontology,org/amigo/term/GO:0002429	CD22 RELB C5AR2 FCGR2A MNDA ZC3H12A MUC3A MUC7 NFAM1 LYN IGLL5
0.000589937	11	477	5.53362	Immune response-activating signal transduction	http://amigo,geneontology,org/amigo/term/GO:0002757	CD22 RELB C5AR2 FCGR2A MNDA ZC3H12A MUC3A MUC7 NFAM1 LYN IGLL5
0.000589937	16	1017	3.77515	Response to lipid	http://amigo,geneontology,org/amigo/term/GO:0033993	SLC11A1 TNFRSF1B CASR TESC CSF3 PDGFRB NR4A1 NR1D1 IL1RN KLF4 ADM ZC3H12A IL15 RET NUGGC LYN
0.000894094	17	1190	3.42797	Positive regulation of immune system process	http://amigo,geneontology,org/amigo/term/GO:0002684	CD22 SLC11A1 TESC TLR8 RELB SASH3 C5AR2 CD27 FCGR2A MNDA ZC3H12A IL15 MUC3A MUC7 NFAM1 LYN IGLL5
0.000894214	9	324	6.6655	Adaptive immune response based on somatic recombination of immune receptors built from immunoglobulin superfamily domains	http://amigo,geneontology,org/amigo/term/GO:0002460	SLC11A1 TNFRSF1B BCL3 TLR8 RELB SASH3 CD27 ZC3H12A IGLL5
0.000894214	16	1069	3.59151	Hematopoietic or lymphoid organ development	http://amigo,geneontology,org/amigo/term/GO:0048534	BCL3 TESC TF HIF1A MYL9 RELB CSF3 SASH3 KLF4 CD27 ZC3H12A IL15 RET RASGRP4 NFAM1 LYN
0.000894214	5	67	17.9073	B cell receptor signaling pathway	http://amigo,geneontology,org/amigo/term/GO:0050853	CD22 MNDA NFAM1 LYN IGLL5
0.000894214	20	1614	2.97346	Positive regulation of multicellular organismal process	http://amigo,geneontology,org/amigo/term/GO:0051240	SLC11A1 TNFRSF1B CASR BCL3 TESC HIF1A TLR8 RGS2 SASH3 KLF4 CYP1B1 CD27 ITGAX ADM MNDA ZC3H12A IL15 RET NFAM1 LYN
0.00113672	15	975	3.69166	Leukocyte mediated immunity	http://amigo,geneontology,org/amigo/term/GO:0002443	SLC11A1 TNFRSF1B BCL3 TLR8 COTL1 SASH3 CD27 ITGAX FCGR2A MNDA OLR1 NFAM1 HBB LYN IGLL5
0.00137783	21	1817	2.77332	Regulation of cell population proliferation	http://amigo,geneontology,org/amigo/term/GO:0042127	CD22 TNFRSF1B CASR TESC HIF1A NAMPT CSF3 PDGFRB SASH3 NR4A1 NR1D1 C5AR2 KLF4 FGFBP1 CYP1B1 ITGAX ADM SHC1 MNDA IL15 LYN
0.00143502	11	544	4.85209	Angiogenesis	http://amigo,geneontology,org/amigo/term/GO:0001525	HIF1A PDGFRB NR4A1 KLF4 ANGPTL2 FGFBP1 CYP1B1 ITGAX ADM SHC1 ZC3H12A
0.00143502	16	1129	3.40064	Immune system development	http://amigo,geneontology,org/amigo/term/GO:0002520	BCL3 TESC TF HIF1A MYL9 RELB CSF3 SASH3 KLF4 CD27 ZC3H12A IL15 RET RASGRP4 NFAM1 LYN
0.00150658	8	271	7.08363	B cell activation	http://amigo,geneontology,org/amigo/term/GO:0042113	CD22 BCL3 SASH3 CD27 MNDA NFAM1 LYN IGLL5
0.00154958	21	1847	2.72827	Regulation of cell death	http://amigo,geneontology,org/amigo/term/GO:0010941	TNFRSF1B BCL3 HIF1A CSF3 PDGFRB NR4A1 KLF4 CYP1B1 CD27 ITPRIP ADM SHC1 MNDA ZC3H12A RET BCL2L15 NUGGC USP17L11 HBB LYN GRIN2B
0.00174942	15	1031	3.49114	Hemopoiesis	http://amigo,geneontology,org/amigo/term/GO:0030097	BCL3 TESC TF HIF1A MYL9 RELB CSF3 SASH3 KLF4 CD27 ZC3H12A IL15 RASGRP4 NFAM1 LYN
0.00174942	10	461	5.20516	Regulation of hemopoiesis	http://amigo,geneontology,org/amigo/term/GO:1903706	TESC HIF1A MYL9 CSF3 SASH3 CD27 ZC3H12A IL15 NFAM1 LYN
0.00178537	18	1438	3.00365	Regulation of multicellular organismal development	http://amigo,geneontology,org/amigo/term/GO:2000026	TNFRSF1B TESC HIF1A MYL9 CSF3 RGS2 SASH3 NR1D1 KLF4 CYP1B1 CD27 ITGAX ADM SHC1 ZC3H12A IL15 NFAM1 LYN
0.00181433	12	678	4.24704	Regulation of cell activation	http://amigo,geneontology,org/amigo/term/GO:0050865	CD22 TNFRSF1B PDGFRB SASH3 NR1D1 CD27 MNDA ZC3H12A IL15 NFAM1 LYN IGLL5
0.00217507	9	381	5.6683	Response to lipopolysaccharide	http://amigo,geneontology,org/amigo/term/GO:0032496	SLC11A1 TNFRSF1B CSF3 NR4A1 NR1D1 ADM ZC3H12A NUGGC LYN
0.00240049	11	590	4.47379	Activation of immune response	http://amigo,geneontology,org/amigo/term/GO:0002253	CD22 RELB C5AR2 FCGR2A MNDA ZC3H12A MUC3A MUC7 NFAM1 LYN IGLL5
0.00240055	14	944	3.5587	MAPK cascade	http://amigo,geneontology,org/amigo/term/GO:0000165	CASR TF PDGFRB RGS2 C5AR2 KLF4 DUSP5 CD27 SHC1 ZC3H12A RET RASGRP4 LYN GRIN2B
0.00242042	13	825	3.78115	Lymphocyte activation	http://amigo,geneontology,org/amigo/term/GO:0046649	CD22 SLC11A1 TNFRSF1B BCL3 RELB SASH3 CD27 MNDA ZC3H12A IL15 NFAM1 LYN IGLL5
0.00242042	3	16	44.9921	Retina vasculature development in camera-type eye	http://amigo,geneontology,org/amigo/term/GO:0061298	HIF1A PDGFRB CYP1B1
0.00253353	17	1355	3.01054	Regulation of phosphorylation	http://amigo,geneontology,org/amigo/term/GO:0042325	GPRC5A SLC11A1 TESC TF HIF1A TLR8 CSF3 PDGFRB RGS2 CIT KLF4 ITPRIP SHC1 ZC3H12A IL15 RET LYN
0.0028633	13	843	3.70042	Leukocyte activation involved in immune response	http://amigo,geneontology,org/amigo/term/GO:0002366	SLC11A1 TNFRSF1B BCL3 COTL1 RELB ITGAX FCGR2A MNDA ZC3H12A OLR1 NFAM1 HBB LYN
0.00287454	9	404	5.3456	Response to molecule of bacterial origin	http://amigo,geneontology,org/amigo/term/GO:0002237	SLC11A1 TNFRSF1B CSF3 NR4A1 NR1D1 ADM ZC3H12A NUGGC LYN
0.00287454	13	847	3.68294	Cell activation involved in immune response	http://amigo,geneontology,org/amigo/term/GO:0002263	SLC11A1 TNFRSF1B BCL3 COTL1 RELB ITGAX FCGR2A MNDA ZC3H12A OLR1 NFAM1 HBB LYN
0.00289843	11	615	4.29193	Leukocyte differentiation	http://amigo,geneontology,org/amigo/term/GO:0002521	BCL3 TESC TF RELB CSF3 SASH3 CD27 ZC3H12A IL15 NFAM1 LYN
0.00291401	4	49	19.5884	Regulation of cell adhesion mediated by integrin	http://amigo,geneontology,org/amigo/term/GO:0033628	TESC CYP1B1 RET LYN
0.00294564	15	1111	3.23976	Negative regulation of multicellular organismal process	http://amigo,geneontology,org/amigo/term/GO:0051241	SLC11A1 TNFRSF1B BCL3 HIF1A TLR8 RELB RGS2 NR1D1 C5AR2 KLF4 ADM SHC1 ZC3H12A IL15 LYN
0.00333396	11	629	4.1964	Regulation of leukocyte activation	http://amigo,geneontology,org/amigo/term/GO:0002694	CD22 TNFRSF1B SASH3 NR1D1 CD27 MNDA ZC3H12A IL15 NFAM1 LYN IGLL5
0.00335645	6	164	8.77895	Positive regulation of angiogenesis	http://amigo,geneontology,org/amigo/term/GO:0045766	HIF1A KLF4 CYP1B1 ITGAX ADM ZC3H12A
0.00335645	6	164	8.77895	Positive regulation of vasculature development	http://amigo,geneontology,org/amigo/term/GO:1904018	HIF1A KLF4 CYP1B1 ITGAX ADM ZC3H12A
0.0033602	11	635	4.15675	Blood vessel morphogenesis	http://amigo,geneontology,org/amigo/term/GO:0048514	HIF1A PDGFRB NR4A1 KLF4 ANGPTL2 FGFBP1 CYP1B1 ITGAX ADM SHC1 ZC3H12A
0.0033602	14	1000	3.35941	Cell-cell adhesion	http://amigo,geneontology,org/amigo/term/GO:0098609	MYL9 SASH3 IL1RN KLF4 CYP1B1 CD27 ITGAX SHC1 ZC3H12A IL15 RET OLR1 HBB LYN
0.00366365	16	1282	2.99479	Regulation of response to external stimulus	http://amigo,geneontology,org/amigo/term/GO:0032101	TNFRSF1B CASR TLR8 RELB PDGFRB NR1D1 C5AR2 KLF4 FCGR2A ADM MNDA ZC3H12A IL15 MUC3A MUC7 LYN
0.00370924	11	646	4.08597	Adaptive immune response	http://amigo,geneontology,org/amigo/term/GO:0002250	SLC11A1 TNFRSF1B BCL3 TLR8 RELB SASH3 CD27 ZC3H12A LYN CD8B2 IGLL5
0.00370924	13	886	3.52083	Tube morphogenesis	http://amigo,geneontology,org/amigo/term/GO:0035239	CASR HIF1A PDGFRB NR4A1 KLF4 ANGPTL2 FGFBP1 CYP1B1 ITGAX ADM SHC1 ZC3H12A RET
0.0040186	10	541	4.43545	Regulation of lymphocyte activation	http://amigo,geneontology,org/amigo/term/GO:0051249	CD22 TNFRSF1B SASH3 CD27 MNDA ZC3H12A IL15 NFAM1 LYN IGLL5
0.00412763	18	1595	2.70799	Regulation of phosphate metabolic process	http://amigo,geneontology,org/amigo/term/GO:0019220	GPRC5A SLC11A1 TESC TF HIF1A TLR8 CSF3 PHACTR1 PDGFRB RGS2 CIT KLF4 ITPRIP SHC1 ZC3H12A IL15 RET LYN
0.00412763	18	1595	2.70799	Regulation of phosphorus metabolic process	http://amigo,geneontology,org/amigo/term/GO:0051174	GPRC5A SLC11A1 TESC TF HIF1A TLR8 CSF3 PHACTR1 PDGFRB RGS2 CIT KLF4 ITPRIP SHC1 ZC3H12A IL15 RET LYN
0.0043061	13	908	3.43552	Regulation of defense response	http://amigo,geneontology,org/amigo/term/GO:0031347	TNFRSF1B TLR8 RELB NR1D1 KLF4 FCGR2A ADM MNDA ZC3H12A IL15 MUC3A MUC7 LYN
0.0043061	16	1313	2.92409	Cellular response to oxygen-containing compound	http://amigo,geneontology,org/amigo/term/GO:1901701	TNFRSF1B CASR TESC HIF1A NAMPT CSF3 NR4A1 NR1D1 KLF4 CYP1B1 SHC1 ZC3H12A IL15 RET NUGGC LYN
0.00439486	14	1042	3.224	Positive regulation of cell population proliferation	http://amigo,geneontology,org/amigo/term/GO:0008284	CASR HIF1A NAMPT CSF3 PDGFRB SASH3 NR4A1 C5AR2 FGFBP1 ITGAX ADM SHC1 IL15 LYN
0.00474336	11	673	3.92205	Cellular response to lipid	http://amigo,geneontology,org/amigo/term/GO:0071396	TNFRSF1B CASR TESC CSF3 NR1D1 KLF4 ZC3H12A IL15 RET NUGGC LYN
0.0050161	16	1336	2.87375	Positive regulation of gene expression	http://amigo,geneontology,org/amigo/term/GO:0010628	SLC11A1 CASR BCL3 TESC HIF1A TLR8 RELB SASH3 KLF4 CYP1B1 ITGAX MNDA ZC3H12A IL15 RET NFAM1
0.0052161	17	1489	2.73961	Secretion by cell	http://amigo,geneontology,org/amigo/term/GO:0032940	SLC11A1 TNFRSF1B CASR TF HIF1A COTL1 NR1D1 SYT5 IL1RN ITGAX FCGR2A ADM MNDA OLR1 NFAM1 HBB LYN
0.0052161	18	1639	2.63529	Regulation of apoptotic process	http://amigo,geneontology,org/amigo/term/GO:0042981	TNFRSF1B BCL3 HIF1A PDGFRB NR4A1 KLF4 CYP1B1 CD27 ITPRIP ADM SHC1 MNDA ZC3H12A RET BCL2L15 NUGGC USP17L11 LYN
0.00639989	10	584	4.10887	Response to inorganic substance	http://amigo,geneontology,org/amigo/term/GO:0010035	CASR TF HIF1A PDGFRB SYT5 KLF4 CYP1B1 SORD ZC3H12A HBB
0.00645117	9	475	4.54657	Myeloid cell differentiation	http://amigo,geneontology,org/amigo/term/GO:0030099	TESC TF HIF1A MYL9 RELB CSF3 IL15 RASGRP4 LYN
0.00654183	3	26	27.6874	Defense response to protozoan	http://amigo,geneontology,org/amigo/term/GO:0042832	SLC11A1 BCL3 GBP2
0.0067159	11	710	3.71766	Positive regulation of cell death	http://amigo,geneontology,org/amigo/term/GO:0010942	TNFRSF1B PDGFRB NR4A1 CYP1B1 ADM MNDA ZC3H12A RET HBB LYN GRIN2B
0.0067159	4	67	14.3258	Regulation of B cell proliferation	http://amigo,geneontology,org/amigo/term/GO:0030888	CD22 SASH3 MNDA LYN
0.0067159	18	1684	2.56487	Regulation of programmed cell death	http://amigo,geneontology,org/amigo/term/GO:0043067	TNFRSF1B BCL3 HIF1A PDGFRB NR4A1 KLF4 CYP1B1 CD27 ITPRIP ADM SHC1 MNDA ZC3H12A RET BCL2L15 NUGGC USP17L11 LYN
0.00674934	5	126	9.52214	Response to retinoic acid	http://amigo,geneontology,org/amigo/term/GO:0032526	TESC PDGFRB KLF4 RET LYN
0.00683866	3	27	26.662	Response to protozoan	http://amigo,geneontology,org/amigo/term/GO:0001562	SLC11A1 BCL3 GBP2
0.00683866	10	597	4.0194	Neutrophil activation	http://amigo,geneontology,org/amigo/term/GO:0042119	SLC11A1 TNFRSF1B COTL1 ITGAX FCGR2A MNDA IL15 OLR1 NFAM1 HBB
0.0068442	11	717	3.68136	Blood vessel development	http://amigo,geneontology,org/amigo/term/GO:0001568	HIF1A PDGFRB NR4A1 KLF4 ANGPTL2 FGFBP1 CYP1B1 ITGAX ADM SHC1 ZC3H12A
0.00693371	17	1545	2.64031	Export from cell	http://amigo,geneontology,org/amigo/term/GO:0140352	SLC11A1 TNFRSF1B CASR TF HIF1A COTL1 NR1D1 SYT5 IL1RN ITGAX FCGR2A ADM MNDA OLR1 NFAM1 HBB LYN
0.00725968	3	28	25.7098	Regulation of B cell receptor signaling pathway	http://amigo,geneontology,org/amigo/term/GO:0050855	CD22 NFAM1 LYN
0.0073256	10	606	3.9597	Granulocyte activation	http://amigo,geneontology,org/amigo/term/GO:0036230	SLC11A1 TNFRSF1B COTL1 ITGAX FCGR2A MNDA IL15 OLR1 NFAM1 HBB
0.00821883	4	73	13.1484	Cellular response to retinoic acid	http://amigo,geneontology,org/amigo/term/GO:0071300	TESC KLF4 RET LYN
0.0085553	4	74	12.9707	Cell adhesion mediated by integrin	http://amigo,geneontology,org/amigo/term/GO:0033627	TESC CYP1B1 RET LYN
0.00858315	5	136	8.82198	Regulation of interferon-gamma production	http://amigo,geneontology,org/amigo/term/GO:0032649	SLC11A1 BCL3 TLR8 SASH3 ZC3H12A
0.00877348	5	137	8.75759	Interferon-gamma production	http://amigo,geneontology,org/amigo/term/GO:0032609	SLC11A1 BCL3 TLR8 SASH3 ZC3H12A
0.00880993	11	748	3.52879	Vasculature development	http://amigo,geneontology,org/amigo/term/GO:0001944	HIF1A PDGFRB NR4A1 KLF4 ANGPTL2 FGFBP1 CYP1B1 ITGAX ADM SHC1 ZC3H12A
0.00880993	7	303	5.54358	Regulation of angiogenesis	http://amigo,geneontology,org/amigo/term/GO:0045765	HIF1A KLF4 CYP1B1 ITGAX ADM SHC1 ZC3H12A
0.00932846	7	307	5.47135	Regulation of vasculature development	http://amigo,geneontology,org/amigo/term/GO:1901342	HIF1A KLF4 CYP1B1 ITGAX ADM SHC1 ZC3H12A
0.010038	14	1167	2.87867	Regulation of protein phosphorylation	http://amigo,geneontology,org/amigo/term/GO:0001932	GPRC5A SLC11A1 TESC TLR8 CSF3 PDGFRB RGS2 CIT ITPRIP SHC1 ZC3H12A IL15 RET LYN
0.010038	10	639	3.75521	Leukocyte degranulation	http://amigo,geneontology,org/amigo/term/GO:0043299	SLC11A1 TNFRSF1B COTL1 ITGAX FCGR2A MNDA OLR1 NFAM1 HBB LYN
0.0108154	10	646	3.71452	Regulation of MAPK cascade	http://amigo,geneontology,org/amigo/term/GO:0043408	CASR PDGFRB RGS2 C5AR2 KLF4 CD27 SHC1 ZC3H12A RET LYN
0.0108154	12	903	3.18881	Regulated exocytosis	http://amigo,geneontology,org/amigo/term/GO:0045055	SLC11A1 TNFRSF1B TF COTL1 SYT5 ITGAX FCGR2A MNDA OLR1 NFAM1 HBB LYN
0.0108154	4	81	11.8498	Positive regulation of Ras protein signal transduction	http://amigo,geneontology,org/amigo/term/GO:0046579	PDGFRB SHC1 RASGRP4 LYN
0.0110038	14	1183	2.83974	Anatomical structure formation involved in morphogenesis	http://amigo,geneontology,org/amigo/term/GO:0048646	BCL3 HIF1A PDGFRB NR4A1 KLF4 ANGPTL2 FGFBP1 CYP1B1 DUSP5 ITGAX ADM SHC1 ZC3H12A RET
0.0110082	10	652	3.68034	Myeloid cell activation involved in immune response	http://amigo,geneontology,org/amigo/term/GO:0002275	SLC11A1 TNFRSF1B COTL1 ITGAX FCGR2A MNDA OLR1 NFAM1 HBB LYN
0.0110082	17	1636	2.49345	Secretion	http://amigo,geneontology,org/amigo/term/GO:0046903	SLC11A1 TNFRSF1B CASR TF HIF1A COTL1 NR1D1 SYT5 IL1RN ITGAX FCGR2A ADM MNDA OLR1 NFAM1 HBB LYN
0.0110082	7	320	5.24908	Regulation of leukocyte differentiation	http://amigo,geneontology,org/amigo/term/GO:1902105	TESC SASH3 CD27 ZC3H12A IL15 NFAM1 LYN
0.0112879	6	230	6.25977	Negative regulation of protein kinase activity	http://amigo,geneontology,org/amigo/term/GO:0006469	GPRC5A TESC RGS2 CIT ITPRIP LYN
0.0115029	10	660	3.63573	Myeloid leukocyte mediated immunity	http://amigo,geneontology,org/amigo/term/GO:0002444	SLC11A1 TNFRSF1B COTL1 ITGAX FCGR2A MNDA OLR1 NFAM1 HBB LYN
0.0115029	4	84	11.4266	Nitric oxide biosynthetic process	http://amigo,geneontology,org/amigo/term/GO:0006809	KLF4 CYP1B1 ZC3H12A HBB
0.0115029	13	1056	2.95403	Regulation of locomotion	http://amigo,geneontology,org/amigo/term/GO:0040012	CASR TF HIF1A PHACTR1 PDGFRB C5AR2 KLF4 FGFBP1 CYP1B1 ITGAX ZC3H12A RET LYN
0.0115029	6	232	6.20581	Endothelial cell migration	http://amigo,geneontology,org/amigo/term/GO:0043542	HIF1A NR4A1 KLF4 FGFBP1 CYP1B1 ZC3H12A
0.011717	16	1499	2.56126	Defense response to other organism	http://amigo,geneontology,org/amigo/term/GO:0098542	SLC11A1 BCL3 TF TLR8 COTL1 RELB ITGAX SHC1 GBP2 MNDA ZC3H12A IL15 MUC3A MUC7 LYN IGLL5
0.0118891	5	153	7.84176	Regulation of reactive oxygen species metabolic process	http://amigo,geneontology,org/amigo/term/GO:2000377	HIF1A PDGFRB CYP1B1 SHC1 ZC3H12A
0.0120649	6	236	6.10062	Reactive oxygen species metabolic process	http://amigo,geneontology,org/amigo/term/GO:0072593	HIF1A PDGFRB CYP1B1 SHC1 ZC3H12A HBB
0.0121413	2	8	59.9895	Positive regulation of hormone biosynthetic process	http://amigo,geneontology,org/amigo/term/GO:0046886	HIF1A ADM
0.0131429	4	89	10.7846	Nitric oxide metabolic process	http://amigo,geneontology,org/amigo/term/GO:0046209	KLF4 CYP1B1 ZC3H12A HBB
0.0131429	4	89	10.7846	Positive regulation of small GTPase mediated signal transduction	http://amigo,geneontology,org/amigo/term/GO:0051057	PDGFRB SHC1 RASGRP4 LYN
0.0131429	5	158	7.5936	Retina development in camera-type eye	http://amigo,geneontology,org/amigo/term/GO:0060041	HIF1A PDGFRB CYP1B1 RET RP1L1
0.0133401	4	90	10.6648	Positive regulation of interferon-gamma production	http://amigo,geneontology,org/amigo/term/GO:0032729	SLC11A1 BCL3 TLR8 SASH3
0.0133401	4	90	10.6648	CD4-positive--- alpha-beta T cell differentiation	http://amigo,geneontology,org/amigo/term/GO:0043367	BCL3 RELB SASH3 ZC3H12A
0.0133401	4	90	10.6648	Reactive nitrogen species metabolic process	http://amigo,geneontology,org/amigo/term/GO:2001057	KLF4 CYP1B1 ZC3H12A HBB
0.0134208	9	561	3.84959	Response to extracellular stimulus	http://amigo,geneontology,org/amigo/term/GO:0009991	CASR NAMPT SORD ADM ZC3H12A IL15 RASGRP4 BHLHA15 LYN
0.0135222	6	245	5.87652	Cellular response to lipopolysaccharide	http://amigo,geneontology,org/amigo/term/GO:0071222	TNFRSF1B CSF3 NR1D1 ZC3H12A NUGGC LYN
0.0135715	7	342	4.91142	Negative regulation of cytokine production	http://amigo,geneontology,org/amigo/term/GO:0001818	SLC11A1 BCL3 TLR8 RELB C5AR2 KLF4 ZC3H12A
0.013574	6	246	5.85263	Myeloid leukocyte differentiation	http://amigo,geneontology,org/amigo/term/GO:0002573	TESC TF RELB CSF3 IL15 LYN
0.0139657	13	1094	2.85142	Tube development	http://amigo,geneontology,org/amigo/term/GO:0035295	CASR HIF1A PDGFRB NR4A1 KLF4 ANGPTL2 FGFBP1 CYP1B1 ITGAX ADM SHC1 ZC3H12A RET
0.0145842	11	824	3.20332	Regulation of kinase activity	http://amigo,geneontology,org/amigo/term/GO:0043549	GPRC5A SLC11A1 TESC PDGFRB RGS2 CIT KLF4 ITPRIP SHC1 RET LYN
0.0149014	9	574	3.76241	T cell activation	http://amigo,geneontology,org/amigo/term/GO:0042110	SLC11A1 TNFRSF1B BCL3 RELB SASH3 CD27 ZC3H12A IL15 LYN
0.0149014	7	350	4.79916	ERK1 and ERK2 cascade	http://amigo,geneontology,org/amigo/term/GO:0070371	CASR TF PDGFRB C5AR2 KLF4 SHC1 LYN
0.0150303	7	352	4.77189	Negative regulation of protein phosphorylation	http://amigo,geneontology,org/amigo/term/GO:0001933	GPRC5A TESC RGS2 CIT ITPRIP ZC3H12A LYN
0.0150303	15	1404	2.56365	Response to cytokine	http://amigo,geneontology,org/amigo/term/GO:0034097	SLC11A1 TNFRSF1B HIF1A RELB CSF3 NR1D1 IL1RN KLF4 CD27 ITGAX SHC1 GBP2 MNDA ZC3H12A IL15
0.0150303	9	576	3.74934	Neutrophil degranulation	http://amigo,geneontology,org/amigo/term/GO:0043312	SLC11A1 TNFRSF1B COTL1 ITGAX FCGR2A MNDA OLR1 NFAM1 HBB
0.0151909	6	255	5.64607	Negative regulation of kinase activity	http://amigo,geneontology,org/amigo/term/GO:0033673	GPRC5A TESC RGS2 CIT ITPRIP LYN
0.0151909	6	255	5.64607	Cellular response to molecule of bacterial origin	http://amigo,geneontology,org/amigo/term/GO:0071219	TNFRSF1B CSF3 NR1D1 ZC3H12A NUGGC LYN
0.0158793	9	584	3.69798	Neutrophil activation involved in immune response	http://amigo,geneontology,org/amigo/term/GO:0002283	SLC11A1 TNFRSF1B COTL1 ITGAX FCGR2A MNDA OLR1 NFAM1 HBB
0.0158793	7	357	4.70506	Lymphocyte proliferation	http://amigo,geneontology,org/amigo/term/GO:0046651	CD22 SLC11A1 TNFRSF1B SASH3 MNDA IL15 LYN
0.0159165	5	172	6.97552	Receptor signaling pathway via JAK-STAT	http://amigo,geneontology,org/amigo/term/GO:0007259	BCL3 CYP1B1 IL15 RET LYN
0.0159165	7	360	4.66585	Mononuclear cell proliferation	http://amigo,geneontology,org/amigo/term/GO:0032943	CD22 SLC11A1 TNFRSF1B SASH3 MNDA IL15 LYN
0.0159165	2	10	47.9916	Negative regulation of heterotypic cell-cell adhesion	http://amigo,geneontology,org/amigo/term/GO:0034115	IL1RN KLF4
0.0159165	17	1738	2.34711	Regulation of cell differentiation	http://amigo,geneontology,org/amigo/term/GO:0045595	TNFRSF1B TESC HIF1A MYL9 CSF3 RGS2 SASH3 NR1D1 KLF4 CD27 ADM ZC3H12A IL15 RET BHLHA15 NFAM1 LYN
0.0159165	2	10	47.9916	Regulation of cell-cell adhesion involved in gastrulation	http://amigo,geneontology,org/amigo/term/GO:0070587	IL1RN KLF4
0.0159165	8	469	4.0931	Mononuclear cell differentiation	http://amigo,geneontology,org/amigo/term/GO:1903131	BCL3 RELB SASH3 CD27 ZC3H12A IL15 NFAM1 LYN
0.0160485	13	1127	2.76793	Circulatory system development	http://amigo,geneontology,org/amigo/term/GO:0072359	TNFRSF1B HIF1A PDGFRB RGS2 NR4A1 KLF4 ANGPTL2 FGFBP1 CYP1B1 ITGAX ADM SHC1 ZC3H12A
0.016467	10	718	3.34203	Response to wounding	http://amigo,geneontology,org/amigo/term/GO:0009611	SLC11A1 HIF1A MYL9 PDGFRB KLF4 ENTPD1 HABP2 ADM HBB LYN
0.0165109	9	593	3.64186	Neutrophil mediated immunity	http://amigo,geneontology,org/amigo/term/GO:0002446	SLC11A1 TNFRSF1B COTL1 ITGAX FCGR2A MNDA OLR1 NFAM1 HBB
0.0169881	5	177	6.77847	Activation of innate immune response	http://amigo,geneontology,org/amigo/term/GO:0002218	RELB MNDA MUC3A MUC7 LYN
0.0169881	9	597	3.61746	Positive regulation of locomotion	http://amigo,geneontology,org/amigo/term/GO:0040017	CASR TF HIF1A PDGFRB FGFBP1 ITGAX ZC3H12A RET LYN
0.0169881	4	102	9.41011	B cell proliferation	http://amigo,geneontology,org/amigo/term/GO:0042100	CD22 SASH3 MNDA LYN
0.0169881	7	368	4.56442	Cellular response to external stimulus	http://amigo,geneontology,org/amigo/term/GO:0071496	CASR TLR8 NAMPT ZC3H12A IL15 BHLHA15 LYN
0.0169881	5	177	6.77847	Receptor signaling pathway via STAT	http://amigo,geneontology,org/amigo/term/GO:0097696	BCL3 CYP1B1 IL15 RET LYN
0.0172487	2	11	43.6287	Hemoglobin biosynthetic process	http://amigo,geneontology,org/amigo/term/GO:0042541	HIF1A KLF4
0.0172487	6	268	5.37219	Negative regulation of inflammatory response	http://amigo,geneontology,org/amigo/term/GO:0050728	TNFRSF1B NR1D1 KLF4 FCGR2A ADM LYN
0.0172487	2	11	43.6287	Cell-cell adhesion involved in gastrulation	http://amigo,geneontology,org/amigo/term/GO:0070586	IL1RN KLF4
0.0172487	2	11	43.6287	Negative regulation of anion transmembrane transport	http://amigo,geneontology,org/amigo/term/GO:1903960	RGS2 SLC43A1
0.0178712	4	105	9.14125	Interleukin-8 production	http://amigo,geneontology,org/amigo/term/GO:0032637	BCL3 TLR8 C5AR2 KLF4
0.0178712	4	105	9.14125	Regulation of interleukin-8 production	http://amigo,geneontology,org/amigo/term/GO:0032677	BCL3 TLR8 C5AR2 KLF4
0.0178712	3	47	15.3165	T-helper 1 type immune response	http://amigo,geneontology,org/amigo/term/GO:0042088	SLC11A1 BCL3 RELB
0.0178712	17	1776	2.29689	Cell motility	http://amigo,geneontology,org/amigo/term/GO:0048870	VCAN TF HIF1A PHACTR1 PDGFRB NR4A1 C5AR2 KLF4 FGFBP1 CYP1B1 SORD ITGAX SHC1 ZC3H12A RET OLR1 LYN
0.0178712	17	1776	2.29689	Localization of cell	http://amigo,geneontology,org/amigo/term/GO:0051674	VCAN TF HIF1A PHACTR1 PDGFRB NR4A1 C5AR2 KLF4 FGFBP1 CYP1B1 SORD ITGAX SHC1 ZC3H12A RET OLR1 LYN
0.0178712	12	1010	2.85098	Regulation of cell motility	http://amigo,geneontology,org/amigo/term/GO:2000145	TF HIF1A PHACTR1 PDGFRB C5AR2 KLF4 FGFBP1 CYP1B1 ITGAX ZC3H12A RET LYN
0.0181226	4	106	9.05501	Muscle adaptation	http://amigo,geneontology,org/amigo/term/GO:0043500	TNFRSF1B RGS2 KLF4 IL15
0.0191446	9	616	3.50588	Cellular metal ion homeostasis	http://amigo,geneontology,org/amigo/term/GO:0006875	SLC11A1 CASR TF JPH4 HIF1A C5AR2 ADM LYN GRIN2B
0.0193019	2	12	39.993	Negative regulation of toll-like receptor 4 signaling pathway	http://amigo,geneontology,org/amigo/term/GO:0034144	NR1D1 LYN
0.0193019	11	882	2.99267	Cellular chemical homeostasis	http://amigo,geneontology,org/amigo/term/GO:0055082	SLC11A1 CASR TF JPH4 HIF1A NR1D1 C5AR2 ADM HKDC1 LYN GRIN2B
0.0197022	12	1027	2.80379	Exocytosis	http://amigo,geneontology,org/amigo/term/GO:0006887	SLC11A1 TNFRSF1B TF COTL1 SYT5 ITGAX FCGR2A MNDA OLR1 NFAM1 HBB LYN
0.0197022	6	281	5.12366	T cell differentiation	http://amigo,geneontology,org/amigo/term/GO:0030217	BCL3 RELB SASH3 CD27 ZC3H12A IL15
0.0197022	9	622	3.47206	Positive regulation of response to external stimulus	http://amigo,geneontology,org/amigo/term/GO:0032103	CASR TLR8 RELB PDGFRB MNDA IL15 MUC3A MUC7 LYN
0.0197022	6	280	5.14195	Cellular response to biotic stimulus	http://amigo,geneontology,org/amigo/term/GO:0071216	TNFRSF1B CSF3 NR1D1 ZC3H12A NUGGC LYN
0.019943	18	1970	2.19251	Positive regulation of macromolecule biosynthetic process	http://amigo,geneontology,org/amigo/term/GO:0010557	SLC11A1 BCL3 TESC TF HIF1A VGLL1 NAMPT CSF3 PDGFRB NR4A1 NR1D1 KLF4 CSRNP1 SHC1 ZC3H12A IL15 RET BHLHA15
0.019943	16	1644	2.33536	Regulation of protein modification process	http://amigo,geneontology,org/amigo/term/GO:0031399	GPRC5A SLC11A1 TESC HIF1A TLR8 CSF3 PHACTR1 PDGFRB RGS2 CIT ITPRIP SHC1 ZC3H12A IL15 RET LYN
0.019943	9	625	3.45539	Positive regulation of apoptotic process	http://amigo,geneontology,org/amigo/term/GO:0043065	TNFRSF1B PDGFRB NR4A1 CYP1B1 ADM MNDA ZC3H12A RET LYN
0.019943	7	388	4.32914	Leukocyte proliferation	http://amigo,geneontology,org/amigo/term/GO:0070661	CD22 SLC11A1 TNFRSF1B SASH3 MNDA IL15 LYN
0.0204126	9	628	3.43889	Positive regulation of cytokine production	http://amigo,geneontology,org/amigo/term/GO:0001819	SLC11A1 BCL3 HIF1A TLR8 SASH3 CYP1B1 MNDA IL15 NFAM1
0.0204878	10	762	3.14905	Transmembrane receptor protein tyrosine kinase signaling pathway	http://amigo,geneontology,org/amigo/term/GO:0007169	GPRC5A HIF1A PDGFRB FGFBP1 CSRNP1 SHC1 RET RASGRP4 LYN GRIN2B
0.0204878	2	13	36.9166	Positive regulation of hormone metabolic process	http://amigo,geneontology,org/amigo/term/GO:0032352	HIF1A ADM
0.0204878	2	13	36.9166	Interleukin-15-mediated signaling pathway	http://amigo,geneontology,org/amigo/term/GO:0035723	SHC1 IL15
0.0204878	18	1982	2.17923	Locomotion	http://amigo,geneontology,org/amigo/term/GO:0040011	CASR VCAN TF HIF1A PHACTR1 PDGFRB NR4A1 C5AR2 KLF4 FGFBP1 CYP1B1 SORD ITGAX SHC1 ZC3H12A RET OLR1 LYN
0.0204878	10	763	3.14493	Regulation of ion transport	http://amigo,geneontology,org/amigo/term/GO:0043269	CASR TESC TF JPH4 PDGFRB RGS2 SYT5 SLC43A1 LYN GRIN2B
0.0204878	11	897	2.94263	Positive regulation of cell differentiation	http://amigo,geneontology,org/amigo/term/GO:0045597	TNFRSF1B TESC HIF1A CSF3 SASH3 CD27 ADM ZC3H12A IL15 RET LYN
0.0204878	5	192	6.2489	Alpha-beta T cell activation	http://amigo,geneontology,org/amigo/term/GO:0046631	BCL3 RELB SASH3 ZC3H12A IL15
0.0204878	2	13	36.9166	Cellular response to interleukin-15	http://amigo,geneontology,org/amigo/term/GO:0071350	SHC1 IL15
0.0211177	7	396	4.24168	Negative regulation of phosphorylation	http://amigo,geneontology,org/amigo/term/GO:0042326	GPRC5A TESC RGS2 CIT ITPRIP ZC3H12A LYN
0.0218809	9	640	3.37441	Positive regulation of programmed cell death	http://amigo,geneontology,org/amigo/term/GO:0043068	TNFRSF1B PDGFRB NR4A1 CYP1B1 ADM MNDA ZC3H12A RET LYN
0.0218809	5	197	6.0903	Regulation of lymphocyte differentiation	http://amigo,geneontology,org/amigo/term/GO:0045619	SASH3 CD27 ZC3H12A IL15 NFAM1
0.0218809	6	293	4.91381	Regulation of lymphocyte proliferation	http://amigo,geneontology,org/amigo/term/GO:0050670	CD22 TNFRSF1B SASH3 MNDA IL15 LYN
0.0218809	6	293	4.91381	Negative regulation of transferase activity	http://amigo,geneontology,org/amigo/term/GO:0051348	GPRC5A TESC RGS2 CIT ITPRIP LYN
0.0220338	4	117	8.20369	Xenobiotic metabolic process	http://amigo,geneontology,org/amigo/term/GO:0006805	AHRR GSTM1 CYP1B1 CBR3
0.0220338	2	14	34.2797	Regulation of amino acid import across plasma membrane	http://amigo,geneontology,org/amigo/term/GO:0010958	RGS2 SLC43A1
0.0220338	6	294	4.8971	Cellular response to extracellular stimulus	http://amigo,geneontology,org/amigo/term/GO:0031668	CASR NAMPT ZC3H12A IL15 BHLHA15 LYN
0.0220338	6	295	4.8805	Regulation of mononuclear cell proliferation	http://amigo,geneontology,org/amigo/term/GO:0032944	CD22 TNFRSF1B SASH3 MNDA IL15 LYN
0.0220338	2	14	34.2797	Negative regulation of amino acid transport	http://amigo,geneontology,org/amigo/term/GO:0051956	RGS2 SLC43A1
0.0220338	2	14	34.2797	Regulation of type B pancreatic cell proliferation	http://amigo,geneontology,org/amigo/term/GO:0061469	NR4A1 NR1D1
0.0220338	2	14	34.2797	Response to interleukin-15	http://amigo,geneontology,org/amigo/term/GO:0070672	SHC1 IL15
0.0220338	2	14	34.2797	Negative regulation of neuroinflammatory response	http://amigo,geneontology,org/amigo/term/GO:0150079	TNFRSF1B NR1D1
0.0220338	2	14	34.2797	Regulation of amino acid transmembrane transport	http://amigo,geneontology,org/amigo/term/GO:1903789	RGS2 SLC43A1
0.0221791	6	297	4.84763	Positive regulation of innate immune response	http://amigo,geneontology,org/amigo/term/GO:0045089	TLR8 RELB MNDA MUC3A MUC7 LYN
0.0223298	7	406	4.13721	Lymphocyte differentiation	http://amigo,geneontology,org/amigo/term/GO:0030098	BCL3 RELB SASH3 CD27 ZC3H12A IL15 NFAM1
0.0223298	4	119	8.06581	Alpha-beta T cell differentiation	http://amigo,geneontology,org/amigo/term/GO:0046632	BCL3 RELB SASH3 ZC3H12A
0.0224708	7	407	4.12704	Peptidyl-tyrosine phosphorylation	http://amigo,geneontology,org/amigo/term/GO:0018108	GPRC5A CSF3 PDGFRB SHC1 IL15 RET LYN
0.022718	16	1691	2.27045	Regulation of response to stress	http://amigo,geneontology,org/amigo/term/GO:0080134	TNFRSF1B HIF1A TLR8 RELB NAMPT NR1D1 KLF4 CD27 FCGR2A ADM MNDA ZC3H12A IL15 MUC3A MUC7 LYN
0.022787	14	1373	2.44677	Positive regulation of developmental process	http://amigo,geneontology,org/amigo/term/GO:0051094	TNFRSF1B TESC HIF1A CSF3 SASH3 KLF4 CYP1B1 CD27 ITGAX ADM ZC3H12A IL15 RET LYN
0.0230623	7	410	4.09684	Peptidyl-tyrosine modification	http://amigo,geneontology,org/amigo/term/GO:0018212	GPRC5A CSF3 PDGFRB SHC1 IL15 RET LYN
0.0239666	8	532	3.60839	Regulation of response to biotic stimulus	http://amigo,geneontology,org/amigo/term/GO:0002831	TLR8 RELB MNDA ZC3H12A IL15 MUC3A MUC7 LYN
0.0240719	3	57	12.6294	Cell migration involved in sprouting angiogenesis	http://amigo,geneontology,org/amigo/term/GO:0002042	NR4A1 KLF4 FGFBP1
0.0240719	2	15	31.9944	Metanephric glomerulus development	http://amigo,geneontology,org/amigo/term/GO:0072224	PDGFRB RET
0.0248884	4	125	7.67865	Macrophage activation	http://amigo,geneontology,org/amigo/term/GO:0042116	SLC11A1 NAMPT NR1D1 ZC3H12A
0.0248884	3	58	12.4116	Regulation of phosphatidylinositol 3-kinase activity	http://amigo,geneontology,org/amigo/term/GO:0043551	PDGFRB KLF4 LYN
0.0248884	16	1716	2.23737	Positive regulation of transcription--- DNA-templated	http://amigo,geneontology,org/amigo/term/GO:0045893	SLC11A1 BCL3 TESC TF HIF1A VGLL1 NAMPT CSF3 NR4A1 NR1D1 KLF4 CSRNP1 SHC1 ZC3H12A RET BHLHA15
0.0248884	8	540	3.55493	Negative regulation of phosphate metabolic process	http://amigo,geneontology,org/amigo/term/GO:0045936	GPRC5A TESC PHACTR1 RGS2 CIT ITPRIP ZC3H12A LYN
0.0248884	3	58	12.4116	Regulation of lymphocyte apoptotic process	http://amigo,geneontology,org/amigo/term/GO:0070228	HIF1A CD27 LYN
0.0248884	4	125	7.67865	Cellular response to xenobiotic stimulus	http://amigo,geneontology,org/amigo/term/GO:0071466	AHRR GSTM1 CYP1B1 CBR3
0.0248884	8	540	3.55493	Negative regulation of intracellular signal transduction	http://amigo,geneontology,org/amigo/term/GO:1902532	CD22 HIF1A RGS2 CIT NR1D1 KLF4 ZC3H12A LYN
0.0248884	16	1717	2.23607	Positive regulation of RNA biosynthetic process	http://amigo,geneontology,org/amigo/term/GO:1902680	SLC11A1 BCL3 TESC TF HIF1A VGLL1 NAMPT CSF3 NR4A1 NR1D1 KLF4 CSRNP1 SHC1 ZC3H12A RET BHLHA15
0.0248884	16	1716	2.23737	Positive regulation of nucleic acid-templated transcription	http://amigo,geneontology,org/amigo/term/GO:1903508	SLC11A1 BCL3 TESC TF HIF1A VGLL1 NAMPT CSF3 NR4A1 NR1D1 KLF4 CSRNP1 SHC1 ZC3H12A RET BHLHA15
0.0248996	4	126	7.61771	T cell activation involved in immune response	http://amigo,geneontology,org/amigo/term/GO:0002286	SLC11A1 BCL3 RELB ZC3H12A
0.0248996	8	541	3.54836	Negative regulation of phosphorus metabolic process	http://amigo,geneontology,org/amigo/term/GO:0010563	GPRC5A TESC PHACTR1 RGS2 CIT ITPRIP ZC3H12A LYN
0.0248996	6	311	4.62941	Epithelial cell migration	http://amigo,geneontology,org/amigo/term/GO:0010631	HIF1A NR4A1 KLF4 FGFBP1 CYP1B1 ZC3H12A
0.0248996	11	946	2.79021	Regulation of cell migration	http://amigo,geneontology,org/amigo/term/GO:0030334	HIF1A PHACTR1 PDGFRB C5AR2 KLF4 FGFBP1 CYP1B1 ITGAX ZC3H12A RET LYN
0.0248996	12	1092	2.6369	Regulation of cellular component movement	http://amigo,geneontology,org/amigo/term/GO:0051270	TF HIF1A PHACTR1 PDGFRB C5AR2 KLF4 FGFBP1 CYP1B1 ITGAX ZC3H12A RET LYN
0.0250912	11	948	2.78432	Regulation of transferase activity	http://amigo,geneontology,org/amigo/term/GO:0051338	GPRC5A SLC11A1 TESC PDGFRB RGS2 CIT KLF4 ITPRIP SHC1 RET LYN
0.0253373	2	16	29.9947	Hemoglobin metabolic process	http://amigo,geneontology,org/amigo/term/GO:0020027	HIF1A KLF4
0.0253983	17	1895	2.15266	Positive regulation of RNA metabolic process	http://amigo,geneontology,org/amigo/term/GO:0051254	SLC11A1 TNFRSF1B BCL3 TESC TF HIF1A VGLL1 NAMPT CSF3 NR4A1 NR1D1 KLF4 CSRNP1 SHC1 ZC3H12A RET BHLHA15
0.0253983	6	314	4.58518	Regulation of leukocyte proliferation	http://amigo,geneontology,org/amigo/term/GO:0070663	CD22 TNFRSF1B SASH3 MNDA IL15 LYN
0.0253983	6	314	4.58518	Epithelium migration	http://amigo,geneontology,org/amigo/term/GO:0090132	HIF1A NR4A1 KLF4 FGFBP1 CYP1B1 ZC3H12A
0.0253983	17	1896	2.15152	Regulation of intracellular signal transduction	http://amigo,geneontology,org/amigo/term/GO:1902531	CD22 CASR BCL3 HIF1A CSF3 PDGFRB RGS2 CIT NR1D1 C5AR2 KLF4 CD27 SHC1 ZC3H12A RET RASGRP4 LYN
0.0259874	4	129	7.44055	CD4-positive--- alpha-beta T cell activation	http://amigo,geneontology,org/amigo/term/GO:0035710	BCL3 RELB SASH3 ZC3H12A
0.0259874	4	129	7.44055	Blood vessel endothelial cell migration	http://amigo,geneontology,org/amigo/term/GO:0043534	HIF1A NR4A1 KLF4 FGFBP1
0.0266885	5	217	5.52898	Response to reactive oxygen species	http://amigo,geneontology,org/amigo/term/GO:0000302	HIF1A PDGFRB KLF4 CYP1B1 HBB
0.0267759	17	1910	2.13575	Regulation of transport	http://amigo,geneontology,org/amigo/term/GO:0051049	CD22 SLC11A1 TNFRSF1B CASR TESC TF JPH4 HIF1A PDGFRB RGS2 NR1D1 SYT5 SLC43A1 ZC3H12A IL15 LYN GRIN2B
0.0272841	6	320	4.49921	Tissue migration	http://amigo,geneontology,org/amigo/term/GO:0090130	HIF1A NR4A1 KLF4 FGFBP1 CYP1B1 ZC3H12A
0.0276103	7	434	3.87029	Ameboidal-type cell migration	http://amigo,geneontology,org/amigo/term/GO:0001667	HIF1A NR4A1 KLF4 FGFBP1 CYP1B1 ZC3H12A RET
0.0276753	12	1115	2.58251	Negative regulation of cell death	http://amigo,geneontology,org/amigo/term/GO:0060548	TNFRSF1B BCL3 HIF1A CSF3 PDGFRB NR4A1 KLF4 CD27 ITPRIP SHC1 ZC3H12A NUGGC
0.0282271	15	1590	2.26375	Cell migration	http://amigo,geneontology,org/amigo/term/GO:0016477	VCAN HIF1A PHACTR1 PDGFRB NR4A1 C5AR2 KLF4 FGFBP1 CYP1B1 ITGAX SHC1 ZC3H12A RET OLR1 LYN
0.0282271	9	690	3.12989	Metal ion homeostasis	http://amigo,geneontology,org/amigo/term/GO:0055065	SLC11A1 CASR TF JPH4 HIF1A C5AR2 ADM LYN GRIN2B
0.0292625	6	326	4.4164	Antigen receptor-mediated signaling pathway	http://amigo,geneontology,org/amigo/term/GO:0050851	CD22 MNDA ZC3H12A NFAM1 LYN IGLL5
0.0294293	4	135	7.10986	Response to xenobiotic stimulus	http://amigo,geneontology,org/amigo/term/GO:0009410	AHRR GSTM1 CYP1B1 CBR3
0.0294587	11	979	2.69616	Cellular homeostasis	http://amigo,geneontology,org/amigo/term/GO:0019725	SLC11A1 CASR TF JPH4 HIF1A NR1D1 C5AR2 ADM HKDC1 LYN GRIN2B
0.0294587	2	18	26.662	Negative regulation of B cell proliferation	http://amigo,geneontology,org/amigo/term/GO:0030889	MNDA LYN
0.0294587	2	18	26.662	Positive regulation of myelination	http://amigo,geneontology,org/amigo/term/GO:0031643	TNFRSF1B ITGAX
0.0294587	9	697	3.09845	Regulation of protein kinase activity	http://amigo,geneontology,org/amigo/term/GO:0045859	GPRC5A SLC11A1 TESC PDGFRB RGS2 CIT ITPRIP SHC1 LYN
0.0294587	5	225	5.3324	Cellular response to interleukin-1	http://amigo,geneontology,org/amigo/term/GO:0071347	HIF1A NR1D1 IL1RN GBP2 ZC3H12A
0.0295204	10	837	2.86688	Regulation of cell adhesion	http://amigo,geneontology,org/amigo/term/GO:0030155	TESC SASH3 IL1RN KLF4 CYP1B1 CD27 ZC3H12A IL15 RET LYN
0.0295204	17	1940	2.10272	Negative regulation of response to stimulus	http://amigo,geneontology,org/amigo/term/GO:0048585	CD22 GPRC5A TNFRSF1B BCL3 HIF1A NAMPT RGS2 CIT NR1D1 C5AR2 IL1RN KLF4 FCGR2A ITPRIP ADM ZC3H12A LYN
0.0295204	6	329	4.37613	Regulation of ERK1 and ERK2 cascade	http://amigo,geneontology,org/amigo/term/GO:0070372	CASR PDGFRB C5AR2 KLF4 SHC1 LYN
0.0295873	13	1286	2.4257	Cation transport	http://amigo,geneontology,org/amigo/term/GO:0006812	SLC11A1 CASR TESC TF JPH4 PDGFRB RGS2 SYT5 SLC43A1 BHLHA15 NDUFA4L2 LYN GRIN2B
0.0296029	7	445	3.77462	Leukocyte cell-cell adhesion	http://amigo,geneontology,org/amigo/term/GO:0007159	SASH3 KLF4 CD27 ZC3H12A IL15 OLR1 LYN
0.0296029	6	330	4.36287	Defense response to bacterium	http://amigo,geneontology,org/amigo/term/GO:0042742	SLC11A1 BCL3 TF SHC1 GBP2 IGLL5
0.0298332	6	331	4.34969	Humoral immune response	http://amigo,geneontology,org/amigo/term/GO:0006959	SLC11A1 BCL3 TF C5AR2 MUC7 IGLL5
0.0300037	4	138	6.9553	Stimulatory C-type lectin receptor signaling pathway	http://amigo,geneontology,org/amigo/term/GO:0002223	RELB MUC3A MUC7 LYN
0.0300037	4	138	6.9553	Immunoglobulin mediated immune response	http://amigo,geneontology,org/amigo/term/GO:0016064	BCL3 TLR8 CD27 IGLL5
0.0300074	9	704	3.06764	Cellular cation homeostasis	http://amigo,geneontology,org/amigo/term/GO:0030003	SLC11A1 CASR TF JPH4 HIF1A C5AR2 ADM LYN GRIN2B
0.0304152	4	139	6.90526	Response to lectin	http://amigo,geneontology,org/amigo/term/GO:1990840	RELB MUC3A MUC7 LYN
0.0304152	4	139	6.90526	Cellular response to lectin	http://amigo,geneontology,org/amigo/term/GO:1990858	RELB MUC3A MUC7 LYN
0.0308305	4	140	6.85594	Response to hydrogen peroxide	http://amigo,geneontology,org/amigo/term/GO:0042542	PDGFRB KLF4 CYP1B1 HBB
0.0308305	2	19	25.2587	Negative regulation of macrophage activation	http://amigo,geneontology,org/amigo/term/GO:0043031	NR1D1 ZC3H12A
0.0308305	6	335	4.29775	Hormone secretion	http://amigo,geneontology,org/amigo/term/GO:0046879	CASR HIF1A NR1D1 IL1RN ADM LYN
0.0313757	4	141	6.80732	Regulation of phosphatidylinositol 3-kinase signaling	http://amigo,geneontology,org/amigo/term/GO:0014066	CSF3 PDGFRB KLF4 LYN
0.0313757	3	68	10.5864	Circadian regulation of gene expression	http://amigo,geneontology,org/amigo/term/GO:0032922	RELB NAMPT NR1D1
0.0314832	7	454	3.69979	Positive regulation of defense response	http://amigo,geneontology,org/amigo/term/GO:0031349	TLR8 RELB MNDA IL15 MUC3A MUC7 LYN
0.0316727	8	581	3.30407	Regulation of hormone levels	http://amigo,geneontology,org/amigo/term/GO:0010817	CASR HIF1A NR1D1 SRD5A3 IL1RN CYP1B1 ADM LYN
0.0316727	4	142	6.75938	Response to ethanol	http://amigo,geneontology,org/amigo/term/GO:0045471	CSF3 RGS2 CD27 GRIN2B
0.0316727	8	581	3.30407	Positive regulation of cell motility	http://amigo,geneontology,org/amigo/term/GO:2000147	TF HIF1A PDGFRB FGFBP1 ITGAX ZC3H12A RET LYN
0.0317847	8	583	3.29273	Wound healing	http://amigo,geneontology,org/amigo/term/GO:0042060	SLC11A1 HIF1A MYL9 PDGFRB ENTPD1 HABP2 HBB LYN
0.0317847	6	340	4.23455	Camera-type eye development	http://amigo,geneontology,org/amigo/term/GO:0043010	HIF1A PDGFRB KLF4 CYP1B1 RET RP1L1
0.0317847	3	69	10.433	Regulation of antigen receptor-mediated signaling pathway	http://amigo,geneontology,org/amigo/term/GO:0050854	CD22 NFAM1 LYN
0.0317847	13	1308	2.3849	Cellular response to cytokine stimulus	http://amigo,geneontology,org/amigo/term/GO:0071345	TNFRSF1B HIF1A CSF3 NR1D1 IL1RN KLF4 CD27 ITGAX SHC1 GBP2 MNDA ZC3H12A IL15
0.0319697	10	858	2.79671	Negative regulation of catalytic activity	http://amigo,geneontology,org/amigo/term/GO:0043086	GPRC5A TESC PHACTR1 RGS2 CIT NR4A1 KLF4 CD27 ITPRIP LYN
0.0322058	9	719	3.00365	Cellular ion homeostasis	http://amigo,geneontology,org/amigo/term/GO:0006873	SLC11A1 CASR TF JPH4 HIF1A C5AR2 ADM LYN GRIN2B
0.0322058	2	20	23.9958	Negative regulation of interleukin-8 production	http://amigo,geneontology,org/amigo/term/GO:0032717	BCL3 KLF4
0.0322058	5	236	5.08385	Regulation of muscle system process	http://amigo,geneontology,org/amigo/term/GO:0090257	TNFRSF1B MYL9 RGS2 KLF4 ZC3H12A
0.0322355	3	70	10.2839	Regulation of nitric oxide biosynthetic process	http://amigo,geneontology,org/amigo/term/GO:0045428	KLF4 ZC3H12A HBB
0.0322355	3	70	10.2839	Platelet aggregation	http://amigo,geneontology,org/amigo/term/GO:0070527	MYL9 HBB LYN
0.0326427	6	344	4.18531	Positive regulation of response to biotic stimulus	http://amigo,geneontology,org/amigo/term/GO:0002833	TLR8 RELB MNDA MUC3A MUC7 LYN
0.0328043	5	238	5.04113	Fat cell differentiation	http://amigo,geneontology,org/amigo/term/GO:0045444	RGS2 NR4A1 NR1D1 KLF4 ZC3H12A
0.032861	6	345	4.17318	Hormone transport	http://amigo,geneontology,org/amigo/term/GO:0009914	CASR HIF1A NR1D1 IL1RN ADM LYN
0.0329286	3	71	10.1391	T-helper cell differentiation	http://amigo,geneontology,org/amigo/term/GO:0042093	BCL3 RELB ZC3H12A
0.0329286	3	71	10.1391	Regulation of lipid kinase activity	http://amigo,geneontology,org/amigo/term/GO:0043550	PDGFRB KLF4 LYN
0.0333747	7	465	3.61227	Positive regulation of MAPK cascade	http://amigo,geneontology,org/amigo/term/GO:0043410	CASR PDGFRB C5AR2 CD27 SHC1 ZC3H12A RET
0.0335922	4	147	6.52947	Innate immune response activating cell surface receptor signaling pathway	http://amigo,geneontology,org/amigo/term/GO:0002220	RELB MUC3A MUC7 LYN
0.0336658	4	148	6.48535	Innate immune response-activating signal transduction	http://amigo,geneontology,org/amigo/term/GO:0002758	RELB MUC3A MUC7 LYN
0.0336658	4	148	6.48535	B cell mediated immunity	http://amigo,geneontology,org/amigo/term/GO:0019724	BCL3 TLR8 CD27 IGLL5
0.0336658	2	21	22.8531	Regulation of hormone biosynthetic process	http://amigo,geneontology,org/amigo/term/GO:0046885	HIF1A ADM
0.0336658	8	595	3.22632	Positive regulation of cellular component movement	http://amigo,geneontology,org/amigo/term/GO:0051272	TF HIF1A PDGFRB FGFBP1 ITGAX ZC3H12A RET LYN
0.0336658	2	21	22.8531	Negative regulation of T cell apoptotic process	http://amigo,geneontology,org/amigo/term/GO:0070233	HIF1A CD27
0.0336658	3	72	9.99825	Regulation of nitric oxide metabolic process	http://amigo,geneontology,org/amigo/term/GO:0080164	KLF4 ZC3H12A HBB
0.0336964	8	596	3.22091	Negative regulation of protein modification process	http://amigo,geneontology,org/amigo/term/GO:0031400	GPRC5A TESC PHACTR1 RGS2 CIT ITPRIP ZC3H12A LYN
0.0343329	3	73	9.86128	CD4-positive--- alpha-beta T cell differentiation involved in immune response	http://amigo,geneontology,org/amigo/term/GO:0002294	BCL3 RELB ZC3H12A
0.0352943	3	74	9.72802	Alpha-beta T cell activation involved in immune response	http://amigo,geneontology,org/amigo/term/GO:0002287	BCL3 RELB ZC3H12A
0.0352943	3	74	9.72802	Alpha-beta T cell differentiation involved in immune response	http://amigo,geneontology,org/amigo/term/GO:0002293	BCL3 RELB ZC3H12A
0.0352943	3	74	9.72802	Negative regulation of tumor necrosis factor production	http://amigo,geneontology,org/amigo/term/GO:0032720	BCL3 C5AR2 ZC3H12A
0.0359058	2	22	21.8144	Negative regulation of muscle contraction	http://amigo,geneontology,org/amigo/term/GO:0045932	RGS2 ZC3H12A
0.0359058	2	22	21.8144	Cellular response to vitamin D	http://amigo,geneontology,org/amigo/term/GO:0071305	CASR IL15
0.0359443	3	75	9.59832	Cellular iron ion homeostasis	http://amigo,geneontology,org/amigo/term/GO:0006879	SLC11A1 TF HIF1A
0.0359443	3	75	9.59832	Regulation of phospholipase activity	http://amigo,geneontology,org/amigo/term/GO:0010517	PDGFRB RGS2 RASGRP4
0.0359443	11	1034	2.55274	Response to organic cyclic compound	http://amigo,geneontology,org/amigo/term/GO:0014070	CASR NAMPT PDGFRB NR1D1 IL1RN KLF4 CYP1B1 ADM ZC3H12A IL15 LYN
0.0359443	8	606	3.16776	Regulation of system process	http://amigo,geneontology,org/amigo/term/GO:0044057	TNFRSF1B CASR MYL9 RGS2 KLF4 ITGAX ADM ZC3H12A
0.036566	15	1678	2.14503	Protein phosphorylation	http://amigo,geneontology,org/amigo/term/GO:0006468	GPRC5A SLC11A1 TESC TLR8 MAST1 CSF3 PDGFRB RGS2 CIT ITPRIP SHC1 ZC3H12A IL15 RET LYN
0.0369904	3	76	9.47202	Negative regulation of tumor necrosis factor superfamily cytokine production	http://amigo,geneontology,org/amigo/term/GO:1903556	BCL3 C5AR2 ZC3H12A
0.0370851	6	360	3.9993	Lymphocyte mediated immunity	http://amigo,geneontology,org/amigo/term/GO:0002449	TNFRSF1B BCL3 TLR8 SASH3 CD27 IGLL5
0.0378759	2	23	20.8659	Type B pancreatic cell proliferation	http://amigo,geneontology,org/amigo/term/GO:0044342	NR4A1 NR1D1
0.0378759	3	77	9.34901	Lymphocyte apoptotic process	http://amigo,geneontology,org/amigo/term/GO:0070227	HIF1A CD27 LYN
0.0378759	5	252	4.76107	Response to interleukin-1	http://amigo,geneontology,org/amigo/term/GO:0070555	HIF1A NR1D1 IL1RN GBP2 ZC3H12A
0.0388546	5	254	4.72358	Response to carbohydrate	http://amigo,geneontology,org/amigo/term/GO:0009743	CASR HIF1A NAMPT NR1D1 LYN
0.0388546	4	157	6.11358	Regulation of smooth muscle cell proliferation	http://amigo,geneontology,org/amigo/term/GO:0048660	NAMPT PDGFRB KLF4 IL15
0.0402593	3	79	9.11233	Heterotypic cell-cell adhesion	http://amigo,geneontology,org/amigo/term/GO:0034113	IL1RN KLF4 ITGAX
0.0403779	2	24	19.9965	Positive regulation of steroid biosynthetic process	http://amigo,geneontology,org/amigo/term/GO:0010893	NR1D1 ADM
0.0403779	2	24	19.9965	Negative regulation of organic acid transport	http://amigo,geneontology,org/amigo/term/GO:0032891	RGS2 SLC43A1
0.0403779	2	24	19.9965	Positive regulation of calcium ion import	http://amigo,geneontology,org/amigo/term/GO:0090280	CASR PDGFRB
0.040716	4	160	5.99895	Positive regulation of lipid metabolic process	http://amigo,geneontology,org/amigo/term/GO:0045834	PDGFRB NR1D1 ADM LYN
0.040716	4	160	5.99895	Smooth muscle cell proliferation	http://amigo,geneontology,org/amigo/term/GO:0048659	NAMPT PDGFRB KLF4 IL15
0.0408716	3	80	8.99842	T cell differentiation involved in immune response	http://amigo,geneontology,org/amigo/term/GO:0002292	BCL3 RELB ZC3H12A
0.0410267	5	259	4.63239	Glucose homeostasis	http://amigo,geneontology,org/amigo/term/GO:0042593	CASR HIF1A NR1D1 HKDC1 BHLHA15
0.0415582	5	260	4.61457	Carbohydrate homeostasis	http://amigo,geneontology,org/amigo/term/GO:0033500	CASR HIF1A NR1D1 HKDC1 BHLHA15
0.0419272	16	1885	2.03678	Cell-cell signaling	http://amigo,geneontology,org/amigo/term/GO:0007267	TNFRSF1B CASR JPH4 HIF1A NAMPT NR1D1 SYT5 IL1RN KLF4 FGFBP1 ADM GRIK4 IL15 BHLHA15 LYN GRIN2B
0.0425676	7	498	3.3729	Regulation of inflammatory response	http://amigo,geneontology,org/amigo/term/GO:0050727	TNFRSF1B NR1D1 KLF4 FCGR2A ADM IL15 LYN
0.0426261	2	25	19.1966	Regulation of toll-like receptor 4 signaling pathway	http://amigo,geneontology,org/amigo/term/GO:0034143	NR1D1 LYN
0.0428976	15	1720	2.09266	Ion transport	http://amigo,geneontology,org/amigo/term/GO:0006811	SLC11A1 CASR TESC TF JPH4 PDGFRB RGS2 SYT5 SLC43A1 GRIK4 BHLHA15 NDUFA4L2 HBB LYN GRIN2B
0.0428976	5	263	4.56194	Response to alcohol	http://amigo,geneontology,org/amigo/term/GO:0097305	CSF3 RGS2 KLF4 CD27 GRIN2B
0.0433032	5	264	4.54466	Response to toxic substance	http://amigo,geneontology,org/amigo/term/GO:0009636	PDGFRB GSTM1 CYP1B1 HBB LYN
0.0433032	5	264	4.54466	Cellular response to nutrient levels	http://amigo,geneontology,org/amigo/term/GO:0031669	CASR NAMPT ZC3H12A IL15 BHLHA15
0.0438426	3	83	8.67318	Regulation of muscle adaptation	http://amigo,geneontology,org/amigo/term/GO:0043502	TNFRSF1B RGS2 KLF4
0.0443383	8	637	3.0136	Endocytosis	http://amigo,geneontology,org/amigo/term/GO:0006897	CD22 STON1-GTF2A1L TF SYT5 ADM OLR1 HBB IGLL5
0.044432	4	166	5.78212	Antimicrobial humoral response	http://amigo,geneontology,org/amigo/term/GO:0019730	SLC11A1 BCL3 TF MUC7
0.0447377	2	26	18.4583	Negative regulation of cardiac muscle hypertrophy	http://amigo,geneontology,org/amigo/term/GO:0010614	TNFRSF1B RGS2
0.0447377	2	26	18.4583	Ionotropic glutamate receptor signaling pathway	http://amigo,geneontology,org/amigo/term/GO:0035235	GRIK4 GRIN2B
0.0449455	4	167	5.74749	Cellular glucose homeostasis	http://amigo,geneontology,org/amigo/term/GO:0001678	CASR HIF1A NR1D1 HKDC1
0.0449455	9	781	2.7652	Cation homeostasis	http://amigo,geneontology,org/amigo/term/GO:0055080	SLC11A1 CASR TF JPH4 HIF1A C5AR2 ADM LYN GRIN2B
0.0449502	5	268	4.47683	Regulation of cysteine-type endopeptidase activity	http://amigo,geneontology,org/amigo/term/GO:2000116	NR4A1 KLF4 CD27 RET GRIN2B
0.0451084	3	85	8.4691	Production of molecular mediator involved in inflammatory response	http://amigo,geneontology,org/amigo/term/GO:0002532	HIF1A ZC3H12A LYN
0.0451084	3	85	8.4691	Hormone biosynthetic process	http://amigo,geneontology,org/amigo/term/GO:0042446	HIF1A SRD5A3 ADM
0.0451084	12	1241	2.3203	Negative regulation of molecular function	http://amigo,geneontology,org/amigo/term/GO:0044092	GPRC5A TESC PHACTR1 RGS2 CIT NR4A1 KLF4 CYP1B1 CD27 ITPRIP ZC3H12A LYN
0.0451084	4	168	5.71328	Regulation of T cell differentiation	http://amigo,geneontology,org/amigo/term/GO:0045580	SASH3 CD27 ZC3H12A IL15
0.0451084	3	85	8.4691	Positive regulation of B cell activation	http://amigo,geneontology,org/amigo/term/GO:0050871	SASH3 CD27 IGLL5
0.0451192	8	643	2.98548	Negative regulation of immune system process	http://amigo,geneontology,org/amigo/term/GO:0002683	CD22 NR1D1 C5AR2 FCGR2A ADM MNDA ZC3H12A LYN
0.0462746	13	1411	2.21081	Negative regulation of signal transduction	http://amigo,geneontology,org/amigo/term/GO:0009968	CD22 GPRC5A BCL3 HIF1A RGS2 CIT NR1D1 IL1RN KLF4 ITPRIP ADM ZC3H12A LYN
0.0462746	4	170	5.64607	Phosphatidylinositol 3-kinase signaling	http://amigo,geneontology,org/amigo/term/GO:0014065	CSF3 PDGFRB KLF4 LYN
0.0462746	7	512	3.28067	Cellular divalent inorganic cation homeostasis	http://amigo,geneontology,org/amigo/term/GO:0072503	SLC11A1 CASR JPH4 C5AR2 ADM LYN GRIN2B
0.0462746	2	27	17.7747	Negative regulation of anion transport	http://amigo,geneontology,org/amigo/term/GO:1903792	RGS2 SLC43A1
0.0462746	2	27	17.7747	Regulation of anion transmembrane transport	http://amigo,geneontology,org/amigo/term/GO:1903959	RGS2 SLC43A1
0.0475855	9	793	2.72336	Inorganic ion homeostasis	http://amigo,geneontology,org/amigo/term/GO:0098771	SLC11A1 CASR TF JPH4 HIF1A C5AR2 ADM LYN GRIN2B
0.0484123	7	518	3.24267	Signal release	http://amigo,geneontology,org/amigo/term/GO:0023061	CASR HIF1A NR1D1 SYT5 IL1RN ADM LYN
0.0485839	6	392	3.67282	Response to virus	http://amigo,geneontology,org/amigo/term/GO:0009615	BCL3 HIF1A TLR8 ITGAX ZC3H12A IL15
0.0488089	2	28	17.1398	Positive regulation of vascular endothelial growth factor production	http://amigo,geneontology,org/amigo/term/GO:0010575	HIF1A CYP1B1
0.0488089	2	28	17.1398	Negative regulation of muscle hypertrophy	http://amigo,geneontology,org/amigo/term/GO:0014741	TNFRSF1B RGS2
0.0493251	6	394	3.65418	Eye development	http://amigo,geneontology,org/amigo/term/GO:0001654	HIF1A PDGFRB KLF4 CYP1B1 RET RP1L1
0.0495341	5	278	4.31579	Regulation of myeloid cell differentiation	http://amigo,geneontology,org/amigo/term/GO:0045637	TESC HIF1A MYL9 CSF3 LYN
0.049698	12	1264	2.27808	Chemical homeostasis	http://amigo,geneontology,org/amigo/term/GO:0048878	SLC11A1 CASR TF JPH4 HIF1A NR1D1 C5AR2 ADM HKDC1 BHLHA15 LYN GRIN2B
0.0502757	6	397	3.62657	Negative regulation of defense response	http://amigo,geneontology,org/amigo/term/GO:0031348	TNFRSF1B NR1D1 KLF4 FCGR2A ADM LYN
0.0502757	3	90	7.9986	Negative regulation of cysteine-type endopeptidase activity involved in apoptotic process	http://amigo,geneontology,org/amigo/term/GO:0043154	NR4A1 KLF4 CD27
0.0502757	5	280	4.28496	Regulation of peptidyl-tyrosine phosphorylation	http://amigo,geneontology,org/amigo/term/GO:0050730	GPRC5A CSF3 SHC1 IL15 LYN
0.0502757	6	397	3.62657	Neuron death	http://amigo,geneontology,org/amigo/term/GO:0070997	TNFRSF1B HIF1A NAMPT CSF3 CIT GRIN2B
0.0506815	6	398	3.61746	Visual system development	http://amigo,geneontology,org/amigo/term/GO:0150063	HIF1A PDGFRB KLF4 CYP1B1 RET RP1L1
0.0509111	2	29	16.5488	Negative regulation of amine transport	http://amigo,geneontology,org/amigo/term/GO:0051953	RGS2 SLC43A1
0.0509878	6	399	3.60839	Regulation of cation transmembrane transport	http://amigo,geneontology,org/amigo/term/GO:1904062	TESC JPH4 RGS2 SLC43A1 LYN GRIN2B
0.052054	6	401	3.59039	Regulation of innate immune response	http://amigo,geneontology,org/amigo/term/GO:0045088	TLR8 RELB MNDA MUC3A MUC7 LYN
0.0522801	7	530	3.16926	Response to nutrient levels	http://amigo,geneontology,org/amigo/term/GO:0031667	CASR NAMPT SORD ADM ZC3H12A IL15 BHLHA15
0.0522812	3	92	7.82471	Iron ion homeostasis	http://amigo,geneontology,org/amigo/term/GO:0055072	SLC11A1 TF HIF1A
0.0524985	7	531	3.16329	Divalent inorganic cation homeostasis	http://amigo,geneontology,org/amigo/term/GO:0072507	SLC11A1 CASR JPH4 C5AR2 ADM LYN GRIN2B
0.0528594	2	30	15.9972	B cell homeostasis	http://amigo,geneontology,org/amigo/term/GO:0001782	HIF1A LYN
0.0528594	2	30	15.9972	Regulation of epidermal growth factor-activated receptor activity	http://amigo,geneontology,org/amigo/term/GO:0007176	GPRC5A SHC1
0.0528594	2	30	15.9972	Androgen metabolic process	http://amigo,geneontology,org/amigo/term/GO:0008209	SRD5A3 ADM
0.0528594	2	30	15.9972	Regulation of B cell differentiation	http://amigo,geneontology,org/amigo/term/GO:0045577	CD27 NFAM1
0.0528594	4	180	5.3324	Cell maturation	http://amigo,geneontology,org/amigo/term/GO:0048469	HIF1A IL15 RET BHLHA15
0.0529403	11	1122	2.35253	Enzyme linked receptor protein signaling pathway	http://amigo,geneontology,org/amigo/term/GO:0007167	GPRC5A TF HIF1A PDGFRB FGFBP1 CSRNP1 SHC1 RET RASGRP4 LYN GRIN2B
0.053536	7	535	3.13964	Regulation of cell-cell adhesion	http://amigo,geneontology,org/amigo/term/GO:0022407	SASH3 IL1RN KLF4 CD27 ZC3H12A IL15 LYN
0.0537684	3	94	7.65823	Positive regulation of endothelial cell proliferation	http://amigo,geneontology,org/amigo/term/GO:0001938	HIF1A NR4A1 FGFBP1
0.0537684	4	182	5.2738	Regulation of endothelial cell migration	http://amigo,geneontology,org/amigo/term/GO:0010594	HIF1A KLF4 FGFBP1 ZC3H12A
0.0537684	3	94	7.65823	Homotypic cell-cell adhesion	http://amigo,geneontology,org/amigo/term/GO:0034109	MYL9 HBB LYN
0.0540332	8	675	2.84395	Monocarboxylic acid metabolic process	http://amigo,geneontology,org/amigo/term/GO:0032787	HAL HIF1A PEDS1-UBE2V1 NR1D1 GSTM1 CYP1B1 SORD HKDC1
0.0541167	6	408	3.52879	Regulation of leukocyte cell-cell adhesion	http://amigo,geneontology,org/amigo/term/GO:1903037	SASH3 KLF4 CD27 ZC3H12A IL15 LYN
0.0550662	6	410	3.51158	Sensory system development	http://amigo,geneontology,org/amigo/term/GO:0048880	HIF1A PDGFRB KLF4 CYP1B1 RET RP1L1
0.0550662	2	31	15.4812	Negative regulation of lymphocyte apoptotic process	http://amigo,geneontology,org/amigo/term/GO:0070229	HIF1A CD27
0.0558792	10	978	2.45356	Negative regulation of apoptotic process	http://amigo,geneontology,org/amigo/term/GO:0043066	BCL3 HIF1A PDGFRB NR4A1 KLF4 CD27 ITPRIP SHC1 ZC3H12A NUGGC
0.0558792	6	412	3.49453	Regulation of T cell activation	http://amigo,geneontology,org/amigo/term/GO:0050863	TNFRSF1B SASH3 CD27 ZC3H12A IL15 LYN
0.0558792	3	96	7.49868	Regulation of amine transport	http://amigo,geneontology,org/amigo/term/GO:0051952	RGS2 SYT5 SLC43A1
0.0572164	7	545	3.08203	Blood circulation	http://amigo,geneontology,org/amigo/term/GO:0008015	CASR NAMPT RGS2 ADM ZC3H12A OLR1 HBB
0.0575038	2	32	14.9974	Response to iron ion	http://amigo,geneontology,org/amigo/term/GO:0010039	TF HIF1A
0.0575038	2	32	14.9974	Regulation of vascular endothelial growth factor production	http://amigo,geneontology,org/amigo/term/GO:0010574	HIF1A CYP1B1
0.057956	4	188	5.10549	Positive regulation of leukocyte differentiation	http://amigo,geneontology,org/amigo/term/GO:1902107	TESC SASH3 CD27 IL15
0.057956	4	188	5.10549	Positive regulation of hemopoiesis	http://amigo,geneontology,org/amigo/term/GO:1903708	TESC SASH3 CD27 IL15
0.0579758	14	1644	2.04344	Positive regulation of signal transduction	http://amigo,geneontology,org/amigo/term/GO:0009967	CASR HIF1A CSF3 PDGFRB C5AR2 FGFBP1 CYP1B1 CD27 SHC1 ZC3H12A RET RASGRP4 NFAM1 LYN
0.0579758	3	98	7.34565	Positive regulation of phosphatidylinositol 3-kinase signaling	http://amigo,geneontology,org/amigo/term/GO:0014068	CSF3 PDGFRB LYN
0.0579758	11	1145	2.30527	Negative regulation of cellular protein metabolic process	http://amigo,geneontology,org/amigo/term/GO:0032269	GPRC5A TESC PHACTR1 RGS2 CIT NR4A1 KLF4 CD27 ITPRIP ZC3H12A LYN
0.0579758	15	1816	1.98203	Positive regulation of molecular function	http://amigo,geneontology,org/amigo/term/GO:0044093	GPRC5A SLC11A1 CASR TESC HIF1A EIF5 CSF3 PDGFRB RGS2 KLF4 RET RASGRP4 NFAM1 LYN GRIN2B
0.0580138	7	549	3.05957	Regulation of body fluid levels	http://amigo,geneontology,org/amigo/term/GO:0050878	HIF1A MYL9 ENTPD1 HABP2 ADM HBB LYN
0.0590174	3	99	7.27145	Negative regulation of cysteine-type endopeptidase activity	http://amigo,geneontology,org/amigo/term/GO:2000117	NR4A1 KLF4 CD27
0.0592769	2	33	14.5429	Positive regulation of phosphatidylinositol 3-kinase activity	http://amigo,geneontology,org/amigo/term/GO:0043552	PDGFRB LYN
0.0592769	9	839	2.57404	Ion homeostasis	http://amigo,geneontology,org/amigo/term/GO:0050801	SLC11A1 CASR TF JPH4 HIF1A C5AR2 ADM LYN GRIN2B
0.0592769	2	33	14.5429	Cellular response to vitamin	http://amigo,geneontology,org/amigo/term/GO:0071295	CASR IL15
0.0593595	6	421	3.41983	Cellular response to peptide	http://amigo,geneontology,org/amigo/term/GO:1901653	CASR NAMPT NR4A1 KLF4 SHC1 LYN
0.0609859	7	556	3.02105	Positive regulation of cell migration	http://amigo,geneontology,org/amigo/term/GO:0030335	HIF1A PDGFRB FGFBP1 ITGAX ZC3H12A RET LYN
0.0611933	3	101	7.12746	Regulation of lipase activity	http://amigo,geneontology,org/amigo/term/GO:0060191	PDGFRB RGS2 RASGRP4
0.0611933	3	101	7.12746	Regulation of leukocyte apoptotic process	http://amigo,geneontology,org/amigo/term/GO:2000106	HIF1A CD27 LYN
0.0613551	15	1835	1.96151	Positive regulation of cell communication	http://amigo,geneontology,org/amigo/term/GO:0010647	CASR HIF1A CSF3 PDGFRB C5AR2 FGFBP1 CYP1B1 CD27 SHC1 ZC3H12A RET RASGRP4 NFAM1 LYN GRIN2B
0.0613551	2	34	14.1152	Response to fluid shear stress	http://amigo,geneontology,org/amigo/term/GO:0034405	PDGFRB KLF4
0.0613551	10	1001	2.39718	Negative regulation of programmed cell death	http://amigo,geneontology,org/amigo/term/GO:0043069	BCL3 HIF1A PDGFRB NR4A1 KLF4 CD27 ITPRIP SHC1 ZC3H12A NUGGC
0.0613551	2	34	14.1152	Negative regulation of B cell activation	http://amigo,geneontology,org/amigo/term/GO:0050869	MNDA LYN
0.0613551	2	34	14.1152	Negative regulation of striated muscle cell differentiation	http://amigo,geneontology,org/amigo/term/GO:0051154	RGS2 BHLHA15
0.0619217	6	427	3.37177	Positive regulation of cell activation	http://amigo,geneontology,org/amigo/term/GO:0050867	PDGFRB SASH3 CD27 IL15 LYN IGLL5
0.0625174	15	1842	1.95405	Positive regulation of signaling	http://amigo,geneontology,org/amigo/term/GO:0023056	CASR HIF1A CSF3 PDGFRB C5AR2 FGFBP1 CYP1B1 CD27 SHC1 ZC3H12A RET RASGRP4 NFAM1 LYN GRIN2B
0.0627884	4	196	4.8971	Regulation of adaptive immune response based on somatic recombination of immune receptors built from immunoglobulin superfamily domains	http://amigo,geneontology,org/amigo/term/GO:0002822	SLC11A1 TNFRSF1B SASH3 ZC3H12A
0.0627884	3	103	6.98906	Regulation of blood vessel endothelial cell migration	http://amigo,geneontology,org/amigo/term/GO:0043535	HIF1A KLF4 FGFBP1
0.0627884	4	196	4.8971	Positive regulation of epithelial cell proliferation	http://amigo,geneontology,org/amigo/term/GO:0050679	HIF1A NR4A1 C5AR2 FGFBP1
0.0627884	7	562	2.9888	Response to peptide	http://amigo,geneontology,org/amigo/term/GO:1901652	CASR NAMPT NR4A1 KLF4 ADM SHC1 LYN
0.0635872	2	35	13.7119	Regulation of hormone metabolic process	http://amigo,geneontology,org/amigo/term/GO:0032350	HIF1A ADM
0.0635872	2	35	13.7119	Response to vitamin D	http://amigo,geneontology,org/amigo/term/GO:0033280	CASR IL15
0.0637418	5	308	3.89542	Phagocytosis	http://amigo,geneontology,org/amigo/term/GO:0006909	SLC11A1 FCGR2A IL15 LYN IGLL5
0.0637753	3	104	6.92186	Amine transport	http://amigo,geneontology,org/amigo/term/GO:0015837	RGS2 SYT5 SLC43A1
0.0649743	3	105	6.85594	Regulation of gliogenesis	http://amigo,geneontology,org/amigo/term/GO:0014013	TNFRSF1B NR1D1 LYN
0.0649743	4	199	4.82327	Tumor necrosis factor production	http://amigo,geneontology,org/amigo/term/GO:0032640	BCL3 SASH3 C5AR2 ZC3H12A
0.0649743	4	199	4.82327	Regulation of tumor necrosis factor production	http://amigo,geneontology,org/amigo/term/GO:0032680	BCL3 SASH3 C5AR2 ZC3H12A
0.0657639	9	862	2.50536	Positive regulation of phosphorylation	http://amigo,geneontology,org/amigo/term/GO:0042327	GPRC5A SLC11A1 TF HIF1A CSF3 PDGFRB IL15 RET LYN
0.0659801	2	36	13.331	Positive regulation of steroid metabolic process	http://amigo,geneontology,org/amigo/term/GO:0045940	NR1D1 ADM
0.066838	5	313	3.83319	I-kappaB kinase/NF-kappaB signaling	http://amigo,geneontology,org/amigo/term/GO:0007249	BCL3 TLR8 RELB NR1D1 ZC3H12A
0.0677033	3	107	6.72779	Negative regulation of NF-kappaB transcription factor activity	http://amigo,geneontology,org/amigo/term/GO:0032088	KLF4 CYP1B1 ZC3H12A
0.0689202	3	108	6.6655	Positive regulation of endothelial cell migration	http://amigo,geneontology,org/amigo/term/GO:0010595	HIF1A FGFBP1 ZC3H12A
0.0689202	3	108	6.6655	Regulation of receptor signaling pathway via JAK-STAT	http://amigo,geneontology,org/amigo/term/GO:0046425	BCL3 CYP1B1 RET
0.0689202	2	37	12.9707	Positive regulation of lipid kinase activity	http://amigo,geneontology,org/amigo/term/GO:0090218	PDGFRB LYN
0.068973	4	204	4.70506	Tumor necrosis factor superfamily cytokine production	http://amigo,geneontology,org/amigo/term/GO:0071706	BCL3 SASH3 C5AR2 ZC3H12A
0.068973	10	1028	2.33422	Positive regulation of intracellular signal transduction	http://amigo,geneontology,org/amigo/term/GO:1902533	CASR CSF3 PDGFRB C5AR2 CD27 SHC1 ZC3H12A RET RASGRP4 LYN
0.068973	4	204	4.70506	Regulation of tumor necrosis factor superfamily cytokine production	http://amigo,geneontology,org/amigo/term/GO:1903555	BCL3 SASH3 C5AR2 ZC3H12A
0.0690643	8	722	2.65881	Cellular response to growth factor stimulus	http://amigo,geneontology,org/amigo/term/GO:0071363	TNFRSF1B CASR HIF1A PDGFRB NR4A1 KLF4 FGFBP1 SHC1
0.069088	6	443	3.24999	Glycoprotein metabolic process	http://amigo,geneontology,org/amigo/term/GO:0009100	VCAN HIF1A SRD5A3 IL15 MUC3A MUC7
0.0696362	3	109	6.60435	Actin cytoskeleton reorganization	http://amigo,geneontology,org/amigo/term/GO:0031532	CSF3 PHACTR1 SHC1
0.0702027	7	581	2.89106	Negative regulation of response to external stimulus	http://amigo,geneontology,org/amigo/term/GO:0032102	TNFRSF1B NR1D1 C5AR2 KLF4 FCGR2A ADM LYN
0.0706019	2	38	12.6294	Positive regulation of nervous system process	http://amigo,geneontology,org/amigo/term/GO:0031646	TNFRSF1B ITGAX
0.0706019	2	38	12.6294	Vasodilation	http://amigo,geneontology,org/amigo/term/GO:0042311	CASR RGS2
0.0706019	2	38	12.6294	Regulation of amino acid transport	http://amigo,geneontology,org/amigo/term/GO:0051955	RGS2 SLC43A1
0.0708874	1	3	79.986	Follicular dendritic cell activation	http://amigo,geneontology,org/amigo/term/GO:0002266	BCL3
0.0708874	4	213	4.50625	Lymphocyte activation involved in immune response	http://amigo,geneontology,org/amigo/term/GO:0002285	SLC11A1 BCL3 RELB ZC3H12A
0.0708874	4	209	4.5925	Inflammatory response to antigenic stimulus	http://amigo,geneontology,org/amigo/term/GO:0002437	IL1RN FCGR2A ADM LYN
0.0708874	6	448	3.21372	Muscle system process	http://amigo,geneontology,org/amigo/term/GO:0003012	TNFRSF1B MYL9 RGS2 KLF4 ZC3H12A IL15
0.0708874	1	3	79.986	Hexitol metabolic process	http://amigo,geneontology,org/amigo/term/GO:0006059	SORD
0.0708874	3	111	6.48535	Protein O-linked glycosylation	http://amigo,geneontology,org/amigo/term/GO:0006493	IL15 MUC3A MUC7
0.0708874	5	325	3.69166	Positive regulation of cytosolic calcium ion concentration	http://amigo,geneontology,org/amigo/term/GO:0007204	JPH4 C5AR2 ADM LYN GRIN2B
0.0708874	4	211	4.54896	Regulation of signaling receptor activity	http://amigo,geneontology,org/amigo/term/GO:0010469	GPRC5A HIF1A SHC1 GRIN2B
0.0708874	13	1537	2.02957	Negative regulation of cell communication	http://amigo,geneontology,org/amigo/term/GO:0010648	CD22 GPRC5A BCL3 HIF1A RGS2 CIT NR1D1 IL1RN KLF4 ITPRIP ADM ZC3H12A LYN
0.0708874	6	448	3.21372	Regulation of metal ion transport	http://amigo,geneontology,org/amigo/term/GO:0010959	CASR TESC TF JPH4 PDGFRB LYN
0.0708874	1	3	79.986	Regulation of muscle hyperplasia	http://amigo,geneontology,org/amigo/term/GO:0014738	KLF4
0.0708874	1	3	79.986	Polyprenol biosynthetic process	http://amigo,geneontology,org/amigo/term/GO:0016094	SRD5A3
0.0708874	12	1368	2.10489	Peptidyl-amino acid modification	http://amigo,geneontology,org/amigo/term/GO:0018193	GPRC5A JADE3 MAST1 CSF3 PDGFRB CIT CPA4 SHC1 IL15 RET ASPHD1 LYN
0.0708874	1	3	79.986	Neural fold elevation formation	http://amigo,geneontology,org/amigo/term/GO:0021502	HIF1A
0.0708874	13	1540	2.02562	Negative regulation of signaling	http://amigo,geneontology,org/amigo/term/GO:0023057	CD22 GPRC5A BCL3 HIF1A RGS2 CIT NR1D1 IL1RN KLF4 ITPRIP ADM ZC3H12A LYN
0.0708874	1	3	79.986	Nitric oxide transport	http://amigo,geneontology,org/amigo/term/GO:0030185	HBB
0.0708874	1	3	79.986	Extrathymic T cell differentiation	http://amigo,geneontology,org/amigo/term/GO:0033078	IL15
0.0708874	1	3	79.986	Positive regulation of metanephric mesenchymal cell migration by platelet-derived growth factor receptor-beta signaling pathway	http://amigo,geneontology,org/amigo/term/GO:0035793	PDGFRB
0.0708874	4	214	4.48519	NIK/NF-kappaB signaling	http://amigo,geneontology,org/amigo/term/GO:0038061	BCL3 RELB CD27 ZC3H12A
0.0708874	1	3	79.986	VEGF-activated platelet-derived growth factor receptor signaling pathway	http://amigo,geneontology,org/amigo/term/GO:0038086	PDGFRB
0.0708874	1	3	79.986	Positive regulation of cell proliferation by VEGF-activated platelet derived growth factor receptor signaling pathway	http://amigo,geneontology,org/amigo/term/GO:0038091	PDGFRB
0.0708874	15	1911	1.8835	Homeostatic process	http://amigo,geneontology,org/amigo/term/GO:0042592	SLC11A1 CASR TF JPH4 HIF1A SASH3 NR1D1 C5AR2 ADM HKDC1 IL15 BHLHA15 RP1L1 LYN GRIN2B
0.0708874	2	39	12.3055	Positive regulation of heart contraction	http://amigo,geneontology,org/amigo/term/GO:0045823	RGS2 ADM
0.0708874	4	209	4.5925	Phosphatidylinositol-mediated signaling	http://amigo,geneontology,org/amigo/term/GO:0048015	CSF3 PDGFRB KLF4 LYN
0.0708874	4	213	4.50625	Inositol lipid-mediated signaling	http://amigo,geneontology,org/amigo/term/GO:0048017	CSF3 PDGFRB KLF4 LYN
0.0708874	1	3	79.986	Cadmium ion homeostasis	http://amigo,geneontology,org/amigo/term/GO:0055073	SLC11A1
0.0708874	1	3	79.986	Circadian temperature homeostasis	http://amigo,geneontology,org/amigo/term/GO:0060086	NR1D1
0.0708874	1	3	79.986	Regulation of leucine import	http://amigo,geneontology,org/amigo/term/GO:0060357	SLC43A1
0.0708874	1	3	79.986	Negative regulation of leucine import	http://amigo,geneontology,org/amigo/term/GO:0060358	SLC43A1
0.0708874	1	3	79.986	Peyer s patch morphogenesis	http://amigo,geneontology,org/amigo/term/GO:0061146	RET
0.0708874	1	3	79.986	Positive regulation of chemokine-mediated signaling pathway	http://amigo,geneontology,org/amigo/term/GO:0070101	HIF1A
0.0708874	2	39	12.3055	Regulation of T cell apoptotic process	http://amigo,geneontology,org/amigo/term/GO:0070232	HIF1A CD27
0.0708874	1	3	79.986	Positive regulation of oligodendrocyte progenitor proliferation	http://amigo,geneontology,org/amigo/term/GO:0070447	LYN
0.0708874	1	3	79.986	Negative regulation of mast cell proliferation	http://amigo,geneontology,org/amigo/term/GO:0070667	LYN
0.0708874	1	3	79.986	Positive regulation of bile acid biosynthetic process	http://amigo,geneontology,org/amigo/term/GO:0070859	NR1D1
0.0708874	1	3	79.986	Negative regulation of granulocyte chemotaxis	http://amigo,geneontology,org/amigo/term/GO:0071623	C5AR2
0.0708874	3	115	6.25977	Negative regulation of protein serine/threonine kinase activity	http://amigo,geneontology,org/amigo/term/GO:0071901	RGS2 CIT LYN
0.0708874	2	40	11.9979	Metanephric nephron development	http://amigo,geneontology,org/amigo/term/GO:0072210	PDGFRB RET
0.0708874	1	3	79.986	Metanephric glomerular mesangial cell proliferation involved in metanephros development	http://amigo,geneontology,org/amigo/term/GO:0072262	PDGFRB
0.0708874	1	3	79.986	Metanephric glomerulus morphogenesis	http://amigo,geneontology,org/amigo/term/GO:0072275	PDGFRB
0.0708874	1	3	79.986	Metanephric glomerulus vasculature morphogenesis	http://amigo,geneontology,org/amigo/term/GO:0072276	PDGFRB
0.0708874	1	3	79.986	Metanephric glomerular capillary formation	http://amigo,geneontology,org/amigo/term/GO:0072277	PDGFRB
0.0708874	1	3	79.986	Negative regulation of neutrophil chemotaxis	http://amigo,geneontology,org/amigo/term/GO:0090024	C5AR2
0.0708874	2	39	12.3055	Regulation of cell migration involved in sprouting angiogenesis	http://amigo,geneontology,org/amigo/term/GO:0090049	KLF4 FGFBP1
0.0708874	1	3	79.986	Positive regulation of glomerulus development	http://amigo,geneontology,org/amigo/term/GO:0090193	RET
0.0708874	1	3	79.986	Glial cell-neuron signaling	http://amigo,geneontology,org/amigo/term/GO:0150098	TNFRSF1B
0.0708874	1	3	79.986	Regulation of metanephric mesenchymal cell migration by platelet-derived growth factor receptor-beta signaling pathway	http://amigo,geneontology,org/amigo/term/GO:1900238	PDGFRB
0.0708874	1	3	79.986	Negative regulation of dendritic spine maintenance	http://amigo,geneontology,org/amigo/term/GO:1902951	GRIN2B
0.0708874	1	3	79.986	Regulation of protein O-linked glycosylation	http://amigo,geneontology,org/amigo/term/GO:1904098	IL15
0.0708874	1	3	79.986	Positive regulation of protein O-linked glycosylation	http://amigo,geneontology,org/amigo/term/GO:1904100	IL15
0.0708874	1	3	79.986	Positive regulation of bile acid metabolic process	http://amigo,geneontology,org/amigo/term/GO:1904253	NR1D1
0.0708874	3	113	6.37056	Regulation of receptor signaling pathway via STAT	http://amigo,geneontology,org/amigo/term/GO:1904892	BCL3 CYP1B1 RET
0.0708874	1	3	79.986	Regulation of leucine import across plasma membrane	http://amigo,geneontology,org/amigo/term/GO:1905532	SLC43A1
0.0708874	1	3	79.986	Negative regulation of leucine import across plasma membrane	http://amigo,geneontology,org/amigo/term/GO:1905533	SLC43A1
0.0708874	1	3	79.986	Positive regulation of metanephric mesenchymal cell migration	http://amigo,geneontology,org/amigo/term/GO:2000591	PDGFRB
0.0709673	8	744	2.58019	Actin cytoskeleton organization	http://amigo,geneontology,org/amigo/term/GO:0030036	TF COTL1 CSF3 PHACTR1 PDGFRB CIT SHC1 ABLIM2
0.0710995	4	215	4.46433	Muscle cell proliferation	http://amigo,geneontology,org/amigo/term/GO:0033002	NAMPT PDGFRB KLF4 IL15
0.0710995	4	215	4.46433	Regulation of Ras protein signal transduction	http://amigo,geneontology,org/amigo/term/GO:0046578	PDGFRB SHC1 RASGRP4 LYN
0.0714357	3	116	6.20581	Positive regulation of myeloid cell differentiation	http://amigo,geneontology,org/amigo/term/GO:0045639	TESC HIF1A CSF3
0.0714357	2	41	11.7053	Positive regulation of blood circulation	http://amigo,geneontology,org/amigo/term/GO:1903524	RGS2 ADM
0.0728822	4	217	4.42319	Regulation of adaptive immune response	http://amigo,geneontology,org/amigo/term/GO:0002819	SLC11A1 TNFRSF1B SASH3 ZC3H12A
0.0729119	11	1226	2.15297	Negative regulation of protein metabolic process	http://amigo,geneontology,org/amigo/term/GO:0051248	GPRC5A TESC PHACTR1 RGS2 CIT NR4A1 KLF4 CD27 ITPRIP ZC3H12A LYN
0.0730641	6	464	3.1029	Regulation of immune effector process	http://amigo,geneontology,org/amigo/term/GO:0002697	CD22 TNFRSF1B SASH3 C5AR2 ZC3H12A LYN
0.0730641	8	750	2.55955	Response to growth factor	http://amigo,geneontology,org/amigo/term/GO:0070848	TNFRSF1B CASR HIF1A PDGFRB NR4A1 KLF4 FGFBP1 SHC1
0.0732731	6	465	3.09623	Calcium ion transport	http://amigo,geneontology,org/amigo/term/GO:0006816	CASR JPH4 PDGFRB BHLHA15 LYN GRIN2B
0.0732731	4	218	4.4029	Response to hexose	http://amigo,geneontology,org/amigo/term/GO:0009746	CASR HIF1A NAMPT NR1D1
0.0732731	2	42	11.4266	Vascular endothelial growth factor production	http://amigo,geneontology,org/amigo/term/GO:0010573	HIF1A CYP1B1
0.0732731	2	42	11.4266	Granulocyte differentiation	http://amigo,geneontology,org/amigo/term/GO:0030851	TESC CSF3
0.0732731	2	42	11.4266	Regulation of heterotypic cell-cell adhesion	http://amigo,geneontology,org/amigo/term/GO:0034114	IL1RN KLF4
0.0732731	2	42	11.4266	Regulation of neuroinflammatory response	http://amigo,geneontology,org/amigo/term/GO:0150077	TNFRSF1B NR1D1
0.0760137	6	470	3.06329	Cellular calcium ion homeostasis	http://amigo,geneontology,org/amigo/term/GO:0006874	CASR JPH4 C5AR2 ADM LYN GRIN2B
0.0760137	14	1757	1.91202	Neurogenesis	http://amigo,geneontology,org/amigo/term/GO:0022008	TNFRSF1B VCAN HIF1A PHACTR1 RGS2 CIT NR1D1 KLF4 ADM SHC1 RET BHLHA15 RP1L1 LYN
0.0760137	2	43	11.1608	Positive regulation of interleukin-10 production	http://amigo,geneontology,org/amigo/term/GO:0032733	BCL3 SASH3
0.0760137	2	43	11.1608	Toll-like receptor 4 signaling pathway	http://amigo,geneontology,org/amigo/term/GO:0034142	NR1D1 LYN
0.0760137	3	120	5.99895	Regulation of NIK/NF-kappaB signaling	http://amigo,geneontology,org/amigo/term/GO:1901222	BCL3 CD27 ZC3H12A
0.0764396	12	1409	2.04364	Positive regulation of catalytic activity	http://amigo,geneontology,org/amigo/term/GO:0043085	GPRC5A SLC11A1 CASR HIF1A EIF5 PDGFRB RGS2 KLF4 RET RASGRP4 LYN GRIN2B
0.0775931	5	342	3.50816	Second-messenger-mediated signaling	http://amigo,geneontology,org/amigo/term/GO:0019932	CD22 RGS2 ADM BHLHA15 GRIN2B
0.0779971	2	44	10.9072	T cell cytokine production	http://amigo,geneontology,org/amigo/term/GO:0002369	TNFRSF1B SASH3
0.0779971	4	224	4.28496	Negative regulation of leukocyte activation	http://amigo,geneontology,org/amigo/term/GO:0002695	NR1D1 MNDA ZC3H12A LYN
0.0779971	2	44	10.9072	Regulation of T cell cytokine production	http://amigo,geneontology,org/amigo/term/GO:0002724	TNFRSF1B SASH3
0.0779971	2	44	10.9072	Intrinsic apoptotic signaling pathway in response to oxidative stress	http://amigo,geneontology,org/amigo/term/GO:0008631	HIF1A CYP1B1
0.0779971	4	224	4.28496	Response to monosaccharide	http://amigo,geneontology,org/amigo/term/GO:0034284	CASR HIF1A NAMPT NR1D1
0.0779971	3	122	5.9006	Positive regulation of lymphocyte differentiation	http://amigo,geneontology,org/amigo/term/GO:0045621	SASH3 CD27 IL15
0.0787587	12	1418	2.03067	Regulation of hydrolase activity	http://amigo,geneontology,org/amigo/term/GO:0051336	CASR EIF5 PHACTR1 PDGFRB RGS2 NR4A1 KLF4 CD27 RET RASGRP4 LYN GRIN2B
0.0798527	11	1251	2.10994	Ion transmembrane transport	http://amigo,geneontology,org/amigo/term/GO:0034220	SLC11A1 CASR TESC JPH4 RGS2 SLC43A1 GRIK4 BHLHA15 NDUFA4L2 LYN GRIN2B
0.0800421	8	769	2.49631	Negative regulation of cell population proliferation	http://amigo,geneontology,org/amigo/term/GO:0008285	TESC KLF4 FGFBP1 CYP1B1 ADM MNDA IL15 LYN
0.0803861	3	126	5.71328	Embryonic epithelial tube formation	http://amigo,geneontology,org/amigo/term/GO:0001838	HIF1A ADM RET
0.0803861	1	4	59.9895	B-1 B cell homeostasis	http://amigo,geneontology,org/amigo/term/GO:0001922	HIF1A
0.0803861	7	632	2.65776	Circulatory system process	http://amigo,geneontology,org/amigo/term/GO:0003013	CASR NAMPT RGS2 ADM ZC3H12A OLR1 HBB
0.0803861	1	4	59.9895	Negative regulation of extracellular matrix constituent secretion	http://amigo,geneontology,org/amigo/term/GO:0003332	TNFRSF1B
0.0803861	5	355	3.37969	Glycoprotein biosynthetic process	http://amigo,geneontology,org/amigo/term/GO:0009101	VCAN SRD5A3 IL15 MUC3A MUC7
0.0803861	2	47	10.211	Positive regulation of phospholipase C activity	http://amigo,geneontology,org/amigo/term/GO:0010863	PDGFRB RASGRP4
0.0803861	1	4	59.9895	Muscle hyperplasia	http://amigo,geneontology,org/amigo/term/GO:0014900	KLF4
0.0803861	1	4	59.9895	Regulation of lung blood pressure	http://amigo,geneontology,org/amigo/term/GO:0014916	NAMPT
0.0803861	1	4	59.9895	Polyprenol catabolic process	http://amigo,geneontology,org/amigo/term/GO:0016095	SRD5A3
0.0803861	1	4	59.9895	Nitrobenzene metabolic process	http://amigo,geneontology,org/amigo/term/GO:0018916	GSTM1
0.0803861	4	229	4.1914	Insulin secretion	http://amigo,geneontology,org/amigo/term/GO:0030073	CASR HIF1A NR1D1 IL1RN
0.0803861	2	45	10.6648	Cellular response to nutrient	http://amigo,geneontology,org/amigo/term/GO:0031670	CASR IL15
0.0803861	1	4	59.9895	Toll-like receptor 8 signaling pathway	http://amigo,geneontology,org/amigo/term/GO:0034158	TLR8
0.0803861	1	4	59.9895	Post-embryonic hemopoiesis	http://amigo,geneontology,org/amigo/term/GO:0035166	KLF4
0.0803861	1	4	59.9895	Cell migration involved in vasculogenesis	http://amigo,geneontology,org/amigo/term/GO:0035441	PDGFRB
0.0803861	1	4	59.9895	Cell migration involved in metanephros development	http://amigo,geneontology,org/amigo/term/GO:0035788	PDGFRB
0.0803861	1	4	59.9895	Metanephric mesenchymal cell migration	http://amigo,geneontology,org/amigo/term/GO:0035789	PDGFRB
0.0803861	1	4	59.9895	Ureter maturation	http://amigo,geneontology,org/amigo/term/GO:0035799	RET
0.0803861	11	1264	2.08824	Positive regulation of transcription by RNA polymerase II	http://amigo,geneontology,org/amigo/term/GO:0045944	SLC11A1 BCL3 HIF1A NAMPT CSF3 NR4A1 NR1D1 KLF4 CSRNP1 ZC3H12A BHLHA15
0.0803861	3	128	5.62401	Cellular transition metal ion homeostasis	http://amigo,geneontology,org/amigo/term/GO:0046916	SLC11A1 TF HIF1A
0.0803861	1	4	59.9895	Positive regulation of hemoglobin biosynthetic process	http://amigo,geneontology,org/amigo/term/GO:0046985	KLF4
0.0803861	5	349	3.43779	Regulation of epithelial cell proliferation	http://amigo,geneontology,org/amigo/term/GO:0050678	HIF1A NR4A1 NR1D1 C5AR2 FGFBP1
0.0803861	6	484	2.97468	Regulation of endopeptidase activity	http://amigo,geneontology,org/amigo/term/GO:0052548	NR4A1 KLF4 CD27 RET LYN GRIN2B
0.0803861	6	482	2.98703	Calcium ion homeostasis	http://amigo,geneontology,org/amigo/term/GO:0055074	CASR JPH4 C5AR2 ADM LYN GRIN2B
0.0803861	1	4	59.9895	Negative regulation of cardiac muscle contraction	http://amigo,geneontology,org/amigo/term/GO:0055118	ZC3H12A
0.0803861	5	350	3.42797	Epithelial tube morphogenesis	http://amigo,geneontology,org/amigo/term/GO:0060562	CASR HIF1A ITGAX ADM RET
0.0803861	1	4	59.9895	Intestinal epithelial cell maturation	http://amigo,geneontology,org/amigo/term/GO:0060574	HIF1A
0.0803861	1	4	59.9895	Angiogenesis involved in coronary vascular morphogenesis	http://amigo,geneontology,org/amigo/term/GO:0060978	PDGFRB
0.0803861	1	4	59.9895	Epithelial cell differentiation involved in mammary gland alveolus development	http://amigo,geneontology,org/amigo/term/GO:0061030	HIF1A
0.0803861	1	4	59.9895	Regulation of astrocyte activation	http://amigo,geneontology,org/amigo/term/GO:0061888	NR1D1
0.0803861	3	128	5.62401	Positive regulation of stress-activated protein kinase signaling cascade	http://amigo,geneontology,org/amigo/term/GO:0070304	CD27 ZC3H12A LYN
0.0803861	1	4	59.9895	Regulation of mast cell proliferation	http://amigo,geneontology,org/amigo/term/GO:0070666	LYN
0.0803861	1	4	59.9895	Cellular response to cycloheximide	http://amigo,geneontology,org/amigo/term/GO:0071409	KLF4
0.0803861	1	4	59.9895	Endothelial cell-cell adhesion	http://amigo,geneontology,org/amigo/term/GO:0071603	CYP1B1
0.0803861	3	126	5.71328	Leukocyte apoptotic process	http://amigo,geneontology,org/amigo/term/GO:0071887	HIF1A CD27 LYN
0.0803861	1	4	59.9895	Metanephric comma-shaped body morphogenesis	http://amigo,geneontology,org/amigo/term/GO:0072278	PDGFRB
0.0803861	2	45	10.6648	Amino acid import across plasma membrane	http://amigo,geneontology,org/amigo/term/GO:0089718	RGS2 SLC43A1
0.0803861	1	4	59.9895	Regulation of glomerulus development	http://amigo,geneontology,org/amigo/term/GO:0090192	RET
0.0803861	1	4	59.9895	Regulation of blastocyst development	http://amigo,geneontology,org/amigo/term/GO:0120222	KLF4
0.0803861	2	46	10.433	Neuroinflammatory response	http://amigo,geneontology,org/amigo/term/GO:0150076	TNFRSF1B NR1D1
0.0803861	1	4	59.9895	Negative regulation of neutrophil migration	http://amigo,geneontology,org/amigo/term/GO:1902623	C5AR2
0.0803861	2	46	10.433	Positive regulation of pri-miRNA transcription by RNA polymerase II	http://amigo,geneontology,org/amigo/term/GO:1902895	HIF1A KLF4
0.0803861	1	4	59.9895	Glycine import across plasma membrane	http://amigo,geneontology,org/amigo/term/GO:1903804	RGS2
0.0803861	1	4	59.9895	Response to ionomycin	http://amigo,geneontology,org/amigo/term/GO:1904636	ZC3H12A
0.0803861	1	4	59.9895	Cellular response to ionomycin	http://amigo,geneontology,org/amigo/term/GO:1904637	ZC3H12A
0.0803861	1	4	59.9895	Adrenomedullin receptor signaling pathway	http://amigo,geneontology,org/amigo/term/GO:1990410	ADM
0.0803861	1	4	59.9895	Regulation of progesterone biosynthetic process	http://amigo,geneontology,org/amigo/term/GO:2000182	ADM
0.0803861	1	4	59.9895	Negative regulation of chemokine (C-X-C motif) ligand 2 production	http://amigo,geneontology,org/amigo/term/GO:2000342	KLF4
0.0803861	1	4	59.9895	Regulation of metanephric mesenchymal cell migration	http://amigo,geneontology,org/amigo/term/GO:2000589	PDGFRB
0.0803861	1	4	59.9895	Positive regulation of miRNA catabolic process	http://amigo,geneontology,org/amigo/term/GO:2000627	ZC3H12A
0.0803861	1	4	59.9895	Positive regulation of dendritic cell apoptotic process	http://amigo,geneontology,org/amigo/term/GO:2000670	LYN
0.0806004	6	490	2.93826	Response to oxidative stress	http://amigo,geneontology,org/amigo/term/GO:0006979	HIF1A PDGFRB KLF4 CYP1B1 ZC3H12A HBB
0.0806004	10	1105	2.17156	Central nervous system development	http://amigo,geneontology,org/amigo/term/GO:0007417	TNFRSF1B VCAN HIF1A MAST1 PHACTR1 RGS2 NR1D1 CA10 LYN GRIN2B
0.0806004	9	942	2.29259	Positive regulation of phosphorus metabolic process	http://amigo,geneontology,org/amigo/term/GO:0010562	GPRC5A SLC11A1 TF HIF1A CSF3 PDGFRB IL15 RET LYN
0.0806004	9	942	2.29259	Positive regulation of phosphate metabolic process	http://amigo,geneontology,org/amigo/term/GO:0045937	GPRC5A SLC11A1 TF HIF1A CSF3 PDGFRB IL15 RET LYN
0.0812331	4	235	4.08439	Regulation of cysteine-type endopeptidase activity involved in apoptotic process	http://amigo,geneontology,org/amigo/term/GO:0043281	NR4A1 KLF4 CD27 RET
0.0818764	2	48	9.99825	Neutral amino acid transport	http://amigo,geneontology,org/amigo/term/GO:0015804	RGS2 SLC43A1
0.0818764	13	1624	1.92085	Generation of neurons	http://amigo,geneontology,org/amigo/term/GO:0048699	TNFRSF1B HIF1A PHACTR1 RGS2 CIT NR1D1 KLF4 ADM SHC1 RET BHLHA15 RP1L1 LYN
0.0818764	2	48	9.99825	Negative regulation of cold-induced thermogenesis	http://amigo,geneontology,org/amigo/term/GO:0120163	NR1D1 IL15
0.0829375	4	237	4.04992	Anatomical structure maturation	http://amigo,geneontology,org/amigo/term/GO:0071695	HIF1A IL15 RET BHLHA15
0.0830719	3	131	5.49522	Sprouting angiogenesis	http://amigo,geneontology,org/amigo/term/GO:0002040	NR4A1 KLF4 FGFBP1
0.0830719	3	131	5.49522	Interleukin-1 beta production	http://amigo,geneontology,org/amigo/term/GO:0032611	TLR8 MNDA ZC3H12A
0.0830719	3	131	5.49522	Regulation of interleukin-1 beta production	http://amigo,geneontology,org/amigo/term/GO:0032651	TLR8 MNDA ZC3H12A
0.0833431	5	361	3.32352	Aging	http://amigo,geneontology,org/amigo/term/GO:0007568	TNFRSF1B NAMPT PDGFRB ADM IL15
0.0833431	5	361	3.32352	Regulation of cytosolic calcium ion concentration	http://amigo,geneontology,org/amigo/term/GO:0051480	JPH4 C5AR2 ADM LYN GRIN2B
0.083646	2	49	9.7942	Regulation of myelination	http://amigo,geneontology,org/amigo/term/GO:0031641	TNFRSF1B ITGAX
0.083646	2	49	9.7942	Cellular response to glucose starvation	http://amigo,geneontology,org/amigo/term/GO:0042149	ZC3H12A BHLHA15
0.083646	2	49	9.7942	Regulation of phospholipase C activity	http://amigo,geneontology,org/amigo/term/GO:1900274	PDGFRB RASGRP4
0.083646	2	49	9.7942	Negative regulation of leukocyte apoptotic process	http://amigo,geneontology,org/amigo/term/GO:2000107	HIF1A CD27
0.0837727	4	239	4.01603	Regulation of chemotaxis	http://amigo,geneontology,org/amigo/term/GO:0050920	CASR PDGFRB C5AR2 LYN
0.0842536	5	363	3.30521	Positive regulation of lymphocyte activation	http://amigo,geneontology,org/amigo/term/GO:0051251	SASH3 CD27 IL15 LYN IGLL5
0.0849534	3	133	5.41258	Regulation of tube diameter	http://amigo,geneontology,org/amigo/term/GO:0035296	CASR RGS2 ADM
0.0849534	3	133	5.41258	Blood vessel diameter maintenance	http://amigo,geneontology,org/amigo/term/GO:0097746	CASR RGS2 ADM
0.0854965	4	241	3.9827	Positive regulation of ERK1 and ERK2 cascade	http://amigo,geneontology,org/amigo/term/GO:0070374	CASR PDGFRB C5AR2 SHC1
0.085849	2	50	9.59832	Negative regulation of interleukin-6 production	http://amigo,geneontology,org/amigo/term/GO:0032715	C5AR2 ZC3H12A
0.085849	2	50	9.59832	Regulation of calcium ion import	http://amigo,geneontology,org/amigo/term/GO:0090279	CASR PDGFRB
0.0858976	3	134	5.37219	Regulation of tube size	http://amigo,geneontology,org/amigo/term/GO:0035150	CASR RGS2 ADM
0.0858976	6	502	2.86802	Leukocyte migration	http://amigo,geneontology,org/amigo/term/GO:0050900	C5AR2 ITGAX SHC1 RET OLR1 LYN
0.0869317	4	243	3.94992	Regulation of epithelial cell migration	http://amigo,geneontology,org/amigo/term/GO:0010632	HIF1A KLF4 FGFBP1 ZC3H12A
0.0869317	12	1469	1.96017	Positive regulation of cellular protein metabolic process	http://amigo,geneontology,org/amigo/term/GO:0032270	GPRC5A SLC11A1 TNFRSF1B BCL3 CSF3 PDGFRB KLF4 ZC3H12A IL15 RET LYN GRIN2B
0.0869317	9	962	2.24493	Negative regulation of developmental process	http://amigo,geneontology,org/amigo/term/GO:0051093	HIF1A NAMPT RGS2 NR1D1 KLF4 SHC1 ZC3H12A BHLHA15 LYN
0.0880587	3	138	5.21648	Regulation of endothelial cell proliferation	http://amigo,geneontology,org/amigo/term/GO:0001936	HIF1A NR4A1 FGFBP1
0.0880587	1	5	47.9916	Glucuronate catabolic process	http://amigo,geneontology,org/amigo/term/GO:0006064	SORD
0.0880587	5	373	3.21659	Blood coagulation	http://amigo,geneontology,org/amigo/term/GO:0007596	MYL9 ENTPD1 HABP2 HBB LYN
0.0880587	1	5	47.9916	Positive regulation of neuron maturation	http://amigo,geneontology,org/amigo/term/GO:0014042	RET
0.0880587	1	5	47.9916	Cadmium ion transport	http://amigo,geneontology,org/amigo/term/GO:0015691	SLC11A1
0.0880587	9	965	2.23795	Cytokine-mediated signaling pathway	http://amigo,geneontology,org/amigo/term/GO:0019221	TNFRSF1B HIF1A CSF3 IL1RN CD27 ITGAX SHC1 GBP2 IL15
0.0880587	1	5	47.9916	Histidine catabolic process to glutamate and formamide	http://amigo,geneontology,org/amigo/term/GO:0019556	HAL
0.0880587	1	5	47.9916	Histidine catabolic process to glutamate and formate	http://amigo,geneontology,org/amigo/term/GO:0019557	HAL
0.0880587	1	5	47.9916	Glucuronate catabolic process to xylulose 5-phosphate	http://amigo,geneontology,org/amigo/term/GO:0019640	SORD
0.0880587	2	53	9.05501	Negative regulation of toll-like receptor signaling pathway	http://amigo,geneontology,org/amigo/term/GO:0034122	NR1D1 LYN
0.0880587	1	5	47.9916	Cell migration involved in kidney development	http://amigo,geneontology,org/amigo/term/GO:0035787	PDGFRB
0.0880587	1	5	47.9916	Phylloquinone metabolic process	http://amigo,geneontology,org/amigo/term/GO:0042374	CBR3
0.0880587	1	5	47.9916	Phylloquinone catabolic process	http://amigo,geneontology,org/amigo/term/GO:0042376	CBR3
0.0880587	1	5	47.9916	Vitamin K catabolic process	http://amigo,geneontology,org/amigo/term/GO:0042377	CBR3
0.0880587	2	53	9.05501	Amino acid import	http://amigo,geneontology,org/amigo/term/GO:0043090	RGS2 SLC43A1
0.0880587	1	5	47.9916	Formamide metabolic process	http://amigo,geneontology,org/amigo/term/GO:0043606	HAL
0.0880587	2	52	9.22915	Positive regulation of nitric oxide biosynthetic process	http://amigo,geneontology,org/amigo/term/GO:0045429	KLF4 HBB
0.0880587	2	52	9.22915	Regulation of erythrocyte differentiation	http://amigo,geneontology,org/amigo/term/GO:0045646	HIF1A LYN
0.0880587	1	5	47.9916	Regulation of hemoglobin biosynthetic process	http://amigo,geneontology,org/amigo/term/GO:0046984	KLF4
0.0880587	2	51	9.41011	Regulation of defense response to virus by host	http://amigo,geneontology,org/amigo/term/GO:0050691	ZC3H12A IL15
0.0880587	4	245	3.91768	Negative regulation of cell activation	http://amigo,geneontology,org/amigo/term/GO:0050866	NR1D1 MNDA ZC3H12A LYN
0.0880587	1	5	47.9916	Xylulose 5-phosphate metabolic process	http://amigo,geneontology,org/amigo/term/GO:0051167	SORD
0.0880587	1	5	47.9916	Detoxification of nitrogen compound	http://amigo,geneontology,org/amigo/term/GO:0051410	GSTM1
0.0880587	2	52	9.22915	Mitochondrion localization	http://amigo,geneontology,org/amigo/term/GO:0051646	HIF1A BHLHA15
0.0880587	6	512	2.81201	Regulation of peptidase activity	http://amigo,geneontology,org/amigo/term/GO:0052547	NR4A1 KLF4 CD27 RET LYN GRIN2B
0.0880587	1	5	47.9916	Fat pad development	http://amigo,geneontology,org/amigo/term/GO:0060613	CASR
0.0880587	1	5	47.9916	Retinal blood vessel morphogenesis	http://amigo,geneontology,org/amigo/term/GO:0061304	CYP1B1
0.0880587	5	375	3.19944	Cellular response to chemical stress	http://amigo,geneontology,org/amigo/term/GO:0062197	HIF1A RELB KLF4 CYP1B1 ZC3H12A
0.0880587	1	5	47.9916	Cellular detoxification of nitrogen compound	http://amigo,geneontology,org/amigo/term/GO:0070458	GSTM1
0.0880587	1	5	47.9916	Cadmium ion transmembrane transport	http://amigo,geneontology,org/amigo/term/GO:0070574	SLC11A1
0.0880587	1	5	47.9916	Mast cell proliferation	http://amigo,geneontology,org/amigo/term/GO:0070662	LYN
0.0880587	5	373	3.21659	Cellular response to tumor necrosis factor	http://amigo,geneontology,org/amigo/term/GO:0071356	TNFRSF1B NR1D1 CD27 GBP2 ZC3H12A
0.0880587	1	5	47.9916	Glomerulus vasculature morphogenesis	http://amigo,geneontology,org/amigo/term/GO:0072103	PDGFRB
0.0880587	1	5	47.9916	Glomerular capillary formation	http://amigo,geneontology,org/amigo/term/GO:0072104	PDGFRB
0.0880587	3	138	5.21648	Epithelial tube formation	http://amigo,geneontology,org/amigo/term/GO:0072175	HIF1A ADM RET
0.0880587	1	5	47.9916	Regulation of metanephros development	http://amigo,geneontology,org/amigo/term/GO:0072215	RET
0.0880587	1	5	47.9916	Metanephric glomerular mesangium development	http://amigo,geneontology,org/amigo/term/GO:0072223	PDGFRB
0.0880587	7	655	2.56444	Apoptotic signaling pathway	http://amigo,geneontology,org/amigo/term/GO:0097190	TNFRSF1B BCL3 HIF1A CYP1B1 CD27 ITPRIP RET
0.0880587	4	245	3.91768	Extrinsic apoptotic signaling pathway	http://amigo,geneontology,org/amigo/term/GO:0097191	TNFRSF1B CD27 ITPRIP RET
0.0880587	1	5	47.9916	Hypoxia-inducible factor-1alpha signaling pathway	http://amigo,geneontology,org/amigo/term/GO:0097411	HIF1A
0.0880587	1	5	47.9916	Xylulose 5-phosphate biosynthetic process	http://amigo,geneontology,org/amigo/term/GO:1901159	SORD
0.0880587	1	5	47.9916	Negative regulation of oxidative stress-induced neuron intrinsic apoptotic signaling pathway	http://amigo,geneontology,org/amigo/term/GO:1903377	HIF1A
0.0880587	2	53	9.05501	Positive regulation of nitric oxide metabolic process	http://amigo,geneontology,org/amigo/term/GO:1904407	KLF4 HBB
0.0880587	1	5	47.9916	Negative regulation of leukocyte adhesion to vascular endothelial cell	http://amigo,geneontology,org/amigo/term/GO:1904995	KLF4
0.0880587	1	5	47.9916	Positive regulation of hepatic stellate cell activation	http://amigo,geneontology,org/amigo/term/GO:2000491	PDGFRB
0.0880587	1	5	47.9916	Regulation of miRNA catabolic process	http://amigo,geneontology,org/amigo/term/GO:2000625	ZC3H12A
0.0880587	1	5	47.9916	Negative regulation of interleukin-1-mediated signaling pathway	http://amigo,geneontology,org/amigo/term/GO:2000660	IL1RN
0.0885037	5	377	3.18247	Hemostasis	http://amigo,geneontology,org/amigo/term/GO:0007599	MYL9 ENTPD1 HABP2 HBB LYN
0.0889874	4	251	3.82403	Regulation of protein kinase B signaling	http://amigo,geneontology,org/amigo/term/GO:0051896	CSF3 PDGFRB KLF4 RET
0.0891213	5	378	3.17405	Coagulation	http://amigo,geneontology,org/amigo/term/GO:0050817	MYL9 ENTPD1 HABP2 HBB LYN
0.090055	2	54	8.88733	Regulation of cardiac muscle hypertrophy	http://amigo,geneontology,org/amigo/term/GO:0010611	TNFRSF1B RGS2
0.090055	2	54	8.88733	Negative regulation of I-kappaB kinase/NF-kappaB signaling	http://amigo,geneontology,org/amigo/term/GO:0043124	NR1D1 ZC3H12A
0.090055	2	54	8.88733	Negative regulation of MAP kinase activity	http://amigo,geneontology,org/amigo/term/GO:0043407	RGS2 LYN
0.090055	2	54	8.88733	Positive regulation of blood vessel endothelial cell migration	http://amigo,geneontology,org/amigo/term/GO:0043536	HIF1A FGFBP1
0.0905014	9	984	2.19474	Metal ion transport	http://amigo,geneontology,org/amigo/term/GO:0030001	SLC11A1 CASR TESC TF JPH4 PDGFRB BHLHA15 LYN GRIN2B
0.0914146	9	986	2.19029	Cation transmembrane transport	http://amigo,geneontology,org/amigo/term/GO:0098655	SLC11A1 TESC JPH4 RGS2 SLC43A1 BHLHA15 NDUFA4L2 LYN GRIN2B
0.0922822	3	143	5.03408	Amino acid transport	http://amigo,geneontology,org/amigo/term/GO:0006865	SLC11A1 RGS2 SLC43A1
0.0926234	2	55	8.72574	Glutamate receptor signaling pathway	http://amigo,geneontology,org/amigo/term/GO:0007215	GRIK4 GRIN2B
0.0932482	11	1329	1.98611	Response to abiotic stimulus	http://amigo,geneontology,org/amigo/term/GO:0009628	CASR BCL3 HIF1A TLR8 RELB NAMPT PDGFRB NR4A1 SORD ADM LYN
0.0941384	8	830	2.31285	Regulation of proteolysis	http://amigo,geneontology,org/amigo/term/GO:0030162	TNFRSF1B NR4A1 KLF4 CD27 ZC3H12A RET LYN GRIN2B
0.0947654	2	56	8.56992	Neural crest cell migration	http://amigo,geneontology,org/amigo/term/GO:0001755	HIF1A RET
0.0947654	2	56	8.56992	Regulation of CD4-positive--- alpha-beta T cell differentiation	http://amigo,geneontology,org/amigo/term/GO:0043370	SASH3 ZC3H12A
0.0947654	2	56	8.56992	Negative regulation of smooth muscle cell proliferation	http://amigo,geneontology,org/amigo/term/GO:0048662	KLF4 IL15
0.0947654	2	56	8.56992	T cell apoptotic process	http://amigo,geneontology,org/amigo/term/GO:0070231	HIF1A CD27
0.0947654	2	56	8.56992	Positive regulation of neural precursor cell proliferation	http://amigo,geneontology,org/amigo/term/GO:2000179	HIF1A LYN
0.0959095	4	259	3.70591	Hormone metabolic process	http://amigo,geneontology,org/amigo/term/GO:0042445	HIF1A SRD5A3 CYP1B1 ADM
0.096589	1	6	39.993	Connective tissue replacement involved in inflammatory response wound healing	http://amigo,geneontology,org/amigo/term/GO:0002248	HIF1A
0.096589	1	6	39.993	T cell proliferation involved in immune response	http://amigo,geneontology,org/amigo/term/GO:0002309	SLC11A1
0.096589	5	389	3.08429	Response to metal ion	http://amigo,geneontology,org/amigo/term/GO:0010038	CASR TF HIF1A SYT5 SORD
0.096589	2	57	8.41958	Regulation of muscle hypertrophy	http://amigo,geneontology,org/amigo/term/GO:0014743	TNFRSF1B RGS2
0.096589	5	390	3.07638	Organic anion transport	http://amigo,geneontology,org/amigo/term/GO:0015711	SLC11A1 CASR RGS2 SLC43A1 HBB
0.096589	1	6	39.993	Dolichol metabolic process	http://amigo,geneontology,org/amigo/term/GO:0019348	SRD5A3
0.096589	8	842	2.27988	Actin filament-based process	http://amigo,geneontology,org/amigo/term/GO:0030029	TF COTL1 CSF3 PHACTR1 PDGFRB CIT SHC1 ABLIM2
0.096589	3	149	4.83137	B cell differentiation	http://amigo,geneontology,org/amigo/term/GO:0030183	BCL3 CD27 NFAM1
0.096589	2	58	8.27441	Neuron projection regeneration	http://amigo,geneontology,org/amigo/term/GO:0031102	KLF4 ADM
0.096589	1	6	39.993	Positive regulation of sodium:proton antiporter activity	http://amigo,geneontology,org/amigo/term/GO:0032417	TESC
0.096589	3	149	4.83137	Interleukin-1 production	http://amigo,geneontology,org/amigo/term/GO:0032612	TLR8 MNDA ZC3H12A
0.096589	3	149	4.83137	Regulation of interleukin-1 production	http://amigo,geneontology,org/amigo/term/GO:0032652	TLR8 MNDA ZC3H12A
0.096589	1	6	39.993	Negative regulation of toll-like receptor 2 signaling pathway	http://amigo,geneontology,org/amigo/term/GO:0034136	LYN
0.096589	6	533	2.70121	Regulation of ion transmembrane transport	http://amigo,geneontology,org/amigo/term/GO:0034765	TESC JPH4 RGS2 SLC43A1 LYN GRIN2B
0.096589	4	260	3.69166	T cell proliferation	http://amigo,geneontology,org/amigo/term/GO:0042098	SLC11A1 TNFRSF1B SASH3 IL15
0.096589	1	6	39.993	Response to corticotropin-releasing hormone	http://amigo,geneontology,org/amigo/term/GO:0043435	NR4A1
0.096589	1	6	39.993	Response to cycloheximide	http://amigo,geneontology,org/amigo/term/GO:0046898	KLF4
0.096589	2	57	8.41958	Platelet-derived growth factor receptor signaling pathway	http://amigo,geneontology,org/amigo/term/GO:0048008	PDGFRB CSRNP1
0.096589	2	58	8.27441	Negative regulation of muscle cell differentiation	http://amigo,geneontology,org/amigo/term/GO:0051148	RGS2 BHLHA15
0.096589	8	841	2.2826	Positive regulation of hydrolase activity	http://amigo,geneontology,org/amigo/term/GO:0051345	CASR EIF5 PDGFRB RGS2 RET RASGRP4 LYN GRIN2B
0.096589	1	6	39.993	Relaxation of vascular associated smooth muscle	http://amigo,geneontology,org/amigo/term/GO:0060087	RGS2
0.096589	1	6	39.993	Lung growth	http://amigo,geneontology,org/amigo/term/GO:0060437	PDGFRB
0.096589	1	6	39.993	Positive regulation of transcription from RNA polymerase II promoter in response to hypoxia	http://amigo,geneontology,org/amigo/term/GO:0061419	HIF1A
0.096589	3	148	4.86401	Positive regulation of small molecule metabolic process	http://amigo,geneontology,org/amigo/term/GO:0062013	HIF1A NR1D1 ADM
0.096589	3	149	4.83137	Cellular response to hexose stimulus	http://amigo,geneontology,org/amigo/term/GO:0071331	CASR HIF1A NR1D1
0.096589	3	147	4.8971	Cellular response to glucose stimulus	http://amigo,geneontology,org/amigo/term/GO:0071333	CASR HIF1A NR1D1
0.096589	1	6	39.993	Cellular response to corticotropin-releasing hormone stimulus	http://amigo,geneontology,org/amigo/term/GO:0071376	NR4A1
0.096589	3	147	4.8971	Response to fibroblast growth factor	http://amigo,geneontology,org/amigo/term/GO:0071774	CASR NR4A1 FGFBP1
0.096589	1	6	39.993	Positive regulation of cell proliferation in bone marrow	http://amigo,geneontology,org/amigo/term/GO:0071864	SHC1
0.096589	1	6	39.993	Metanephric S-shaped body morphogenesis	http://amigo,geneontology,org/amigo/term/GO:0072284	PDGFRB
0.096589	6	535	2.69112	Regulation of anatomical structure size	http://amigo,geneontology,org/amigo/term/GO:0090066	CASR COTL1 CSF3 RGS2 ADM RET
0.096589	3	149	4.83137	Calcium ion transmembrane import into cytosol	http://amigo,geneontology,org/amigo/term/GO:0097553	JPH4 LYN GRIN2B
0.096589	1	6	39.993	Leucine import across plasma membrane	http://amigo,geneontology,org/amigo/term/GO:0098713	SLC43A1
0.096589	1	6	39.993	Regulation of endothelial tube morphogenesis	http://amigo,geneontology,org/amigo/term/GO:1901509	ITGAX
0.096589	1	6	39.993	Quinone catabolic process	http://amigo,geneontology,org/amigo/term/GO:1901662	CBR3
0.096589	1	6	39.993	Positive regulation of apoptotic process involved in morphogenesis	http://amigo,geneontology,org/amigo/term/GO:1902339	TNFRSF1B
0.096589	1	6	39.993	L-leucine import across plasma membrane	http://amigo,geneontology,org/amigo/term/GO:1903801	SLC43A1
0.096589	1	6	39.993	Positive regulation of apoptotic process involved in development	http://amigo,geneontology,org/amigo/term/GO:1904747	TNFRSF1B
0.096589	1	6	39.993	Positive regulation of core promoter binding	http://amigo,geneontology,org/amigo/term/GO:1904798	KLF4
0.0967466	3	150	4.79916	Positive regulation of epithelial cell migration	http://amigo,geneontology,org/amigo/term/GO:0010634	HIF1A FGFBP1 ZC3H12A
0.0967466	3	150	4.79916	Transition metal ion homeostasis	http://amigo,geneontology,org/amigo/term/GO:0055076	SLC11A1 TF HIF1A
0.0967466	3	150	4.79916	Cellular response to monosaccharide stimulus	http://amigo,geneontology,org/amigo/term/GO:0071326	CASR HIF1A NR1D1
0.097824	2	59	8.13417	Alcohol catabolic process	http://amigo,geneontology,org/amigo/term/GO:0046164	SRD5A3 SORD
0.0981335	3	151	4.76738	Negative regulation of inflammatory response to antigenic stimulus	http://amigo,geneontology,org/amigo/term/GO:0002862	FCGR2A ADM LYN
0.0995143	4	268	3.58146	Protein glycosylation	http://amigo,geneontology,org/amigo/term/GO:0006486	SRD5A3 IL15 MUC3A MUC7
0.0995143	3	152	4.73601	Morphogenesis of embryonic epithelium	http://amigo,geneontology,org/amigo/term/GO:0016331	HIF1A ADM RET
0.0995143	4	268	3.58146	Stress-activated protein kinase signaling cascade	http://amigo,geneontology,org/amigo/term/GO:0031098	CASR CD27 ZC3H12A LYN
0.0995143	3	152	4.73601	Tube formation	http://amigo,geneontology,org/amigo/term/GO:0035148	HIF1A ADM RET
0.0995143	4	268	3.58146	Macromolecule glycosylation	http://amigo,geneontology,org/amigo/term/GO:0043413	SRD5A3 IL15 MUC3A MUC7
0.101862	5	402	2.98455	Response to tumor necrosis factor	http://amigo,geneontology,org/amigo/term/GO:0034612	TNFRSF1B NR1D1 CD27 GBP2 ZC3H12A
0.102193	3	154	4.6745	Endothelial cell proliferation	http://amigo,geneontology,org/amigo/term/GO:0001935	HIF1A NR4A1 FGFBP1
0.102667	7	699	2.40301	Chemotaxis	http://amigo,geneontology,org/amigo/term/GO:0006935	CASR PDGFRB NR4A1 C5AR2 SHC1 RET LYN
0.102667	2	61	7.86747	Glomerulus development	http://amigo,geneontology,org/amigo/term/GO:0032835	PDGFRB RET
0.104611	7	702	2.39274	Taxis	http://amigo,geneontology,org/amigo/term/GO:0042330	CASR PDGFRB NR4A1 C5AR2 SHC1 RET LYN
0.105141	1	7	34.2797	Neural fold formation	http://amigo,geneontology,org/amigo/term/GO:0001842	HIF1A
0.105141	1	7	34.2797	NK T cell proliferation	http://amigo,geneontology,org/amigo/term/GO:0001866	IL15
0.105141	1	7	34.2797	Columnar/cuboidal epithelial cell maturation	http://amigo,geneontology,org/amigo/term/GO:0002069	HIF1A
0.105141	1	7	34.2797	Wound healing involved in inflammatory response	http://amigo,geneontology,org/amigo/term/GO:0002246	HIF1A
0.105141	1	7	34.2797	Tolerance induction to self antigen	http://amigo,geneontology,org/amigo/term/GO:0002513	LYN
0.105141	1	7	34.2797	Positive regulation of dendritic cell antigen processing and presentation	http://amigo,geneontology,org/amigo/term/GO:0002606	SLC11A1
0.105141	5	409	2.93347	Positive regulation of leukocyte activation	http://amigo,geneontology,org/amigo/term/GO:0002696	SASH3 CD27 IL15 LYN IGLL5
0.105141	1	7	34.2797	Dolichyl diphosphate biosynthetic process	http://amigo,geneontology,org/amigo/term/GO:0006489	SRD5A3
0.105141	1	7	34.2797	Skeletal muscle atrophy	http://amigo,geneontology,org/amigo/term/GO:0014732	IL15
0.105141	1	7	34.2797	Formate metabolic process	http://amigo,geneontology,org/amigo/term/GO:0015942	HAL
0.105141	2	63	7.61771	Regulation of vasoconstriction	http://amigo,geneontology,org/amigo/term/GO:0019229	CASR ADM
0.105141	4	274	3.50303	Peptide hormone secretion	http://amigo,geneontology,org/amigo/term/GO:0030072	CASR HIF1A NR1D1 IL1RN
0.105141	1	7	34.2797	Post-embryonic camera-type eye development	http://amigo,geneontology,org/amigo/term/GO:0031077	KLF4
0.105141	2	63	7.61771	Cellular response to vascular endothelial growth factor stimulus	http://amigo,geneontology,org/amigo/term/GO:0035924	PDGFRB NR4A1
0.105141	2	62	7.74058	Regulation of macrophage activation	http://amigo,geneontology,org/amigo/term/GO:0043030	NR1D1 ZC3H12A
0.105141	1	7	34.2797	Histone H4-K12 acetylation	http://amigo,geneontology,org/amigo/term/GO:0043983	JADE3
0.105141	2	63	7.61771	Negative regulation of G protein-coupled receptor signaling pathway	http://amigo,geneontology,org/amigo/term/GO:0045744	RGS2 ADM
0.105141	1	7	34.2797	Negative regulation of vasoconstriction	http://amigo,geneontology,org/amigo/term/GO:0045906	ADM
0.105141	1	7	34.2797	Negative regulation of striated muscle contraction	http://amigo,geneontology,org/amigo/term/GO:0045988	ZC3H12A
0.105141	1	7	34.2797	Dolichyl diphosphate metabolic process	http://amigo,geneontology,org/amigo/term/GO:0046465	SRD5A3
0.105141	5	409	2.93347	Epithelial cell proliferation	http://amigo,geneontology,org/amigo/term/GO:0050673	HIF1A NR4A1 NR1D1 C5AR2 FGFBP1
0.105141	1	7	34.2797	Renal system vasculature morphogenesis	http://amigo,geneontology,org/amigo/term/GO:0061438	PDGFRB
0.105141	1	7	34.2797	Kidney vasculature morphogenesis	http://amigo,geneontology,org/amigo/term/GO:0061439	PDGFRB
0.105141	1	7	34.2797	Cellular response to ether	http://amigo,geneontology,org/amigo/term/GO:0071362	ZC3H12A
0.105141	1	7	34.2797	Regulation of cell proliferation in bone marrow	http://amigo,geneontology,org/amigo/term/GO:0071863	SHC1
0.105141	1	7	34.2797	Comma-shaped body morphogenesis	http://amigo,geneontology,org/amigo/term/GO:0072049	PDGFRB
0.105141	1	7	34.2797	Lymphocyte migration into lymphoid organs	http://amigo,geneontology,org/amigo/term/GO:0097021	RET
0.105141	1	7	34.2797	Amylin receptor signaling pathway	http://amigo,geneontology,org/amigo/term/GO:0097647	ADM
0.105141	2	62	7.74058	Steroid hormone biosynthetic process	http://amigo,geneontology,org/amigo/term/GO:0120178	SRD5A3 ADM
0.105141	2	63	7.61771	L-alpha-amino acid transmembrane transport	http://amigo,geneontology,org/amigo/term/GO:1902475	RGS2 SLC43A1
0.105141	1	7	34.2797	Positive regulation of protein deubiquitination	http://amigo,geneontology,org/amigo/term/GO:1903003	ZC3H12A
0.105141	1	7	34.2797	Regulation of core promoter binding	http://amigo,geneontology,org/amigo/term/GO:1904796	KLF4
0.105141	1	7	34.2797	Regulation of hepatic stellate cell activation	http://amigo,geneontology,org/amigo/term/GO:2000489	PDGFRB
0.105331	12	1563	1.84229	Positive regulation of protein metabolic process	http://amigo,geneontology,org/amigo/term/GO:0051247	GPRC5A SLC11A1 TNFRSF1B BCL3 CSF3 PDGFRB KLF4 ZC3H12A IL15 RET LYN GRIN2B
0.105388	2	64	7.49868	Lymphocyte homeostasis	http://amigo,geneontology,org/amigo/term/GO:0002260	HIF1A LYN
0.105388	2	64	7.49868	Humoral immune response mediated by circulating immunoglobulin	http://amigo,geneontology,org/amigo/term/GO:0002455	BCL3 IGLL5
0.105388	2	64	7.49868	Cytokine production involved in inflammatory response	http://amigo,geneontology,org/amigo/term/GO:0002534	HIF1A ZC3H12A
0.105388	3	160	4.49921	Regulation of G protein-coupled receptor signaling pathway	http://amigo,geneontology,org/amigo/term/GO:0008277	RGS2 ADM RASGRP4
0.105388	2	64	7.49868	Positive regulation of phospholipase activity	http://amigo,geneontology,org/amigo/term/GO:0010518	PDGFRB RASGRP4
0.105388	2	64	7.49868	Interferon-beta production	http://amigo,geneontology,org/amigo/term/GO:0032608	TLR8 RELB
0.105388	2	64	7.49868	Regulation of interferon-beta production	http://amigo,geneontology,org/amigo/term/GO:0032648	TLR8 RELB
0.105388	4	278	3.45263	Protein kinase B signaling	http://amigo,geneontology,org/amigo/term/GO:0043491	CSF3 PDGFRB KLF4 RET
0.105388	4	279	3.44026	Regulation of calcium ion transport	http://amigo,geneontology,org/amigo/term/GO:0051924	CASR JPH4 PDGFRB LYN
0.105388	3	160	4.49921	Cellular response to carbohydrate stimulus	http://amigo,geneontology,org/amigo/term/GO:0071322	CASR HIF1A NR1D1
0.105388	2	64	7.49868	Regulation of cytokine production involved in inflammatory response	http://amigo,geneontology,org/amigo/term/GO:1900015	HIF1A ZC3H12A
0.105388	2	64	7.49868	Regulation of pri-miRNA transcription by RNA polymerase II	http://amigo,geneontology,org/amigo/term/GO:1902893	HIF1A KLF4
0.105489	7	713	2.35583	Carbohydrate derivative biosynthetic process	http://amigo,geneontology,org/amigo/term/GO:1901137	VCAN PDGFRB SRD5A3 SORD IL15 MUC3A MUC7
0.10616	4	280	3.42797	Peptide secretion	http://amigo,geneontology,org/amigo/term/GO:0002790	CASR HIF1A NR1D1 IL1RN
0.10616	4	280	3.42797	Positive regulation of T cell activation	http://amigo,geneontology,org/amigo/term/GO:0050870	SASH3 CD27 IL15 LYN
0.106448	3	161	4.47127	Regulation of MAP kinase activity	http://amigo,geneontology,org/amigo/term/GO:0043405	PDGFRB RGS2 LYN
0.107007	2	65	7.38332	L-amino acid transport	http://amigo,geneontology,org/amigo/term/GO:0015807	SLC11A1 SLC43A1
0.107007	2	65	7.38332	Regulation of insulin secretion involved in cellular response to glucose stimulus	http://amigo,geneontology,org/amigo/term/GO:0061178	HIF1A NR1D1
0.107007	2	65	7.38332	Pri-miRNA transcription by RNA polymerase II	http://amigo,geneontology,org/amigo/term/GO:0061614	HIF1A KLF4
0.107007	4	281	3.41577	Glycosylation	http://amigo,geneontology,org/amigo/term/GO:0070085	SRD5A3 IL15 MUC3A MUC7
0.107145	3	162	4.44366	Positive regulation of neuron projection development	http://amigo,geneontology,org/amigo/term/GO:0010976	RGS2 RET LYN
0.107145	3	162	4.44366	Organ growth	http://amigo,geneontology,org/amigo/term/GO:0035265	PDGFRB RGS2 SASH3
0.107145	3	162	4.44366	Negative regulation of MAPK cascade	http://amigo,geneontology,org/amigo/term/GO:0043409	RGS2 KLF4 LYN
0.108607	3	163	4.4164	Glycosaminoglycan metabolic process	http://amigo,geneontology,org/amigo/term/GO:0030203	VCAN PDGFRB IL15
0.108607	6	565	2.54823	Multicellular organismal homeostasis	http://amigo,geneontology,org/amigo/term/GO:0048871	SLC11A1 TF SASH3 NR1D1 IL15 RP1L1
0.108854	5	419	2.86346	Response to oxygen levels	http://amigo,geneontology,org/amigo/term/GO:0070482	CASR HIF1A NAMPT PDGFRB ADM
0.109051	2	66	7.27145	O-glycan processing	http://amigo,geneontology,org/amigo/term/GO:0016266	MUC3A MUC7
0.109798	2	68	7.05759	Microglial cell activation	http://amigo,geneontology,org/amigo/term/GO:0001774	NAMPT NR1D1
0.109798	1	8	29.9947	Histamine production involved in inflammatory response	http://amigo,geneontology,org/amigo/term/GO:0002349	LYN
0.109798	1	8	29.9947	Histamine secretion involved in inflammatory response	http://amigo,geneontology,org/amigo/term/GO:0002441	LYN
0.109798	1	8	29.9947	Histamine secretion by mast cell	http://amigo,geneontology,org/amigo/term/GO:0002553	LYN
0.109798	1	8	29.9947	Progesterone biosynthetic process	http://amigo,geneontology,org/amigo/term/GO:0006701	ADM
0.109798	3	165	4.36287	Regulation of muscle contraction	http://amigo,geneontology,org/amigo/term/GO:0006937	MYL9 RGS2 ZC3H12A
0.109798	3	164	4.38947	Nucleoside diphosphate metabolic process	http://amigo,geneontology,org/amigo/term/GO:0009132	HIF1A ENTPD1 HKDC1
0.109798	1	8	29.9947	Negative regulation of phospholipase activity	http://amigo,geneontology,org/amigo/term/GO:0010519	RGS2
0.109798	1	8	29.9947	Striated muscle atrophy	http://amigo,geneontology,org/amigo/term/GO:0014891	IL15
0.109798	1	8	29.9947	Alditol catabolic process	http://amigo,geneontology,org/amigo/term/GO:0019405	SORD
0.109798	1	8	29.9947	Positive regulation of granulocyte differentiation	http://amigo,geneontology,org/amigo/term/GO:0030854	TESC
0.109798	1	8	29.9947	Oxygen homeostasis	http://amigo,geneontology,org/amigo/term/GO:0032364	HIF1A
0.109798	1	8	29.9947	Regulation of sodium:proton antiporter activity	http://amigo,geneontology,org/amigo/term/GO:0032415	TESC
0.109798	1	8	29.9947	Positive regulation of natural killer cell differentiation	http://amigo,geneontology,org/amigo/term/GO:0032825	IL15
0.109798	2	68	7.05759	Membrane protein proteolysis	http://amigo,geneontology,org/amigo/term/GO:0033619	TNFRSF1B RET
0.109798	3	166	4.33659	Cellular hormone metabolic process	http://amigo,geneontology,org/amigo/term/GO:0034754	SRD5A3 CYP1B1 ADM
0.109798	1	8	29.9947	Neuron intrinsic apoptotic signaling pathway in response to oxidative stress	http://amigo,geneontology,org/amigo/term/GO:0036480	HIF1A
0.109798	1	8	29.9947	Negative regulation by host of viral genome replication	http://amigo,geneontology,org/amigo/term/GO:0044828	ZC3H12A
0.109798	1	8	29.9947	Positive regulation of fibroblast growth factor receptor signaling pathway	http://amigo,geneontology,org/amigo/term/GO:0045743	FGFBP1
0.109798	5	422	2.8431	Positive regulation of proteolysis	http://amigo,geneontology,org/amigo/term/GO:0045862	TNFRSF1B ZC3H12A RET LYN GRIN2B
0.109798	4	288	3.33275	Carboxylic acid transport	http://amigo,geneontology,org/amigo/term/GO:0046942	SLC11A1 CASR RGS2 SLC43A1
0.109798	1	8	29.9947	Mucosa-associated lymphoid tissue development	http://amigo,geneontology,org/amigo/term/GO:0048537	RET
0.109798	1	8	29.9947	Peyer s patch development	http://amigo,geneontology,org/amigo/term/GO:0048541	RET
0.109798	1	8	29.9947	Negative regulation of B cell receptor signaling pathway	http://amigo,geneontology,org/amigo/term/GO:0050859	CD22
0.109798	1	8	29.9947	Positive regulation of B cell receptor signaling pathway	http://amigo,geneontology,org/amigo/term/GO:0050861	NFAM1
0.109798	1	8	29.9947	Elastin metabolic process	http://amigo,geneontology,org/amigo/term/GO:0051541	HIF1A
0.109798	3	167	4.31062	Muscle cell development	http://amigo,geneontology,org/amigo/term/GO:0055001	PDGFRB RGS2 ADM
0.109798	1	8	29.9947	Positive regulation of Fc receptor mediated stimulatory signaling pathway	http://amigo,geneontology,org/amigo/term/GO:0060369	LYN
0.109798	1	8	29.9947	Negative regulation of thymocyte apoptotic process	http://amigo,geneontology,org/amigo/term/GO:0070244	HIF1A
0.109798	1	8	29.9947	Cellular response to laminar fluid shear stress	http://amigo,geneontology,org/amigo/term/GO:0071499	KLF4
0.109798	1	8	29.9947	Cell proliferation in bone marrow	http://amigo,geneontology,org/amigo/term/GO:0071838	SHC1
0.109798	1	8	29.9947	Glomerulus morphogenesis	http://amigo,geneontology,org/amigo/term/GO:0072102	PDGFRB
0.109798	1	8	29.9947	Metanephric glomerulus vasculature development	http://amigo,geneontology,org/amigo/term/GO:0072239	PDGFRB
0.109798	1	8	29.9947	Cellular response to oxygen-glucose deprivation	http://amigo,geneontology,org/amigo/term/GO:0090650	NAMPT
0.109798	2	68	7.05759	Dendritic cell differentiation	http://amigo,geneontology,org/amigo/term/GO:0097028	RELB LYN
0.109798	1	8	29.9947	Calcitonin family receptor signaling pathway	http://amigo,geneontology,org/amigo/term/GO:0097646	ADM
0.109798	14	1961	1.71311	Organonitrogen compound biosynthetic process	http://amigo,geneontology,org/amigo/term/GO:1901566	VCAN BCL3 HIF1A EIF5 NAMPT PDGFRB RGS2 SRD5A3 GSTM1 KLF4 ZC3H12A IL15 MUC3A MUC7
0.109798	1	8	29.9947	Regulation of oxidative stress-induced neuron intrinsic apoptotic signaling pathway	http://amigo,geneontology,org/amigo/term/GO:1903376	HIF1A
0.109798	1	8	29.9947	Positive regulation of miRNA metabolic process	http://amigo,geneontology,org/amigo/term/GO:2000630	ZC3H12A
0.109798	1	8	29.9947	Regulation of interleukin-1-mediated signaling pathway	http://amigo,geneontology,org/amigo/term/GO:2000659	IL1RN
0.110737	4	290	3.30976	Developmental maturation	http://amigo,geneontology,org/amigo/term/GO:0021700	HIF1A IL15 RET BHLHA15
0.110794	3	168	4.28496	Calcium ion transport into cytosol	http://amigo,geneontology,org/amigo/term/GO:0060402	JPH4 LYN GRIN2B
0.111657	4	291	3.29839	Regulation of blood circulation	http://amigo,geneontology,org/amigo/term/GO:1903522	CASR RGS2 ADM ZC3H12A
0.111754	2	69	6.9553	Interleukin-10 production	http://amigo,geneontology,org/amigo/term/GO:0032613	BCL3 SASH3
0.111754	2	69	6.9553	Regulation of interleukin-10 production	http://amigo,geneontology,org/amigo/term/GO:0032653	BCL3 SASH3
0.113088	3	170	4.23455	Interleukin-6 production	http://amigo,geneontology,org/amigo/term/GO:0032635	TLR8 C5AR2 ZC3H12A
0.113088	3	170	4.23455	Regulation of interleukin-6 production	http://amigo,geneontology,org/amigo/term/GO:0032675	TLR8 C5AR2 ZC3H12A
0.113088	4	293	3.27588	Defense response to virus	http://amigo,geneontology,org/amigo/term/GO:0051607	TLR8 ITGAX ZC3H12A IL15
0.113088	6	579	2.48661	Regulation of vesicle-mediated transport	http://amigo,geneontology,org/amigo/term/GO:0060627	CD22 SLC11A1 TF SYT5 IL15 LYN
0.113088	4	293	3.27588	Defense response to symbiont	http://amigo,geneontology,org/amigo/term/GO:0140546	TLR8 ITGAX ZC3H12A IL15
0.113753	2	70	6.85594	Positive regulation of gliogenesis	http://amigo,geneontology,org/amigo/term/GO:0014015	TNFRSF1B LYN
0.113753	2	70	6.85594	Cardiac muscle cell development	http://amigo,geneontology,org/amigo/term/GO:0055013	PDGFRB RGS2
0.114291	3	171	4.20979	Regulation of inflammatory response to antigenic stimulus	http://amigo,geneontology,org/amigo/term/GO:0002861	FCGR2A ADM LYN
0.115277	6	583	2.46955	Heart development	http://amigo,geneontology,org/amigo/term/GO:0007507	TNFRSF1B HIF1A PDGFRB RGS2 ADM SHC1
0.11617	2	71	6.75938	CAMP-mediated signaling	http://amigo,geneontology,org/amigo/term/GO:0019933	RGS2 ADM
0.11617	2	71	6.75938	Regulation of organic acid transport	http://amigo,geneontology,org/amigo/term/GO:0032890	RGS2 SLC43A1
0.116477	3	174	4.13721	Toll-like receptor signaling pathway	http://amigo,geneontology,org/amigo/term/GO:0002224	TLR8 NR1D1 LYN
0.116477	1	9	26.662	Fc receptor mediated inhibitory signaling pathway	http://amigo,geneontology,org/amigo/term/GO:0002774	LYN
0.116477	1	9	26.662	Histidine catabolic process	http://amigo,geneontology,org/amigo/term/GO:0006548	HAL
0.116477	6	589	2.44439	Sensory organ development	http://amigo,geneontology,org/amigo/term/GO:0007423	HIF1A PDGFRB KLF4 CYP1B1 RET RP1L1
0.116477	1	9	26.662	Leucine transport	http://amigo,geneontology,org/amigo/term/GO:0015820	SLC43A1
0.116477	1	9	26.662	Polyprenol metabolic process	http://amigo,geneontology,org/amigo/term/GO:0016093	SRD5A3
0.116477	1	9	26.662	Transforming growth factor beta2 production	http://amigo,geneontology,org/amigo/term/GO:0032906	HIF1A
0.116477	1	9	26.662	Regulation of transforming growth factor beta2 production	http://amigo,geneontology,org/amigo/term/GO:0032909	HIF1A
0.116477	1	9	26.662	Regulation of iron ion transport	http://amigo,geneontology,org/amigo/term/GO:0034756	TF
0.116477	1	9	26.662	Hepatic stellate cell activation	http://amigo,geneontology,org/amigo/term/GO:0035733	PDGFRB
0.116477	1	9	26.662	Relaxation of smooth muscle	http://amigo,geneontology,org/amigo/term/GO:0044557	RGS2
0.116477	3	175	4.11356	Tissue remodeling	http://amigo,geneontology,org/amigo/term/GO:0048771	TF HIF1A IL15
0.116477	1	9	26.662	Positive regulation of protein glycosylation	http://amigo,geneontology,org/amigo/term/GO:0060050	IL15
0.116477	1	9	26.662	Positive regulation of cardiac muscle contraction	http://amigo,geneontology,org/amigo/term/GO:0060452	RGS2
0.116477	1	9	26.662	Multicellular organismal iron ion homeostasis	http://amigo,geneontology,org/amigo/term/GO:0060586	SLC11A1
0.116477	1	9	26.662	Iris morphogenesis	http://amigo,geneontology,org/amigo/term/GO:0061072	HIF1A
0.116477	1	9	26.662	Retina vasculature morphogenesis in camera-type eye	http://amigo,geneontology,org/amigo/term/GO:0061299	CYP1B1
0.116477	1	9	26.662	Oligodendrocyte progenitor proliferation	http://amigo,geneontology,org/amigo/term/GO:0070444	LYN
0.116477	1	9	26.662	Regulation of oligodendrocyte progenitor proliferation	http://amigo,geneontology,org/amigo/term/GO:0070445	LYN
0.116477	1	9	26.662	Manganese ion transmembrane transport	http://amigo,geneontology,org/amigo/term/GO:0071421	SLC11A1
0.116477	1	9	26.662	S-shaped body morphogenesis	http://amigo,geneontology,org/amigo/term/GO:0072050	PDGFRB
0.116477	1	9	26.662	Positive regulation of kidney development	http://amigo,geneontology,org/amigo/term/GO:0090184	RET
0.116477	1	9	26.662	Omega-hydroxylase P450 pathway	http://amigo,geneontology,org/amigo/term/GO:0097267	CYP1B1
0.116477	8	909	2.11184	Inorganic ion transmembrane transport	http://amigo,geneontology,org/amigo/term/GO:0098660	SLC11A1 CASR TESC JPH4 BHLHA15 NDUFA4L2 LYN GRIN2B
0.116477	1	9	26.662	Excitatory chemical synaptic transmission	http://amigo,geneontology,org/amigo/term/GO:0098976	GRIN2B
0.116477	1	9	26.662	Dendrite arborization	http://amigo,geneontology,org/amigo/term/GO:0140059	PHACTR1
0.116477	1	9	26.662	Positive regulation of blood vessel endothelial cell proliferation involved in sprouting angiogenesis	http://amigo,geneontology,org/amigo/term/GO:1903589	FGFBP1
0.116477	1	9	26.662	Negative regulation of microglial cell activation	http://amigo,geneontology,org/amigo/term/GO:1903979	NR1D1
0.116477	2	72	6.6655	Positive regulation of DNA biosynthetic process	http://amigo,geneontology,org/amigo/term/GO:2000573	PDGFRB KLF4
0.116477	1	9	26.662	Negative regulation of mesenchymal cell apoptotic process	http://amigo,geneontology,org/amigo/term/GO:2001054	HIF1A
0.116477	1	9	26.662	Positive regulation of extrinsic apoptotic signaling pathway in absence of ligand	http://amigo,geneontology,org/amigo/term/GO:2001241	RET
0.117349	2	73	6.57419	Insulin secretion involved in cellular response to glucose stimulus	http://amigo,geneontology,org/amigo/term/GO:0035773	HIF1A NR1D1
0.117349	2	73	6.57419	Regulation of steroid biosynthetic process	http://amigo,geneontology,org/amigo/term/GO:0050810	NR1D1 ADM
0.117349	2	73	6.57419	Positive regulation of reactive oxygen species metabolic process	http://amigo,geneontology,org/amigo/term/GO:2000379	PDGFRB ZC3H12A
0.117475	6	592	2.43201	Positive regulation of transferase activity	http://amigo,geneontology,org/amigo/term/GO:0051347	GPRC5A SLC11A1 PDGFRB KLF4 RET LYN
0.118945	3	177	4.06708	Aminoglycan metabolic process	http://amigo,geneontology,org/amigo/term/GO:0006022	VCAN PDGFRB IL15
0.119589	2	74	6.48535	Regulation of glial cell differentiation	http://amigo,geneontology,org/amigo/term/GO:0045685	TNFRSF1B NR1D1
0.119589	2	74	6.48535	Regulation of alpha-beta T cell differentiation	http://amigo,geneontology,org/amigo/term/GO:0046637	SASH3 ZC3H12A
0.119589	2	74	6.48535	Negative regulation of response to cytokine stimulus	http://amigo,geneontology,org/amigo/term/GO:0060761	IL1RN KLF4
0.12007	3	178	4.04423	Platelet activation	http://amigo,geneontology,org/amigo/term/GO:0030168	MYL9 HBB LYN
0.122255	2	75	6.39888	Negative regulation of ERK1 and ERK2 cascade	http://amigo,geneontology,org/amigo/term/GO:0070373	KLF4 LYN
0.123394	4	307	3.12649	Positive regulation of leukocyte cell-cell adhesion	http://amigo,geneontology,org/amigo/term/GO:1903039	SASH3 CD27 IL15 LYN
0.123507	1	10	23.9958	Marginal zone B cell differentiation	http://amigo,geneontology,org/amigo/term/GO:0002315	BCL3
0.123507	1	10	23.9958	Defense response to tumor cell	http://amigo,geneontology,org/amigo/term/GO:0002357	KLF4
0.123507	1	10	23.9958	Positive regulation of antigen processing and presentation	http://amigo,geneontology,org/amigo/term/GO:0002579	SLC11A1
0.123507	1	10	23.9958	Regulation of extracellular matrix constituent secretion	http://amigo,geneontology,org/amigo/term/GO:0003330	TNFRSF1B
0.123507	1	10	23.9958	Mesodermal cell fate determination	http://amigo,geneontology,org/amigo/term/GO:0007500	KLF4
0.123507	1	10	23.9958	Regulation of neuron maturation	http://amigo,geneontology,org/amigo/term/GO:0014041	RET
0.123507	1	10	23.9958	Branched-chain amino acid transport	http://amigo,geneontology,org/amigo/term/GO:0015803	SLC43A1
0.123507	5	450	2.6662	Extracellular matrix organization	http://amigo,geneontology,org/amigo/term/GO:0030198	TNFRSF1B VCAN BCL3 CYP1B1 ITGAX
0.123507	1	10	23.9958	Glial cell-derived neurotrophic factor receptor signaling pathway	http://amigo,geneontology,org/amigo/term/GO:0035860	RET
0.123507	1	10	23.9958	Vitamin K metabolic process	http://amigo,geneontology,org/amigo/term/GO:0042373	CBR3
0.123507	5	451	2.66029	Extracellular structure organization	http://amigo,geneontology,org/amigo/term/GO:0043062	TNFRSF1B VCAN BCL3 CYP1B1 ITGAX
0.123507	1	10	23.9958	Intracellular distribution of mitochondria	http://amigo,geneontology,org/amigo/term/GO:0048312	BHLHA15
0.123507	1	10	23.9958	Hepoxilin metabolic process	http://amigo,geneontology,org/amigo/term/GO:0051121	GSTM1
0.123507	1	10	23.9958	Hepoxilin biosynthetic process	http://amigo,geneontology,org/amigo/term/GO:0051122	GSTM1
0.123507	2	76	6.31468	Cardiac cell development	http://amigo,geneontology,org/amigo/term/GO:0055006	PDGFRB RGS2
0.123507	2	76	6.31468	Regulation of cardiac muscle contraction	http://amigo,geneontology,org/amigo/term/GO:0055117	RGS2 ZC3H12A
0.123507	2	76	6.31468	Positive regulation of lipase activity	http://amigo,geneontology,org/amigo/term/GO:0060193	PDGFRB RASGRP4
0.123507	1	10	23.9958	Negative regulation of cell growth involved in cardiac muscle cell development	http://amigo,geneontology,org/amigo/term/GO:0061052	RGS2
0.123507	1	10	23.9958	Cellular response to iron ion	http://amigo,geneontology,org/amigo/term/GO:0071281	TF
0.123507	1	10	23.9958	Glomerular mesangial cell proliferation	http://amigo,geneontology,org/amigo/term/GO:0072110	PDGFRB
0.123507	1	10	23.9958	Cell proliferation involved in metanephros development	http://amigo,geneontology,org/amigo/term/GO:0072203	PDGFRB
0.123507	1	10	23.9958	Vascular associated smooth muscle cell development	http://amigo,geneontology,org/amigo/term/GO:0097084	ADM
0.123507	4	308	3.11634	Intrinsic apoptotic signaling pathway	http://amigo,geneontology,org/amigo/term/GO:0097193	TNFRSF1B BCL3 HIF1A CYP1B1
0.123507	1	10	23.9958	Positive regulation of execution phase of apoptosis	http://amigo,geneontology,org/amigo/term/GO:1900119	ZC3H12A
0.123507	1	10	23.9958	L-arginine transport	http://amigo,geneontology,org/amigo/term/GO:1902023	SLC11A1
0.123507	1	10	23.9958	Negative regulation of extracellular matrix organization	http://amigo,geneontology,org/amigo/term/GO:1903054	TNFRSF1B
0.123507	1	10	23.9958	Positive regulation of cell maturation	http://amigo,geneontology,org/amigo/term/GO:1903431	RET
0.123507	1	10	23.9958	Cellular response to sodium arsenite	http://amigo,geneontology,org/amigo/term/GO:1903936	ZC3H12A
0.123733	7	767	2.18997	Positive regulation of protein phosphorylation	http://amigo,geneontology,org/amigo/term/GO:0001934	GPRC5A SLC11A1 CSF3 PDGFRB IL15 RET LYN
0.123733	6	606	2.37582	Morphogenesis of an epithelium	http://amigo,geneontology,org/amigo/term/GO:0002009	CASR HIF1A KLF4 ITGAX ADM RET
0.123733	2	77	6.23267	Positive regulation of tyrosine phosphorylation of STAT protein	http://amigo,geneontology,org/amigo/term/GO:0042531	IL15 LYN
0.123733	5	453	2.64854	Small molecule catabolic process	http://amigo,geneontology,org/amigo/term/GO:0044282	HAL SRD5A3 ENTPD1 SORD CBR3
0.124238	5	454	2.64271	External encapsulating structure organization	http://amigo,geneontology,org/amigo/term/GO:0045229	TNFRSF1B VCAN BCL3 CYP1B1 ITGAX
0.124747	4	312	3.07638	Positive regulation of cell development	http://amigo,geneontology,org/amigo/term/GO:0010720	TNFRSF1B HIF1A RET LYN
0.125713	2	78	6.15277	Response to axon injury	http://amigo,geneontology,org/amigo/term/GO:0048678	KLF4 LYN
0.125713	2	78	6.15277	Regulation of defense response to virus	http://amigo,geneontology,org/amigo/term/GO:0050688	ZC3H12A IL15
0.125713	2	78	6.15277	Cellular response to virus	http://amigo,geneontology,org/amigo/term/GO:0098586	HIF1A ZC3H12A
0.126925	6	611	2.35638	Regulation of secretion by cell	http://amigo,geneontology,org/amigo/term/GO:1903530	TNFRSF1B CASR HIF1A NR1D1 SYT5 LYN
0.130039	2	80	5.99895	Immune response-regulating cell surface receptor signaling pathway involved in phagocytosis	http://amigo,geneontology,org/amigo/term/GO:0002433	FCGR2A LYN
0.130039	1	11	21.8144	Regulation of dendritic cell antigen processing and presentation	http://amigo,geneontology,org/amigo/term/GO:0002604	SLC11A1
0.130039	2	80	5.99895	Regulation of immunoglobulin production	http://amigo,geneontology,org/amigo/term/GO:0002637	CD22 SASH3
0.130039	2	80	5.99895	Cardiac muscle hypertrophy	http://amigo,geneontology,org/amigo/term/GO:0003300	TNFRSF1B RGS2
0.130039	1	11	21.8144	Histidine metabolic process	http://amigo,geneontology,org/amigo/term/GO:0006547	HAL
0.130039	1	11	21.8144	Androgen biosynthetic process	http://amigo,geneontology,org/amigo/term/GO:0006702	SRD5A3
0.130039	1	11	21.8144	Isoprenoid catabolic process	http://amigo,geneontology,org/amigo/term/GO:0008300	SRD5A3
0.130039	1	11	21.8144	Negative regulation of muscle adaptation	http://amigo,geneontology,org/amigo/term/GO:0014745	KLF4
0.130039	2	80	5.99895	Positive regulation of insulin secretion	http://amigo,geneontology,org/amigo/term/GO:0032024	CASR HIF1A
0.130039	1	11	21.8144	Gas homeostasis	http://amigo,geneontology,org/amigo/term/GO:0033483	HIF1A
0.130039	2	80	5.99895	Regulation of tissue remodeling	http://amigo,geneontology,org/amigo/term/GO:0034103	TF IL15
0.130039	1	11	21.8144	Positive regulation of tissue remodeling	http://amigo,geneontology,org/amigo/term/GO:0034105	IL15
0.130039	2	80	5.99895	Fc-gamma receptor signaling pathway involved in phagocytosis	http://amigo,geneontology,org/amigo/term/GO:0038096	FCGR2A LYN
0.130039	3	189	3.80886	Negative regulation of DNA-binding transcription factor activity	http://amigo,geneontology,org/amigo/term/GO:0043433	KLF4 CYP1B1 ZC3H12A
0.130039	1	11	21.8144	Positive regulation of megakaryocyte differentiation	http://amigo,geneontology,org/amigo/term/GO:0045654	TESC
0.130039	1	11	21.8144	NK T cell activation	http://amigo,geneontology,org/amigo/term/GO:0051132	IL15
0.130039	3	188	3.82912	Positive regulation of protein kinase B signaling	http://amigo,geneontology,org/amigo/term/GO:0051897	CSF3 PDGFRB RET
0.130039	5	461	2.60258	Regulation of nervous system development	http://amigo,geneontology,org/amigo/term/GO:0051960	TNFRSF1B HIF1A NR1D1 ITGAX LYN
0.130039	1	11	21.8144	Regulation of chemokine-mediated signaling pathway	http://amigo,geneontology,org/amigo/term/GO:0070099	HIF1A
0.130039	1	11	21.8144	Response to oxygen-glucose deprivation	http://amigo,geneontology,org/amigo/term/GO:0090649	NAMPT
0.130039	1	11	21.8144	Connective tissue replacement	http://amigo,geneontology,org/amigo/term/GO:0097709	HIF1A
0.130039	1	11	21.8144	Regulation of dendritic spine maintenance	http://amigo,geneontology,org/amigo/term/GO:1902950	GRIN2B
0.130039	1	11	21.8144	Positive regulation of autophagy of mitochondrion	http://amigo,geneontology,org/amigo/term/GO:1903599	HIF1A
0.130039	1	11	21.8144	Response to sodium arsenite	http://amigo,geneontology,org/amigo/term/GO:1903935	ZC3H12A
0.130039	1	11	21.8144	Regulation of leukocyte adhesion to arterial endothelial cell	http://amigo,geneontology,org/amigo/term/GO:1904997	KLF4
0.130039	1	11	21.8144	Negative regulation of T-helper 17 cell differentiation	http://amigo,geneontology,org/amigo/term/GO:2000320	ZC3H12A
0.130039	1	11	21.8144	Regulation of protein neddylation	http://amigo,geneontology,org/amigo/term/GO:2000434	HIF1A
0.130039	1	11	21.8144	Regulation of mesenchymal cell apoptotic process	http://amigo,geneontology,org/amigo/term/GO:2001053	HIF1A
0.130221	2	81	5.92489	Retina homeostasis	http://amigo,geneontology,org/amigo/term/GO:0001895	TF RP1L1
0.131838	6	622	2.31471	Regulation of transmembrane transport	http://amigo,geneontology,org/amigo/term/GO:0034762	TESC JPH4 RGS2 SLC43A1 LYN GRIN2B
0.131838	6	622	2.31471	Embryonic morphogenesis	http://amigo,geneontology,org/amigo/term/GO:0048598	HIF1A IL1RN KLF4 DUSP5 ADM RET
0.131989	2	82	5.85263	Vasculogenesis	http://amigo,geneontology,org/amigo/term/GO:0001570	PDGFRB ADM
0.131989	2	82	5.85263	Neural crest cell development	http://amigo,geneontology,org/amigo/term/GO:0014032	HIF1A RET
0.131989	4	322	2.98084	Peptide transport	http://amigo,geneontology,org/amigo/term/GO:0015833	CASR HIF1A NR1D1 IL1RN
0.131989	2	82	5.85263	Fc-gamma receptor signaling pathway	http://amigo,geneontology,org/amigo/term/GO:0038094	FCGR2A LYN
0.131989	2	82	5.85263	Vasoconstriction	http://amigo,geneontology,org/amigo/term/GO:0042310	CASR ADM
0.131989	2	82	5.85263	Organic hydroxy compound catabolic process	http://amigo,geneontology,org/amigo/term/GO:1901616	SRD5A3 SORD
0.134049	2	83	5.78212	Embryonic placenta development	http://amigo,geneontology,org/amigo/term/GO:0001892	HIF1A ADM
0.134049	4	325	2.95333	Negative regulation of cell adhesion	http://amigo,geneontology,org/amigo/term/GO:0007162	IL1RN KLF4 CYP1B1 ZC3H12A
0.134049	3	193	3.72992	Regulation of blood pressure	http://amigo,geneontology,org/amigo/term/GO:0008217	NAMPT ADM HBB
0.134049	2	83	5.78212	Striated muscle hypertrophy	http://amigo,geneontology,org/amigo/term/GO:0014897	TNFRSF1B RGS2
0.134049	4	325	2.95333	Cellular response to oxidative stress	http://amigo,geneontology,org/amigo/term/GO:0034599	HIF1A KLF4 CYP1B1 ZC3H12A
0.134049	2	83	5.78212	Regulation of release of sequestered calcium ion into cytosol	http://amigo,geneontology,org/amigo/term/GO:0051279	JPH4 LYN
0.134049	3	193	3.72992	Positive regulation of leukocyte proliferation	http://amigo,geneontology,org/amigo/term/GO:0070665	SASH3 IL15 LYN
0.134113	6	627	2.29625	Muscle structure development	http://amigo,geneontology,org/amigo/term/GO:0061061	PDGFRB RGS2 NR4A1 ADM MKX BHLHA15
0.134622	1	12	19.9965	Histamine secretion	http://amigo,geneontology,org/amigo/term/GO:0001821	LYN
0.134622	1	12	19.9965	Complement receptor mediated signaling pathway	http://amigo,geneontology,org/amigo/term/GO:0002430	C5AR2
0.134622	1	12	19.9965	MiRNA catabolic process	http://amigo,geneontology,org/amigo/term/GO:0010587	ZC3H12A
0.134622	1	12	19.9965	Muscle atrophy	http://amigo,geneontology,org/amigo/term/GO:0014889	IL15
0.134622	1	12	19.9965	Arginine transport	http://amigo,geneontology,org/amigo/term/GO:0015809	SLC11A1
0.134622	1	12	19.9965	Bile acid secretion	http://amigo,geneontology,org/amigo/term/GO:0032782	CASR
0.134622	1	12	19.9965	Negative regulation of cell adhesion mediated by integrin	http://amigo,geneontology,org/amigo/term/GO:0033629	CYP1B1
0.134622	1	12	19.9965	Regulation of toll-like receptor 2 signaling pathway	http://amigo,geneontology,org/amigo/term/GO:0034135	LYN
0.134622	1	12	19.9965	Interleukin-2-mediated signaling pathway	http://amigo,geneontology,org/amigo/term/GO:0038110	SHC1
0.134622	1	12	19.9965	Xenobiotic catabolic process	http://amigo,geneontology,org/amigo/term/GO:0042178	GSTM1
0.134622	1	12	19.9965	Regulation of transcription from RNA polymerase II promoter in response to oxidative stress	http://amigo,geneontology,org/amigo/term/GO:0043619	HIF1A
0.134622	2	84	5.71328	Regulation of megakaryocyte differentiation	http://amigo,geneontology,org/amigo/term/GO:0045652	TESC MYL9
0.134622	1	12	19.9965	Positive regulation of cell size	http://amigo,geneontology,org/amigo/term/GO:0045793	RET
0.134622	4	327	2.93526	Cognition	http://amigo,geneontology,org/amigo/term/GO:0050890	JPH4 HIF1A CBR3 GRIN2B
0.134622	3	195	3.69166	Negative regulation of lymphocyte activation	http://amigo,geneontology,org/amigo/term/GO:0051250	MNDA ZC3H12A LYN
0.134622	4	326	2.94427	Anatomical structure homeostasis	http://amigo,geneontology,org/amigo/term/GO:0060249	TF HIF1A SASH3 RP1L1
0.134622	1	12	19.9965	Regulation of Fc receptor mediated stimulatory signaling pathway	http://amigo,geneontology,org/amigo/term/GO:0060368	LYN
0.134622	3	194	3.71069	Cytosolic calcium ion transport	http://amigo,geneontology,org/amigo/term/GO:0060401	JPH4 LYN GRIN2B
0.134622	1	12	19.9965	Branching involved in labyrinthine layer morphogenesis	http://amigo,geneontology,org/amigo/term/GO:0060670	ADM
0.134622	1	12	19.9965	Leukocyte adhesion to arterial endothelial cell	http://amigo,geneontology,org/amigo/term/GO:0061757	KLF4
0.134622	3	194	3.71069	Regulation of stress-activated protein kinase signaling cascade	http://amigo,geneontology,org/amigo/term/GO:0070302	CD27 ZC3H12A LYN
0.134622	1	12	19.9965	Regulation of bile acid biosynthetic process	http://amigo,geneontology,org/amigo/term/GO:0070857	NR1D1
0.134622	1	12	19.9965	G protein-coupled receptor signaling pathway involved in heart process	http://amigo,geneontology,org/amigo/term/GO:0086103	RGS2
0.134622	1	12	19.9965	Dendritic cell apoptotic process	http://amigo,geneontology,org/amigo/term/GO:0097048	LYN
0.134622	1	12	19.9965	Mesenchymal cell apoptotic process	http://amigo,geneontology,org/amigo/term/GO:0097152	HIF1A
0.134622	1	12	19.9965	Cellular response to salt	http://amigo,geneontology,org/amigo/term/GO:1902075	ZC3H12A
0.134622	1	12	19.9965	Regulation of apoptotic process involved in morphogenesis	http://amigo,geneontology,org/amigo/term/GO:1902337	TNFRSF1B
0.134622	1	12	19.9965	Regulation of apoptotic process involved in development	http://amigo,geneontology,org/amigo/term/GO:1904748	TNFRSF1B
0.134622	1	12	19.9965	Negative regulation of T-helper 17 type immune response	http://amigo,geneontology,org/amigo/term/GO:2000317	ZC3H12A
0.134622	1	12	19.9965	Regulation of dendritic cell apoptotic process	http://amigo,geneontology,org/amigo/term/GO:2000668	LYN
0.134622	1	12	19.9965	Positive regulation of vasculogenesis	http://amigo,geneontology,org/amigo/term/GO:2001214	ADM
0.134733	2	85	5.64607	Post-embryonic development	http://amigo,geneontology,org/amigo/term/GO:0009791	KLF4 CSRNP1
0.134733	2	85	5.64607	Muscle hypertrophy	http://amigo,geneontology,org/amigo/term/GO:0014896	TNFRSF1B RGS2
0.134733	2	85	5.64607	Positive regulation of phagocytosis	http://amigo,geneontology,org/amigo/term/GO:0050766	SLC11A1 IL15
0.134741	10	1325	1.811	Negative regulation of gene expression	http://amigo,geneontology,org/amigo/term/GO:0010629	CD22 SLC11A1 BCL3 HIF1A TLR8 RELB RGS2 C5AR2 KLF4 ZC3H12A
0.135227	3	197	3.65418	Gastrulation	http://amigo,geneontology,org/amigo/term/GO:0007369	IL1RN KLF4 DUSP5
0.137157	2	86	5.58042	Fc receptor mediated stimulatory signaling pathway	http://amigo,geneontology,org/amigo/term/GO:0002431	FCGR2A LYN
0.138175	3	199	3.61746	Female pregnancy	http://amigo,geneontology,org/amigo/term/GO:0007565	NAMPT RGS2 ADM
0.138175	3	199	3.61746	Regulation of insulin secretion	http://amigo,geneontology,org/amigo/term/GO:0050796	CASR HIF1A NR1D1
0.138223	4	333	2.88238	Calcium ion transmembrane transport	http://amigo,geneontology,org/amigo/term/GO:0070588	JPH4 BHLHA15 LYN GRIN2B
0.139304	2	87	5.51627	Metanephros development	http://amigo,geneontology,org/amigo/term/GO:0001656	PDGFRB RET
0.139304	2	87	5.51627	Mesenchymal cell development	http://amigo,geneontology,org/amigo/term/GO:0014031	HIF1A RET
0.140791	1	13	18.4583	Formation of translation preinitiation complex	http://amigo,geneontology,org/amigo/term/GO:0001731	EIF5
0.140791	3	202	3.56373	Steroid biosynthetic process	http://amigo,geneontology,org/amigo/term/GO:0006694	NR1D1 SRD5A3 ADM
0.140791	1	13	18.4583	Midgut development	http://amigo,geneontology,org/amigo/term/GO:0007494	RET
0.140791	1	13	18.4583	Negative regulation of phosphatidylinositol 3-kinase signaling	http://amigo,geneontology,org/amigo/term/GO:0014067	KLF4
0.140791	1	13	18.4583	Glycine transport	http://amigo,geneontology,org/amigo/term/GO:0015816	RGS2
0.140791	1	13	18.4583	Dermatan sulfate biosynthetic process	http://amigo,geneontology,org/amigo/term/GO:0030208	VCAN
0.140791	1	13	18.4583	Positive regulation of vascular endothelial growth factor receptor signaling pathway	http://amigo,geneontology,org/amigo/term/GO:0030949	HIF1A
0.140791	3	202	3.56373	Actomyosin structure organization	http://amigo,geneontology,org/amigo/term/GO:0031032	PHACTR1 PDGFRB CIT
0.140791	1	13	18.4583	Positive regulation of natural killer cell proliferation	http://amigo,geneontology,org/amigo/term/GO:0032819	IL15
0.140791	1	13	18.4583	Regulation of natural killer cell differentiation	http://amigo,geneontology,org/amigo/term/GO:0032823	IL15
0.140791	1	13	18.4583	Regulation of nuclear cell cycle DNA replication	http://amigo,geneontology,org/amigo/term/GO:0033262	NUGGC
