# Supplementary material for: Persistent and transient olfactory deficits in COVID-19 are associated to inflammation and zinc homeostasis
Source: Front Immunol. 2023 Jul 14;14:1148595. doi: 10.3389/fimmu.2023.1148595 (PMC10380959; doi:10.3389/fimmu.2023.1148595)
Supplement: Supplementary file 2 [file DataSheet_2.zip › Table 9.XLSX]

## Sheet: Table 1
Enrichment FDR	nGenes	Pathway Genes	Fold Enrichment	Pathway	URL	Genes
0.0024351	18	294	3.33096	MAPK signaling pathway	http://www,genome,jp/kegg-bin/show_pathway?hsa04010	FLT4 RELB MAP3K8 AREG PDGFRB NR4A1 EREG DUSP5 CACNA1B PRKCA DUSP2 VEGFD FOS PDGFD RASGRP4 HSPA6 CSF1 NTF3
0.00458155	9	93	5.26507	IL-17 signaling pathway	http://www,genome,jp/kegg-bin/show_pathway?hsa04657	PTGS2 CXCL2 NFKBIA FOSB S100A8 LCN2 S100A9 CXCL3 FOS
0.00458155	10	112	4.85765	TNF signaling pathway	http://www,genome,jp/kegg-bin/show_pathway?hsa04668	BCL3 PTGS2 CXCL2 NFKBIA MAP3K8 CXCL3 VEGFD FOS CSF1 SOCS3
0.00642944	11	149	4.01653	Cell adhesion molecules	http://www,genome,jp/kegg-bin/show_pathway?hsa04514	CD22 CNTN1 CDH15 IGSF11 NCAM1 JAM2 NLGN4Y NLGN1 TIGIT L1CAM CD8B2
0.00717281	23	530	2.361	Pathways in cancer	http://www,genome,jp/kegg-bin/show_pathway?hsa05200	FLT4 SPI1 PTGS2 RUNX1T1 COL4A4 IL12RB2 CSF2RB NFKBIA GLI3 PDGFRB WNT5A GSTM5 COL4A2 ESR2 PMAIP1 CDKN2B EDNRA PRKCA VEGFD RET FOS RASGRP4 ARNT2
0.0328379	6	61	5.35138	Steroid hormone biosynthesis	http://www,genome,jp/kegg-bin/show_pathway?hsa00140	CYP3A5 SULT1E1 SRD5A3 HSD17B3 CYP1B1 UGT2B7
0.0328379	7	84	4.53381	Complement and coagulation cascades	http://www,genome,jp/kegg-bin/show_pathway?hsa04610	PLAUR C6 F12 ITGAX VSIG4 KLKB1 CD55
0.0350362	14	294	2.59075	Cytokine-cytokine receptor interaction	http://www,genome,jp/kegg-bin/show_pathway?hsa04060	CCL26 CXCL2 IL12RB2 CSF2RB CCL24 IL1RL2 TNFSF4 GDF15 IL1RN TSLP CXCL3 CXCR2 CSF1 CRLF2
0.0350362	11	200	2.99232	Focal adhesion	http://www,genome,jp/kegg-bin/show_pathway?hsa04510	FLT4 COL4A4 PDGFRB SHC2 COL4A2 CHAD THBS1 ITGA11 PRKCA VEGFD PDGFD
0.0358759	4	27	8.06011	Glycosphingolipid biosynthesis	http://www,genome,jp/kegg-bin/show_pathway?hsa00601	ST3GAL4 A4GALT FUT3 FUT2
0.0525581	15	354	2.30533	PI3K-Akt signaling pathway	http://www,genome,jp/kegg-bin/show_pathway?hsa04151	FLT4 COL4A4 AREG PDGFRB NR4A1 EREG COL4A2 CHAD THBS1 ITGA11 PRKCA VEGFD PDGFD CSF1 NTF3
0.0525581	8	126	3.45433	Osteoclast differentiation	http://www,genome,jp/kegg-bin/show_pathway?hsa04380	SPI1 NFKBIA RELB FOSB FCGR2A FOS CSF1 SOCS3
0.0575099	7	103	3.69748	Protein digestion and absorption	http://www,genome,jp/kegg-bin/show_pathway?hsa04974	ELN COL4A4 ACE2 COL4A2 COL8A1 COL18A1 PGA4
0.0663016	11	231	2.59075	Ras signaling pathway	http://www,genome,jp/kegg-bin/show_pathway?hsa04014	FLT4 RASAL1 PDGFRB SHC2 PRKCA VEGFD PDGFD RASGRP4 CSF1 NTF3 GRIN2B
0.0663016	5	57	4.77243	Legionellosis	http://www,genome,jp/kegg-bin/show_pathway?hsa05134	CXCL2 NFKBIA EEF1A2 CXCL3 HSPA6
0.090202	6	88	3.70948	ECM-receptor interaction	http://www,genome,jp/kegg-bin/show_pathway?hsa04512	COL4A4 COL4A2 CHAD THBS1 ITGA11 FRAS1
0.0970047	7	119	3.20034	Growth hormone synthesis--- secretion and action	http://www,genome,jp/kegg-bin/show_pathway?hsa04935	SOCS2 SHC2 ADCY10 IGFBP3 PRKCA FOS SOCS3
0.106526	10	219	2.48428	CAMP signaling pathway	http://www,genome,jp/kegg-bin/show_pathway?hsa04024	ATP2B3 RAPGEF4 NFKBIA GLI3 FFAR2 ADCY10 EDNRA NPY1R FOS GRIN2B
0.107719	6	97	3.3653	Circadian entrainment	http://www,genome,jp/kegg-bin/show_pathway?hsa04713	RASD1 KCNJ5 ADCY10 PRKCA FOS GRIN2B
0.107719	5	70	3.88612	Prolactin signaling pathway	http://www,genome,jp/kegg-bin/show_pathway?hsa04917	SOCS2 SHC2 ESR2 FOS SOCS3
0.107719	5	70	3.88612	Epithelial cell signaling in Helicobacter pylori infection	http://www,genome,jp/kegg-bin/show_pathway?hsa05120	CXCL2 NFKBIA JAM2 CXCL3 CXCR2
0.107719	5	68	4.00042	Chemical carcinogenesis	http://www,genome,jp/kegg-bin/show_pathway?hsa05204	PTGS2 CYP3A5 GSTM5 CYP1B1 UGT2B7
0.109616	7	129	2.95225	Relaxin signaling pathway	http://www,genome,jp/kegg-bin/show_pathway?hsa04926	COL4A4 NFKBIA SHC2 COL4A2 PRKCA VEGFD FOS
0.113209	4	49	4.44128	Amino sugar and nucleotide sugar metabolism	http://www,genome,jp/kegg-bin/show_pathway?hsa00520	GMDS GALE CHIT1 GNE
0.113209	6	104	3.13879	NF-kappa B signaling pathway	http://www,genome,jp/kegg-bin/show_pathway?hsa04064	PTGS2 CXCL2 NFKBIA RELB LY96 CXCL3
0.113209	5	73	3.72642	P53 signaling pathway	http://www,genome,jp/kegg-bin/show_pathway?hsa04115	THBS1 PMAIP1 IGFBP3 RPRM ADGRB1
0.113209	6	104	3.13879	C-type lectin receptor signaling pathway	http://www,genome,jp/kegg-bin/show_pathway?hsa04625	BCL3 PTGS2 NFKBIA RELB CLEC7A EGR3
0.113209	6	102	3.20034	Amoebiasis	http://www,genome,jp/kegg-bin/show_pathway?hsa05146	CXCL2 COL4A4 COL4A2 PRKCA CXCL3 SERPINB13
0.114151	5	76	3.57932	Leishmaniasis	http://www,genome,jp/kegg-bin/show_pathway?hsa05140	PTGS2 NFKBIA EEF1A2 FCGR2A FOS
0.114773	10	240	2.26691	Calcium signaling pathway	http://www,genome,jp/kegg-bin/show_pathway?hsa04020	FLT4 ATP2B3 PDGFRB PDE1B CACNA1B EDNRA PRKCA VEGFD RET PDGFD
0.114773	7	138	2.75971	Estrogen signaling pathway	http://www,genome,jp/kegg-bin/show_pathway?hsa04915	KCNJ5 SHC2 ESR2 KRT24 FOS HSPA6 KRT10
0.127237	9	210	2.33167	Rap1 signaling pathway	http://www,genome,jp/kegg-bin/show_pathway?hsa04015	FLT4 RAPGEF4 PDGFRB THBS1 PRKCA VEGFD PDGFD CSF1 GRIN2B
0.1722	3	33	4.94598	Fructose and mannose metabolism	http://www,genome,jp/kegg-bin/show_pathway?hsa00051	GMDS ALDOB FBP1
0.173044	5	88	3.09123	Gap junction	http://www,genome,jp/kegg-bin/show_pathway?hsa04540	PDGFRB TUBB2A GJA1 PRKCA PDGFD
0.199005	5	92	2.95683	Small cell lung cancer	http://www,genome,jp/kegg-bin/show_pathway?hsa05222	PTGS2 COL4A4 NFKBIA COL4A2 CDKN2B
